# Supplementary material for: Differential transcriptome dynamics during the onset of conceptus elongation and between female and male porcine embryos
Source: BMC Genomics. 2019 Aug 28;20:679. doi: 10.1186/s12864-019-6044-z (PMC6714402; doi:10.1186/s12864-019-6044-z)
Supplement: Supplementary file 1 — Table S1. DEGs across the stages from porcine embryos on Day 8, 10, and 12, respectively. (XLSX 2707 kb) [file 12864_2019_6044_MOESM1_ESM.xlsx]

## Sheet: cluster1
Ssc_ID	Ssc_symbol	Alias	Chr	Description	Hsa_ID	Hsa_symbol	d08 vs d10	log2 FC d10/d8	PValue	FDR(d10-d8)	d10 vs d12	log2 FC d12/d10	PValue	FDR(d12-d10)	cpm	d08_f_105	d08_f_109	d08_f_124	d08_f_129	d08_f_130	d08_m_103	d08_m_111	d08_m_121	d08_m_133	d08_m_136	d10_f_315	d10_f_317	d10_f_336	d10_f_433	d10_f_454	d10_m_318	d10_m_321	d10_m_333	d10_m_435	d10_m_453	d12_f_245	d12_f_271	d12_f_289	d12_f_297	d12_f_299	d12_m_249	d12_m_275	d12_m_276	d12_m_286	d12_m_307
100521862	TNS4	-	12	tensin 4	84951	TNS4		-3.46628	1.23397e-15	1.67205e-14		3.77399	3.74787e-18	3.17238e-17		3.47344	1.29735	3.52074	4.17258	5.21583	5.70355	1.7372	7.95494	6.18891	32.2453	0.169571	0.382126	1.15749	1.13601	0.257228	0.0489597	0.738488	0.111021	0.50196	0.433558	9.11485	2.82061	4.52101	7.63183	6.35837	7.46122	8.08883	1.92789	2.617	8.51182
100525263	FAXDC2	-	16	fatty acid hydroxylase domain containing 2	10826	FAXDC2		-2.08328	1.36861e-05	4.55381e-05		1.63016	0.000715265	0.00158046		1.54896	2.43902	0.802975	0.42254	0.8269	0.60326	1.93461	0.776092	0.464168	0.594383	0.0565236	0.109179	0.66778	0.636166	0.102891	0.0489597	0.130321	0.148028	0.958287	0.252909	1.15744	0.420091	0.69968	1.17413	0.412116	0.90295	0.408527	0.287133	0.319855	2.36009
102162743	FAM174B	-	7	family with sequence similarity 174 member B	400451	FAM174B		-2.06525	4.13597e-09	2.52181e-08		1.80307	6.16677e-07	2.07827e-06		1.50203	1.19356	0.895626	1.79579	0.636077	1.04199	1.69772	1.03479	1.23778	1.63455	0.79133	0.218358	0.445187	0.181762	0.102891	0.146879	0.260643	0.407076	0.50196	0.180649	2.60424	0.540117	2.58344	1.05054	0.588738	0.760379	1.96093	0.492228	1.42481	0.502971
733667	AK4	AK3L1	6	adenylate kinase 4	205	AK4		-2.03807	1.96563e-14	2.3716e-13		3.08194	9.48617e-28	1.3966e-26		28.163	17.3845	20.3523	18.5389	31.9947	21.1415	16.1086	27.4219	13.3577	16.457	4.29579	6.49614	6.58876	6.27078	3.70408	5.28765	4.82189	4.95893	4.79144	4.08267	50.3487	2.94064	48.9238	84.599	85.7202	39.8248	25.0018	50.1252	46.6989	9.63383
396911	CNN1	-	2	calponin 1	1264	CNN1		-2.00434	1.31751e-06	5.27607e-06		3.31025	1.94442e-14	1.29263e-13		3.14487	2.02387	1.20446	3.16905	2.79874	1.3162	1.34238	3.62176	1.8051	5.1637	0.79133	1.14638	0.445187	1.49954	0.257228	0.538557	0.564726	0.296055	0.638858	0.361298	14.1787	12.0626	6.13566	5.00549	4.18004	6.03551	5.63767	0.164076	1.42481	9.90466
100155713	DAAM2	-	7	dishevelled associated activator of morphogenesis 2	23500	DAAM2		-2.00137	0.000223901	0.000596173		2.40648	1.45035e-05	4.1054e-05		0.751013	1.14167	1.23535	1.05635	1.52658	0.60326	0.513263	1.35816	0.876762	0.445787	0	0.109179	1.202	0.817928	0.360119	0.0489597	0.0434405	0.444083	0	0.289039	3.03828	0.900196	0.161465	2.07017	1.64847	1.14057	0.898759	0.574266	0.203544	5.14578
110260966	LOC110260966	-	6	nuclear receptor coactivator 5-like	-	-		-1.91002	1.82927e-12	1.75725e-11		2.41623	5.12512e-18	4.30201e-17		9.95092	21.4322	22.8848	25.9862	19.2095	10.8038	19.7804	28.3273	13.1514	18.0544	5.08712	6.38696	2.1369	4.90757	3.13818	8.81275	4.86533	4.8109	5.84099	5.27495	25.7531	7.98173	21.6363	43.7208	43.1545	30.3201	42.8136	16.4076	26.0246	4.2946
100337675	ADAP2	-	12	ArfGAP with dual PH domains 2	55803	ADAP2		-1.82265	6.19804e-14	7.08047e-13		1.17576	2.92262e-06	9.04253e-06		2.53467	2.33523	2.19274	2.69369	3.05317	2.8792	2.21098	4.13915	2.83658	3.15766	0.452189	0.764251	1.4246	1.22689	0.771684	0.538557	0.651607	0.777145	0.730124	0.722596	5.78721	2.16047	1.18407	2.37915	2.11946	0.855426	1.38899	1.23057	1.3085	2.97914
100512979	GRAMD1B	-	9	GRAM domain containing 1B	57476	GRAMD1B		-1.81702	6.6687e-12	5.98903e-11		2.60563	2.81086e-21	2.92772e-20		4.17751	5.60456	4.35459	5.59865	6.93324	4.27766	5.64589	5.30329	6.49836	6.24102	1.46961	1.63768	2.27045	1.59042	1.54337	1.32191	1.43354	1.88735	1.09519	1.19228	6.07657	1.8604	11.7869	13.3171	15.4838	14.9224	20.8757	5.16839	3.16948	5.68744
100525880	SCMH1	-	6	Scm polycomb group protein homolog 1	22955	SCMH1		-1.75968	5.70408e-10	3.92958e-09		1.40664	1.46749e-06	4.72098e-06		0.891828	1.03788	1.26623	0.897897	1.08133	2.11141	1.97409	1.16414	1.75352	1.6717	0.113047	0.382126	0.311631	0.545286	0.514456	0.342718	0.521286	0.333062	1.00392	0.325168	3.90637	1.3803	0.592037	0.741555	1.1186	0.855426	1.42984	0.984456	0.872333	1.43153
100520560	WNT2B	-	4	Wnt family member 2B	7482	WNT2B		-1.70735	0.000151381	0.00041715		5.51275	4.4731e-31	7.79402e-30		0.891828	0.622729	0.370604	0.475357	0.508862	0.383893	0.315854	0.776092	0.670465	0.33434	0.113047	0.163768	0.0890373	0.136321	0.257228	0.195839	0.086881	0.259048	0.0912654	0.180649	0.578721	2.34051	10.4414	12.9772	17.25	10.7879	12.4601	3.44559	5.40846	0.967252
100415778	ZC3HAV1	zap	18	zinc finger CCCH-type containing, antiviral 1	56829	ZC3HAV1		-1.66928	8.41372e-11	6.51951e-10		2.82282	2.72934e-25	3.5514e-24		4.97546	5.29319	5.40464	7.23599	5.40665	6.27939	3.98766	6.14406	5.36372	3.23196	1.69571	1.69227	0.890373	2.1357	2.52083	1.41983	1.17289	0.96218	2.00784	2.24005	6.94465	6.72146	9.20349	24.6258	22.9019	21.5282	29.7816	6.72711	9.18857	7.73802
397573	STEAP1	STEAP	5	STEAP family member 1	26872	STEAP1		-1.62718	4.58956e-06	1.66723e-05		2.07211	4.00639e-09	1.69068e-08		1.54896	0.726517	0.494138	1.16198	2.09905	0.712944	0.513263	0.970114	0.670465	0.742979	0.282618	0.272947	0.267112	0.318083	0.565902	0.195839	0.130321	0.111021	0.273796	0.469688	2.1702	1.02022	1.13025	1.26682	1.17748	1.99599	1.26643	0.164076	0.552478	1.39284
396730	ANGPT2	ANG2	15	angiopoietin 2	285	ANGPT2		-1.61962	1.24064e-08	6.96789e-08		3.13835	1.54386e-26	2.16587e-25		2.62855	2.12766	1.42065	5.01766	2.73513	2.4953	1.3029	3.49241	2.11454	1.8203	0.565236	0.600483	0.890373	0.727047	0.926021	0.587517	0.781929	0.740138	0.958287	0.867116	8.53613	5.64123	6.56623	4.63472	7.65359	13.5442	6.33216	1.35363	4.79783	31.9967
100525583	PLOD1	-	6	procollagen-lysine,2-oxoglutarate 5-dioxygenase 1	5351	PLOD1		-1.55885	4.09387e-27	1.53702e-25		1.45479	9.27076e-24	1.11958e-22		57.9219	59.4706	60.0378	55.1942	48.3418	35.5101	68.3035	58.3362	62.9722	68.2426	24.5878	23.2551	13.6227	23.1746	19.1892	18.7026	23.1103	18.3554	18.8007	12.0674	66.4082	35.1676	49.5158	66.2456	60.4045	68.5291	67.6929	45.9413	38.7607	33.0413
100512560	LOC100512560	-	13	uncharacterized LOC100512560	-	-		-1.52733	2.46739e-12	2.33431e-11		1.51163	7.8148e-12	4.21215e-11		1.97141	2.80228	1.8839	2.32397	2.09905	1.56299	2.48735	2.45762	2.32084	1.6717	0.508712	0.600483	0.756817	1.27233	0.46301	0.538557	0.695048	0.666124	1.41461	0.903245	4.77445	2.52055	1.82993	2.07017	2.17833	1.42571	2.65542	1.84585	1.77374	2.12795
100623287	STEAP2	-	9	STEAP2 metalloreductase	261729	STEAP2		-1.46239	1.62984e-05	5.35368e-05		2.22018	8.58588e-11	4.25495e-10		1.36121	0.985987	0.957393	1.05635	2.28988	1.42589	0.789635	1.74621	0.979911	1.15162	0.678283	0.327536	0.445187	1.09057	0.46301	0.391678	0.347524	0.111021	0.638858	0.325168	1.73616	0.960209	0.807324	2.68814	2.11946	3.89694	4.69806	0.738342	1.65743	3.32735
100736831	TNFSF9	-	2	TNF superfamily member 9	8744	TNFSF9		-1.43836	3.01696e-05	9.41669e-05		2.12554	7.72729e-10	3.51077e-09		0.704075	0.415153	0.864742	0.950714	0.318038	0.90489	0.987044	0.711417	0.670465	0.520085	0.282618	0.272947	0.267112	0.545286	0.205782	0.440637	0.260643	0.222041	0.136898	0.0722596	1.59148	0.720156	0.753502	1.11233	1.88396	2.56628	1.34814	0.205095	0.872333	1.08332
100515802	LRFN1	-	6	leucine rich repeat and fibronectin type III domain containing 1	57622	LRFN1		-1.3772	2.84e-06	1.07457e-05		1.04436	0.000666928	0.0014819		1.03264	0.570835	0.926509	0.739444	0.508862	0.575839	1.06601	1.03479	1.08306	0.854426	0.395665	0.109179	0.445187	0.408964	0.308674	0.0979194	0.217202	0.407076	0.410694	0.361298	2.02552	1.08023	0.645859	0.834249	0.647611	0.617808	0.694495	0.164076	0.465244	0.502971
100516908	NCKAP5L	-	5	NCK associated protein 5 like	57701	NCKAP5L		-1.36974	5.63517e-17	8.73818e-16		1.32679	1.10725e-15	7.98474e-15		5.39791	7.21328	6.36203	8.66206	6.99685	6.6907	7.50154	7.56689	9.64439	6.24102	2.37399	3.16618	2.27045	3.22627	2.62373	2.35007	2.73675	2.6645	3.78752	2.67361	8.97017	4.92107	6.88916	8.188	8.71332	7.27112	8.66077	6.481	5.52478	3.09521
100517288	HSPG2	-	6	heparan sulfate proteoglycan 2	3339	HSPG2		-1.36567	1.16367e-17	1.93743e-16		1.49815	5.3433e-20	5.15182e-19		311.201	255.578	346.731	298.736	217.347	325.267	222.875	333.137	284.793	330.217	87.8376	122.335	83.428	147.227	146.311	86.1691	144.005	89.4457	129.688	98.9957	440.407	153.993	302.531	482.937	417.945	286.9	405.83	283.892	172.896	227.691
100523688	NR5A2	-	10	nuclear receptor subfamily 5 group A member 2	2494	NR5A2		-1.36493	8.78545e-06	3.01745e-05		5.19409	1.00185e-56	4.89821e-55		1.2204	1.34925	1.11181	1.32044	1.33576	0.685523	0.710672	2.13425	1.44408	1.44881	0.621759	0.491304	0.534224	0.545286	0.257228	0.489597	0.781929	0.370069	0.273796	0.469688	20.3999	2.94064	17.2767	26.8814	26.7287	20.2451	28.5969	7.54749	15.2949	6.38386
397062	TFRC	trfr	13	transferrin receptor	7037	TFRC		-1.36241	5.2414e-06	1.88521e-05		2.74418	2.30577e-18	1.97985e-17		6.71218	9.13336	13.0329	9.0846	10.7497	16.8364	8.33065	6.85548	9.69596	18.3516	2.09137	3.05701	2.93823	4.63493	5.14456	3.7699	3.60556	3.14559	6.75364	9.71892	14.6127	1.74038	11.464	26.6651	34.7355	20.9104	37.8704	35.3173	42.8025	47.937
396559	PAQR8	-	7	progestin and adipoQ receptor family member 8	85315	PAQR8		-1.35831	1.571e-19	3.06778e-18		1.48198	1.0826e-21	1.15328e-20		301.203	303.892	286.631	215.707	272.941	252.026	347.163	361.271	332.345	228.02	124.578	104.375	88.6812	149.181	87.6633	116.035	119.939	110.762	168.111	84.3631	285.599	307.927	309.097	311.329	270.172	459.934	412.898	162.23	187.261	491.828
445520	TNXB	TN-X	7	tenascin XB	7148	TNXB		-1.30038	1.28562e-07	6.15923e-07		2.07286	8.22752e-16	5.98585e-15		9.34072	14.2709	18.7464	11.4086	10.5589	11.7361	13.2264	16.5566	12.481	15.0082	4.63493	5.45894	1.95882	6.1799	11.781	4.45533	5.95135	4.18178	4.79144	7.62339	48.1785	22.1448	28.956	28.3645	23.1374	21.9559	39.4228	5.16839	9.30488	12.3808
100622868	CLIC6	-	13	chloride intracellular channel 6	54102	CLIC6		-1.29834	1.4525e-07	6.88822e-07		2.67379	1.15698e-23	1.387e-22		25.3467	25.5319	32.4896	25.8806	31.9947	33.6729	26.4923	40.3568	29.6552	21.6207	13.0569	14.5754	6.54424	13.3141	7.15094	17.4786	14.987	7.43839	11.18	13.4042	27.0552	18.7241	77.0725	146.89	144.417	99.467	191.476	50.0432	76.7362	29.7914
110261025	KLK5	-	6	kallikrein related peptidase 5	25818	KLK5		-1.29522	6.20085e-05	0.000183325		1.20904	0.00020819	0.000500351		1.83059	1.24546	1.42065	1.90143	2.92595	0.90489	0.789635	1.09946	1.8051	0.965872	0.621759	0.982609	0.66778	0.863369	0.720238	0.538557	0.390964	0.59211	0.0912654	0.252909	3.47233	1.20026	1.82993	1.97748	1.00085	1.04552	2.16519	0.615285	0.494322	0.967252
110259182	LOC110259182	-	Un	luc7-like protein 3 pseudogene	-	-		-1.28787	2.2665e-05	7.23811e-05		0.502649	0.120209	0.168478		0.751013	0.882199	0.864742	0.63381	0.381646	1.04199	1.10549	1.16414	0.825188	1.00302	0.339141	0.218358	0.178075	0.95425	0.308674	0.783355	0.390964	0.296055	0.456327	0.180649	2.60424	0.60013	0.430573	0.587064	0.412116	0.617808	0.326821	0.41019	0.290778	0.657731
100517177	C9H11orf97	-	9	chromosome 9 C11orf97 homolog	643037	C11orf97		-1.28468	0.000255823	0.000672427		2.52574	5.17494e-13	3.05852e-12		0.891828	0.985987	0.494138	0.739444	0.763292	0.466155	0.434299	0.646743	0.618891	0.482936	0.113047	0.109179	0.133556	0.454405	0.360119	0.293758	0.173762	0.148028	0.365062	0.433558	3.32765	0.60013	1.66847	1.20503	1.3541	2.56628	5.84193	1.14853	0.726944	1.27677
110257274	LOC110257274	-	16	uncharacterized LOC110257274	-	-		-1.28075	6.88919e-06	2.41684e-05		1.34506	2.64737e-06	8.23367e-06		1.92447	2.54281	1.6986	2.58806	1.6538	1.15168	1.77668	1.81088	1.08306	2.71187	1.01742	1.09179	1.02393	1.59042	0.205782	0.587517	0.781929	0.59211	0.684491	0.469688	2.74892	1.14025	0.753502	2.62634	2.76707	0.855426	2.73713	2.74827	1.51204	1.85712
100155573	YDJC	-	14	YdjC chitooligosaccharide deacetylase homolog	150223	YDJC		-1.26746	7.41753e-10	5.04107e-09		1.22727	4.533e-09	1.90006e-08		3.84894	3.73637	3.15013	3.96131	3.49842	3.61956	4.1061	5.10927	4.48696	3.60345	2.1479	1.47391	1.24652	2.3629	1.1318	1.46879	1.78106	1.40626	3.37682	0.867116	10.851	4.98108	4.41337	3.42969	3.17918	3.65932	4.37124	3.73273	2.55884	2.63093
110259886	TRIM56	-	3	tripartite motif containing 56	81844	TRIM56		-1.19409	1.21175e-21	2.95672e-20		0.656212	1.53532e-07	5.54347e-07		49.5669	46.7566	60.9952	55.5112	70.9862	73.7897	51.2473	53.0329	48.0672	65.6422	28.8836	25.4387	17.6739	37.3066	22.8418	29.0821	21.894	16.3941	29.1593	24.496	60.9104	31.5068	38.2133	39.0552	34.9121	44.2921	37.7479	47.7461	37.7429	34.6663
100620912	STEAP3	-	15	STEAP3 metalloreductase	55240	STEAP3		-1.13875	3.81869e-06	1.40709e-05		1.78794	1.86112e-12	1.05477e-11		5.82035	5.55266	5.65171	5.59865	5.66108	3.89377	5.21159	5.49732	8.56133	6.8354	3.61751	1.63768	2.44853	3.08995	4.11565	1.56671	1.34665	2.18341	2.6467	3.86589	16.2042	3.12068	8.82674	16.9013	12.5401	8.64931	13.032	7.09628	4.88506	4.2946
100520620	ROR1	-	6	receptor tyrosine kinase like orphan receptor 1	4919	ROR1		-1.11574	0.000176971	0.00048129		2.06399	1.16188e-11	6.19118e-11		1.07958	1.97197	1.54418	2.16552	2.67152	1.72752	1.42134	2.91034	1.90825	1.6717	0.395665	1.09179	0.845855	0.99969	0.617347	0.832315	0.95569	1.36926	0.730124	0.830986	1.73616	0.660143	4.68248	4.32574	4.9454	7.31865	6.74069	1.96891	4.07089	1.23808
396677	F3	-	4	coagulation factor III, tissue factor	2152	F3		-1.11533	1.00501e-05	3.4089e-05		1.34687	1.61916e-07	5.82213e-07		7.65094	7.42085	5.55906	4.48948	7.56932	7.3488	6.35657	8.01961	3.97122	13.7451	4.86103	3.82126	2.1369	2.86275	1.74915	3.5251	3.95308	2.29443	5.06523	1.77036	4.48509	4.44096	15.5544	8.1571	7.65359	12.071	25.0018	8.65501	5.52478	5.14578
100511700	CLMN	-	7	calmin	79789	CLMN		-1.08452	5.93186e-05	0.000175889		1.13585	2.87717e-05	7.78114e-05		0.891828	1.40114	1.57507	0.845079	1.52658	1.8372	1.38186	2.32827	2.57871	2.78617	1.187	0.327536	0.801336	0.499845	0.46301	0.979194	1.12945	0.703131	0.593225	1.40906	1.88084	2.22048	1.07643	2.03928	1.53072	1.99599	1.5524	0.861399	1.74467	3.01783
110260095	NINJ1	-	3	ninjurin 1	4814	NINJ1		-1.06499	3.43438e-09	2.11967e-08		1.21318	3.84658e-11	1.95583e-10		7.32238	6.48676	6.91794	4.70075	7.37849	5.29224	7.69895	8.92505	8.20031	5.79523	3.44794	2.34734	3.16083	5.7255	3.29252	2.44799	4.17029	2.77552	3.69625	2.89039	15.3361	8.52185	8.93438	7.50824	6.77048	7.50874	7.35348	4.67616	4.50705	9.59514
100144591	CYBRD1	CYTB	15	cytochrome b reductase 1	79901	CYBRD1		-1.04339	1.06326e-08	6.03895e-08		1.93868	1.23138e-24	1.55441e-23		27.8344	27.6076	34.4353	30.7398	31.4222	28.1339	25.8606	47.859	41.8267	53.4202	15.7701	17.687	16.0267	11.9963	19.9609	19.7797	15.7689	17.8373	11.2256	19.6185	59.7529	24.3053	37.0292	83.703	71.355	86.1129	112.876	26.3752	53.8229	73.3564
100517325	SIPA1	-	2	signal-induced proliferation-associated 1	6494	SIPA1		-1.03877	7.95826e-05	0.000230192		1.61321	1.23581e-09	5.49655e-09		0.985705	2.28334	1.38976	2.21833	3.05317	1.89204	2.21098	2.58697	2.68186	1.78315	0.960901	0.545894	0.712299	0.636166	0.977466	0.832315	1.3901	1.18422	1.27772	1.62584	5.49785	3.96086	4.14426	2.78083	2.06058	4.75237	3.84015	1.23057	1.48297	2.16664
110257489	SLC17A9	-	17	solute carrier family 17 member 9	63910	SLC17A9		1.00419	7.84079e-06	2.71434e-05		1.69938	6.58714e-16	4.81111e-15		1.83059	0.570835	1.14269	1.37325	0.954115	1.06942	0.868599	1.22881	0.876762	1.07732	1.69571	2.0744	2.18141	2.81731	1.38903	2.83966	2.73675	1.99837	2.5098	1.40906	8.39145	4.20091	6.35095	8.55878	8.41895	9.78988	11.1119	4.26597	5.35031	5.33923
100510887	PRRT1B	-	1	proline rich transmembrane protein 1B	642515	PRRT1B		1.01915	0.000116839	0.000328106		2.67567	2.44471e-24	3.05076e-23		1.92447	0.934093	1.17358	0.897897	1.90823	3.83893	1.34238	1.48751	0.567317	1.04017	0.904377	2.5657	2.22593	3.63524	3.08674	2.10527	1.65074	2.33144	6.98181	5.02204	25.1744	18.1239	9.52642	17.3647	18.2509	18.9144	20.8349	13.9054	11.2531	20.7379
100511924	NMRAL1	-	3	NmrA like redox sensor 1	57407	NMRAL1		1.01973	1.78339e-10	1.32771e-09		0.567519	0.00052252	0.00117963		6.80606	5.70835	5.25022	8.97897	6.80602	6.85523	6.15916	8.7957	8.14873	6.31532	12.8874	11.6275	12.7323	12.9051	21.1956	12.093	13.6838	14.7658	13.8723	17.8843	41.8126	34.6875	29.9248	19.3731	19.4872	19.5798	19.8953	11.4443	14.1318	19.9254
102158826	LOC102158826	-	6	uncharacterized LOC102158826	-	-		1.02269	0.000158137	0.000434123		-0.736333	0.00737363	0.0136426		0.704075	1.40114	1.29711	2.1127	1.90823	3.37277	1.65823	0.711417	1.08306	1.07732	2.60008	3.65749	3.16083	2.54467	1.33759	2.93758	4.0834	4.44083	2.14474	1.98714	9.5489	3.6608	2.09904	1.48311	1.1186	1.52076	1.22558	1.14853	1.80282	1.70236
100156082	FBXL4	-	1	F-box and leucine rich repeat protein 4	26235	FBXL4		1.02408	9.79768e-06	3.32674e-05		0.884301	6.6694e-05	0.000171587		1.03264	0.830305	0.895626	1.16198	1.08133	1.09684	0.868599	1.29349	0.979911	0.817277	1.75223	2.12899	2.31497	0.772488	1.90349	1.95839	1.95482	2.77552	1.46025	3.46846	1.88084	1.8604	4.30573	4.78921	4.41553	3.80189	8.08883	3.65069	3.63472	3.21128
100625643	NRG2	-	2	neuregulin 2	9542	NRG2		1.02713	6.92135e-06	2.42658e-05		2.09876	3.17581e-19	2.90998e-18		7.88564	5.03372	6.36203	5.07048	6.16995	7.43107	5.44848	12.8702	7.83929	6.31532	13.283	15.285	13.9789	3.90788	14.5591	12.3378	15.5951	19.2806	9.94793	15.7165	93.3188	27.0059	54.7365	84.1356	79.3029	67.6262	117.533	31.3795	35.6203	27.9729
100158056	PFKFB4	-	13	6-phosphofructo-2-kinase/fructose-2,6-biphosphatase 4	5210	PFKFB4		1.02827	4.01356e-08	2.07046e-07		0.582871	0.00115047	0.00245675		1.5959	2.07576	1.76037	1.42607	1.33576	2.02915	1.89513	2.5223	2.57871	1.70885	4.23927	3.49372	3.07179	3.22627	6.22492	2.93758	3.90964	4.66287	2.5098	5.20269	5.78721	6.60143	7.91177	6.64309	4.9454	6.36817	6.53643	3.52763	4.59429	4.87495
100514174	TIRAP	-	9	TIR domain containing adaptor protein	114609	TIRAP		1.03574	9.36894e-08	4.58067e-07		0.627234	0.000836795	0.00182742		1.92447	2.33523	1.94567	3.16905	1.39937	2.8792	2.01357	2.06958	2.26927	1.93174	3.1088	2.94783	5.83195	4.49861	7.61395	2.98654	3.90964	5.32899	3.83315	6.57563	5.35317	7.32159	9.63406	6.89028	6.65273	6.89093	10.254	5.53756	5.93186	5.68744
397011	OPTN	-	10	optineurin	10133	OPTN		1.03669	2.92996e-08	1.55556e-07		0.679984	0.000270103	0.000637111		7.51013	11.1053	11.4887	15.1058	10.2408	9.15858	9.90992	11.1887	12.842	17.4971	18.8224	26.6396	28.67	14.1774	33.7998	19.437	20.0261	26.608	15.1044	39.0925	66.8423	45.1898	52.8528	36.5525	34.2056	27.2311	50.1262	22.2323	27.0423	28.9789
396693	TPM2	-	1	tropomyosin 2	7169	TPM2		1.03703	0.000265195	0.000694554		2.20001	1.12357e-14	7.59264e-14		0.84489	1.03788	0.741208	0.792262	1.27215	1.15168	0.592227	1.16414	0.876762	0.891575	1.35657	0.818841	1.4246	2.45378	2.67517	1.81151	1.08601	2.73851	1.73404	3.86589	20.834	22.0248	10.1723	8.2498	6.18174	7.50874	9.68208	2.5842	4.59429	10.8719
100462717	ATG2A	-	2	autophagy related 2A	23130	ATG2A		1.03753	2.32929e-10	1.69748e-09		0.289891	0.0782355	0.115676		6.89993	5.39698	5.96054	5.54583	7.31488	7.65043	6.31708	6.98482	8.30346	6.9097	14.3005	11.2454	18.1636	9.81514	24.128	9.74298	13.0756	14.5807	10.5412	26.3025	16.6382	15.8434	29.1713	19.404	14.4829	19.6273	16.8313	16.4486	15.8183	9.55645
100624966	ARHGEF10	-	15	Rho guanine nucleotide exchange factor 10	9639	ARHGEF10		1.03876	7.64382e-07	3.1887e-06		0.88867	1.65939e-05	4.65091e-05		1.54896	2.02387	2.16186	1.53171	1.97184	2.52272	2.80321	2.71632	2.0114	2.22894	4.40884	4.47633	3.65053	2.86275	4.11565	5.33661	4.95221	6.03213	2.41853	5.92529	9.5489	4.08089	6.78152	11.7104	10.3029	8.69683	13.8082	4.18394	5.7574	8.39575
100514284	KIDINS220	-	3	kinase D interacting substrate 220	57498	KIDINS220		1.04565	1.33159e-09	8.76336e-09		0.575765	0.000907547	0.00196816		8.63665	9.23714	8.83272	11.0388	6.36077	10.3103	5.52745	8.01961	7.63299	7.83843	15.0918	14.63	22.1258	15.3134	26.7003	10.4284	14.0313	19.6137	13.8267	25.1102	12.5872	11.8826	25.2961	30.6818	30.3789	26.2806	36.604	25.3087	25.036	25.5355
110259324	ANO8	-	2	anoctamin 8	57719	ANO8		1.04842	1.78036e-11	1.51579e-10		0.0944078	0.52599	0.598112		2.01835	2.38713	2.34716	2.32397	2.54431	2.55014	2.05305	2.39295	2.11454	1.93174	5.42626	5.24058	5.03061	3.08995	4.57866	4.70013	5.64726	5.66206	3.78752	3.61298	3.90637	4.1409	6.18948	5.22178	5.35751	4.6098	6.25046	4.92228	3.78011	5.41661
100514997	DENND2A	-	18	DENN domain containing 2A	27147	DENND2A		1.05168	7.79475e-06	2.69983e-05		1.12642	1.05859e-06	3.46595e-06		2.29998	1.66061	1.94567	2.32397	1.14494	2.38562	1.57927	4.39785	1.49565	2.97192	5.14365	5.84106	3.87312	2.09026	5.19601	4.65117	5.86446	3.10858	3.55935	4.1188	17.7957	7.44162	10.3337	12.4519	7.65359	8.93445	16.9947	3.2405	7.5893	8.04754
100523512	ZBTB47	-	13	zinc finger and BTB domain containing 47	92999	ZBTB47		1.05183	9.12826e-06	3.12291e-05		0.393469	0.080525	0.118686		1.17346	0.882199	1.38976	0.686627	0.890508	2.33078	0.67119	1.42283	1.03149	1.18877	2.82618	3.65749	1.73623	1.99938	2.10927	2.30111	2.21546	2.40545	1.73404	2.34844	7.52337	2.40052	3.87515	3.55328	3.00256	3.23161	4.33038	1.68178	2.00637	1.97319
100624053	OTUD5	-	X	OTU deubiquitinase 5	55593	OTUD5		1.06286	2.96624e-15	3.87118e-14		-0.211586	0.11841	0.166277		36.7527	35.1323	40.5193	33.1694	34.4754	29.4226	37.3892	35.8942	32.1823	27.1187	69.1849	64.9614	87.3901	45.7585	129.077	58.2621	73.9791	74.865	40.9326	95.8524	92.5953	75.8565	73.6279	64.7006	60.9343	52.9889	56.8669	52.5453	50.4208	51.4191
110260624	TNFRSF13C	-	5	TNF receptor superfamily member 13C	115650	TNFRSF13C		1.06548	0.000300419	0.000778096		0.227186	0.419911	0.495193		0.797951	0.467047	0.432371	0.316905	0.508862	0.740365	0.315854	0.711417	0.567317	0.408638	1.13047	0.491304	0.979411	0.772488	1.90349	1.17503	0.564726	1.73932	1.00392	1.40906	1.88084	1.92042	1.07643	1.42131	0.765359	2.13857	1.42984	0.41019	0.697866	1.39284
100620831	KLHL17	-	6	kelch like family member 17	339451	KLHL17		1.09198	8.47738e-06	2.91776e-05		-0.414897	0.0809575	0.119176		0.56326	0.830305	0.741208	1.05635	0.890508	2.02915	0.631708	0.776092	0.670465	0.594383	2.20442	1.47391	1.38008	1.6813	1.8006	1.41983	2.08514	2.33144	1.04955	1.58971	4.19573	1.62035	1.507	1.32862	1.05973	0.807902	1.30729	1.59974	1.13403	0.464281
100127163	TNFSF12	TWEAK	12	TNF superfamily member 12	8742	TNFSF12		1.0941	3.02882e-05	9.44921e-05		1.20402	1.09326e-07	3.99805e-07		0.375506	0.207576	0.33972	0.369722	0.508862	0.411314	0.276372	0.970114	0.515743	0.408638	0.904377	0.545894	1.15749	0.590726	1.33759	0.734396	0.781929	0.629117	0.867022	1.08389	3.61701	2.70059	1.56083	1.88478	2.64932	1.52076	1.87922	1.7228	2.03544	1.31546
100517478	HYI	-	6	hydroxypyruvate isomerase (putative)	81888	HYI		1.0946	6.05897e-10	4.16749e-09		-0.0887507	0.625236	0.689776		5.0224	6.07161	5.49729	6.02119	5.02501	4.88092	5.33004	7.37287	5.93104	4.75506	11.8134	10.5358	11.7974	8.58825	15.8452	10.1347	11.1642	11.9902	13.0966	14.199	41.8126	23.045	14.9624	9.94919	8.65444	8.12655	11.643	7.05527	6.5425	14.1993
100514115	FGFR3	-	8	fibroblast growth factor receptor 3	2261	FGFR3		1.09557	1.02459e-22	2.66373e-21		-0.0267811	0.812881	0.850802		24.4549	27.3482	28.3821	21.9192	26.9697	30.4646	24.7946	29.8149	30.1709	23.6639	69.8066	67.7454	57.6517	49.8936	46.301	56.8422	73.3275	54.5852	53.7097	46.0655	90.2805	40.3888	54.2521	73.8156	64.9966	57.5036	57.6431	53.3247	45.8556	47.6275
100156117	IFT81	-	14	intraflagellar transport 81	28981	IFT81		1.09726	5.64101e-09	3.3506e-08		0.0858401	0.639622	0.702218		1.87753	2.17955	3.0266	2.53524	3.3076	3.0163	1.89513	2.71632	1.8051	3.15766	3.56099	4.74928	6.6778	5.58918	4.78444	4.65117	6.42919	7.21635	4.33511	6.61176	2.8936	3.6608	4.19808	6.89028	5.59301	5.79789	8.00712	4.92228	7.00774	8.47313
100516979	TUT4	-	6	terminal uridylyl transferase 4	23318	TUT4		1.10059	2.05167e-11	1.72993e-10		1.0608	5.33652e-11	2.68837e-10		5.86729	5.18941	6.02231	6.49655	6.04273	10.0909	5.8433	6.66145	5.26057	7.1326	10.4569	13.8111	15.2699	16.3586	11.8839	13.9535	12.2068	12.6934	13.5986	14.9577	9.5489	9.54207	22.4974	30.311	34.5589	36.7833	37.5845	26.4983	32.1309	23.6009
100736965	HID1	-	12	HID1 domain containing	283987	HID1		1.10795	1.24786e-05	4.17964e-05		1.41521	1.22593e-08	4.94105e-08		0.985705	1.03788	1.20446	1.10917	1.01772	2.13883	1.06601	1.74621	1.34093	1.15162	2.48704	2.34734	2.35949	1.95394	4.47577	2.05631	1.73762	3.10858	2.96613	4.4801	13.5999	4.68102	6.83534	11.216	7.71246	8.31664	17.3624	3.81477	4.4489	4.72019
102167506	LOC102167506	-	11	uncharacterized LOC102167506	-	-		1.1119	3.41478e-05	0.00010528		1.5114	6.62576e-09	2.73182e-08		1.92447	1.97197	0.772091	1.32044	3.3076	1.15168	1.06601	0.840766	1.54723	1.33736	1.80875	3.38454	4.36283	2.49923	3.60119	3.13342	3.82276	2.96055	1.23208	3.3962	13.8893	6.12133	7.37355	11.9267	10.8328	8.74436	20.4263	5.78368	5.69924	3.1339
100152039	C1H15orf61	C15orf61	1	chromosome 1 C15orf61 homolog	145853	C15orf61		1.11239	9.19406e-06	3.14214e-05		0.284706	0.21401	0.278939		0.328568	0.415153	0.586789	1.16198	0.763292	0.658102	0.236891	0.646743	0.670465	0.631532	1.75223	1.5285	1.86978	0.817928	1.1318	1.12607	1.08601	1.6283	0.730124	1.04776	2.02552	2.2805	1.13025	1.6685	1.3541	1.6158	1.75666	0.82038	1.5702	1.43153
100156897	STOX2	-	15	storkhead box 2	56977	STOX2		1.12165	5.94529e-05	0.000176167		2.01628	2.67536e-15	1.88065e-14		0.84489	0.518941	0.494138	0.528175	0.127215	1.34362	0.315854	0.646743	0.825188	0.557234	1.24352	1.14638	0.845855	2.59011	1.44048	1.27295	0.695048	0.851159	1.50588	2.27618	5.20849	4.44096	4.57483	5.00549	4.7099	7.79388	7.06751	2.5842	5.64109	5.37792
100511499	UPK3BL2	-	3	uroplakin 3B like 2	107983993	UPK3BL2		1.1299	0.000316662	0.000816776		2.38202	4.21234e-14	2.72027e-13		0.610198	0.570835	0.926509	0.475357	0.636077	0.822627	0.987044	1.61686	1.18621	1.04017	0.79133	1.96522	0.623261	1.9085	4.01276	2.00735	1.6073	1.36926	2.55543	4.55236	23.8722	7.74168	16.2003	11.4632	7.00598	8.31664	15.9325	3.93782	5.08861	8.82134
100523176	NPHP1	-	3	nephrocystin 1	4867	NPHP1		1.13446	9.78894e-06	3.3255e-05		1.20208	2.89706e-07	1.01146e-06		0.56326	0.25947	0.33972	0.63381	0.636077	0.658102	0.710672	0.323371	0.825188	1.00302	0.847854	1.0372	1.60267	0.727047	2.10927	1.07711	1.08601	2.44246	1.18645	1.51745	4.91913	2.46053	2.96019	3.52238	3.00256	2.70885	2.81883	1.80484	2.67515	3.86901
100623474	DNAJC22	-	5	DnaJ heat shock protein family (Hsp40) member C22	79962	DNAJC22		1.13644	1.2065e-14	1.48998e-13		1.36279	5.06629e-20	4.89554e-19		6.94687	9.75608	11.2108	8.60925	8.84147	8.33596	9.08081	9.0544	7.06567	8.32136	19.5006	15.9947	28.67	9.36074	25.8257	18.8495	15.4214	25.9418	15.6064	18.4985	79.5741	42.7893	53.4986	60.9311	52.6331	51.6107	51.7195	42.7828	37.5103	37.0264
100517591	RNF125	-	6	ring finger protein 125	54941	RNF125		1.13704	0.000156908	0.000431021		0.539696	0.0700731	0.104802		0.610198	0.622729	0.802975	0.316905	0.763292	1.12426	0.710672	0.970114	0.36102	0.631532	0.960901	1.31015	0.979411	1.22689	1.74915	1.76255	1.47698	0.999186	2.7836	3.17942	7.66805	2.82061	1.13025	1.6067	1.88396	2.42371	2.2469	1.02547	2.32622	7.11897
100113409	SQLE	-	4	squalene epoxidase	6713	SQLE		1.14248	3.58509e-10	2.54334e-09		0.652137	0.000380915	0.000879649		7.79176	6.85002	9.4504	5.7571	7.95096	6.08744	10.8575	12.4821	8.87077	6.50106	14.2439	20.9077	16.2938	12.2689	19.1378	20.0245	18.8097	22.5002	17.2035	18.0649	18.9531	13.2629	35.7913	43.2265	31.3208	22.0035	27.6164	20.0173	30.9387	108.564
110256886	LOC110256886	-	1	uncharacterized LOC110256886	-	-		1.14974	0.000240126	0.000635095		2.48311	4.29499e-17	3.40455e-16		0.422445	0.207576	0.67944	0.369722	0.445254	0.411314	0.315854	0.582069	0.464168	0.260043	1.07395	0.491304	1.78075	0.499845	0.771684	1.12607	0.564726	1.92436	0.593225	1.15615	9.69358	8.82192	3.55222	4.20214	4.53328	6.65331	7.23092	2.25604	3.1404	4.64281
100621118	ABHD14B	-	13	abhydrolase domain containing 14B	84836	ABHD14B		1.16409	1.29333e-15	1.74707e-14		-0.11194	0.4477	0.522184		9.62235	14.9974	16.5228	13.4685	15.0114	10.228	17.3325	14.293	12.2747	10.6989	32.6141	35.7015	29.9611	25.7647	38.0697	21.7871	35.7081	29.3835	23.5009	28.7593	41.3785	38.8284	40.9582	28.21	27.4352	21.5757	26.8402	20.1813	26.6934	18.0296
100154770	IER3	-	7	immediate early response 3	8870	IER3		1.17139	4.63628e-05	0.000139975		1.02404	0.000164548	0.000402477		0.469383	0.726517	0.463255	0.21127	0.763292	0.548418	0.710672	0.646743	0.72204	1.11447	0.678283	1.31015	1.24652	1.40865	2.46939	1.37087	1.12945	1.33225	1.27772	5.8169	7.52337	3.36073	2.58344	3.67688	2.00171	2.8039	3.1048	1.92789	1.42481	3.79163
100158017	SPOCK2	-	14	SPARC (osteonectin), cwcv and kazal like domains proteoglycan 2	9806	SPOCK2		1.17481	3.94369e-07	1.72881e-06		1.03475	1.09685e-05	3.14763e-05		4.31832	3.68448	5.00315	4.17258	3.56203	4.3325	3.94818	6.98482	4.74483	4.23498	6.50021	9.98986	7.61269	5.58918	12.3984	13.0233	6.64639	11.5832	12.5946	24.0263	18.9531	21.7247	26.6955	20.0838	17.5444	25.1875	53.5579	6.39896	6.25172	23.7557
100525104	REL	-	3	REL proto-oncogene, NF-kB subunit	5966	REL		1.18208	4.5841e-08	2.33991e-07		0.486995	0.0143274	0.0249444		1.17346	1.29735	1.29711	1.16198	1.39937	2.11141	0.631708	1.29349	0.876762	2.22894	1.63918	2.67488	3.87312	2.68099	3.24107	2.83966	3.47524	2.81252	2.69233	3.68524	3.18297	3.84083	2.58344	4.69651	5.8285	5.03751	5.76023	3.32254	4.1872	3.09521
100626700	PPP1R12C	-	6	protein phosphatase 1 regulatory subunit 12C	54776	PPP1R12C		1.18526	4.03833e-18	6.94412e-17		-0.0719311	0.602756	0.669031		5.06934	5.13751	5.71347	5.80992	4.26172	5.12771	5.409	4.91525	5.31215	5.98098	12.9439	12.6101	12.9995	9.08809	12.1926	9.44922	13.6403	13.9146	11.1344	12.2841	20.834	12.4227	20.8289	10.4127	10.1852	10.2651	11.9698	10.6239	11.4276	7.31242
100156666	RBP1	CRABP1|CRBP1	13	retinol binding protein 1	5947	RBP1		1.1936	1.34045e-05	4.46579e-05		-0.431539	0.116928	0.164477		4.03669	3.99584	3.27367	3.80286	8.77786	5.81323	2.92165	2.5223	1.8051	5.57234	6.33064	11.4092	11.8865	15.0408	7.61395	6.70748	4.21373	8.40057	10.0848	10.8389	18.085	11.7025	9.95699	6.79758	5.06314	7.17607	6.45472	3.32254	5.29215	1.5476
100623607	GDI1	-	X	GDP dissociation inhibitor 1	2664	GDI1		1.19979	9.01543e-13	8.99004e-12		0.943124	1.45861e-08	5.83399e-08		25.112	21.069	22.0509	27.6235	30.0228	16.3429	16.5823	21.7306	19.8045	19.1317	63.8716	64.3063	66.867	39.7604	61.8376	34.3697	44.8306	52.5498	24.596	40.9712	121.387	121.766	123.628	129.031	126.579	68.6717	71.2879	68.3786	66.181	69.6421
110255313	LOC110255313	-	12	acyl-CoA synthetase family member 2, mitochondrial-like	80221	ACSF2		1.20056	1.8948e-08	1.03492e-07		1.01791	2.50898e-06	7.82928e-06		2.2061	3.06175	2.99571	3.22187	3.3076	4.22282	2.84269	4.72122	3.97122	3.08336	9.1003	6.76908	4.45187	4.45317	8.90009	10.4774	6.77671	9.80683	6.79928	9.71892	45.8636	32.047	15.6621	18.9096	13.8942	12.0235	16.2185	7.50647	7.73469	17.4105
396655	STAT1	-	15	signal transducer and activator of transcription 1	6772	STAT1		1.20154	3.05486e-09	1.90337e-08		0.0771428	0.699831	0.755158		5.0224	3.11364	5.80613	4.70075	5.59748	7.37623	5.8433	4.5272	5.93104	7.42979	8.93073	12.4464	10.2838	8.36105	21.9673	18.6047	13.5969	5.69906	12.9597	25.869	19.2425	8.10176	10.872	13.1008	10.8328	13.3542	16.9947	12.3467	12.9396	17.7974
100154178	NEDD9	-	7	neural precursor cell expressed, developmentally down-regulated 9	4739	NEDD9		1.20803	8.10906e-18	1.36397e-16		0.117782	0.383	0.458516		14.8794	10.0674	12.6932	8.7677	7.56932	10.5571	11.4497	11.9001	7.89086	6.68681	20.4615	23.6372	22.6155	16.0859	31.9992	24.1371	22.3718	24.1285	19.9871	30.1323	25.6084	19.2642	22.2283	27.5302	28.7304	30.4627	31.2114	20.7556	22.07	26.1932
100155542	SLC39A5	-	5	solute carrier family 39 member 5	283375	SLC39A5		1.20812	1.03196e-07	5.02855e-07		1.8631	2.68053e-16	2.01509e-15		2.44079	1.55682	2.56334	0.950714	2.28988	3.1534	2.44787	2.97502	2.16612	1.70885	5.70888	4.80387	3.42794	3.18083	6.89371	5.09181	4.03996	7.80846	5.38466	5.99755	33.4211	7.32159	16.7385	33.957	30.0256	17.3937	20.8757	16.6537	14.7133	10.8332
100511038	FKBP10	-	12	FKBP prolyl isomerase 10	60681	FKBP10		1.21643	2.77635e-08	1.48242e-07		2.52435	3.21903e-30	5.35946e-29		4.03669	3.21743	2.56334	2.58806	4.00728	4.44219	3.0401	2.84567	2.37242	1.04017	7.68721	9.55314	6.58876	5.40742	9.46599	7.14812	6.64639	8.0305	3.92441	7.1537	76.8252	25.2055	56.5665	58.2429	58.1673	37.7338	43.9575	19.0738	26.0828	24.3361
100525254	SERPINF2	-	12	serpin family F member 2	5345	SERPINF2		1.22663	5.80483e-07	2.47352e-06		1.8184	4.09079e-13	2.44533e-12		3.00405	1.81629	2.99571	2.05988	2.4807	3.26309	2.01357	2.78099	1.8051	1.04017	7.29154	6.82367	4.14024	4.40772	6.89371	5.18973	4.43093	5.29199	3.69625	6.72015	48.7572	8.88193	18.7299	46.8106	38.2679	24.4747	9.72294	19.484	13.0268	11.6844
100518510	ST6GALNAC2	-	12	ST6 N-acetylgalactosaminide alpha-2,6-sialyltransferase 2	10610	ST6GALNAC2		1.24455	1.86659e-05	6.06896e-05		2.37229	1.39804e-16	1.06938e-15		0.328568	1.29735	0.710324	0.739444	0.954115	0.548418	0.710672	1.09946	0.773614	0.965872	0.79133	1.69227	1.69171	2.3629	3.44685	1.46879	1.52042	1.88735	1.64278	3.79363	8.97017	6.72146	13.2401	14.1822	14.3063	10.5503	19.977	3.11744	6.2808	5.14578
100523478	CNKSR2	-	X	connector enhancer of kinase suppressor of Ras 2	22866	CNKSR2		1.24699	5.19675e-05	0.000155606		1.38529	4.81841e-06	1.45106e-05		0.328568	1.08978	1.17358	0.528175	0.890508	1.12426	0.868599	1.35816	0.773614	0.594383	2.76966	2.72947	0.712299	0.99969	2.52083	2.69278	2.08514	2.18341	1.82531	2.24005	5.20849	1.50033	4.09044	10.3509	9.71417	6.79589	10.9894	3.07642	4.41982	2.51485
100627864	LAT2	-	3	linker for activation of T cells family member 2	7462	LAT2		1.24737	2.70399e-07	1.22809e-06		0.609622	0.00888193	0.016137		1.03264	0.726517	0.864742	0.686627	1.6538	1.26136	0.987044	1.09946	0.928337	1.33736	1.30004	2.29275	1.78075	2.27202	3.34396	2.49695	2.78019	4.47784	1.36898	3.82976	8.97017	5.46119	5.05923	4.20214	3.53243	3.08904	2.94139	3.15846	2.38438	3.21128
503544	DECR1	DECR	4	2,4-dienoyl-CoA reductase 1	1666	DECR1		1.25343	1.29175e-06	5.1766e-06		1.48941	1.76597e-09	7.73862e-09		1.07958	1.08978	1.79125	1.37325	1.20855	3.75666	1.65823	1.81088	1.75352	0.854426	2.82618	3.43913	2.44853	2.27202	3.80697	4.21054	2.2589	4.40382	4.65454	6.25046	11.7191	2.40052	5.16687	12.5446	14.3063	8.60178	13.6448	12.3057	10.5262	6.57731
100523244	LOC100523244	CSNK1E	5	casein kinase I	1454	CSNK1E		1.2565	1.72501e-09	1.11729e-08		0.0415067	0.839491	0.874253		14.5039	7.47275	11.7667	8.29234	7.69653	15.3009	8.52806	13.2582	8.45818	18.8717	27.3574	23.5826	23.773	13.5867	85.7598	23.7944	26.3249	32.381	17.8424	71.5732	36.1701	28.3262	35.4684	28.7352	21.9599	22.5262	22.5915	19.6071	21.5466	36.7556
100620350	CHRD	-	13	chordin	8646	CHRD		1.25916	2.17509e-06	8.38734e-06		2.01122	1.5519e-15	1.10574e-14		0.704075	0.882199	0.710324	1.16198	0.636077	0.959732	0.315854	0.517394	0.567317	0.594383	1.80875	1.74686	1.82527	1.54498	4.26998	1.32191	1.3901	1.48028	0.912654	2.31231	7.95741	10.0822	5.92037	6.39591	7.88908	7.41369	8.33395	2.13299	3.05317	7.42849
100152950	FMO5	-	4	flavin containing monooxygenase 5	2330	FMO5		1.25981	3.51965e-08	1.83226e-07		2.28663	2.60153e-26	3.58066e-25		2.11222	0.778411	1.23535	0.739444	0.890508	1.34362	1.3029	0.517394	0.773614	1.07732	2.03485	2.23816	3.24986	1.81762	4.01276	2.20319	1.56386	3.51566	1.59715	3.10716	21.702	6.96151	12.4328	14.8929	14.012	9.69483	13.318	12.7159	12.0963	8.78265
102164826	ISYNA1	-	2	inositol-3-phosphate synthase 1	51477	ISYNA1		1.26113	7.07982e-09	4.134e-08		0.706009	0.00125706	0.00266525		71.0646	66.113	116.277	73.6275	67.4878	95.7538	97.441	151.532	112.587	63.116	252.83	227.256	130.262	96.0157	265.048	252.975	243.484	286.952	155.79	203.881	782.72	171.457	344.189	532.56	507.963	377.243	426.788	168.998	196.042	245.605
100514689	MAST4	-	16	microtubule associated serine/threonine kinase family member 4	375449	MAST4		1.26373	1.71761e-13	1.85233e-12		0.524973	0.00183003	0.00376849		3.89588	3.63258	3.48985	3.3275	4.00728	4.1954	3.0401	2.84567	4.02279	3.93779	8.02635	8.35218	9.17084	6.63431	14.9192	8.42107	8.51433	7.5124	7.57503	22.0392	10.7063	17.2237	13.886	10.9379	11.5981	16.0155	15.6466	9.68048	6.74604	12.3034
733626	PSMB10	macropain|prosome	6	proteasome subunit beta 10	5699	PSMB10		1.26785	1.67939e-08	9.24581e-08		0.932292	2.49622e-05	6.82411e-05		1.92447	1.50493	1.72948	2.48242	1.46298	2.13883	1.69772	1.55218	1.75352	1.41166	2.54356	3.22077	3.07179	7.13415	5.91624	3.13342	3.2146	3.2196	6.52548	5.96142	30.2382	12.7828	9.14967	8.2189	9.77304	6.89093	6.61813	5.98877	5.87371	5.91958
100511013	GREB1	-	3	growth regulating estrogen receptor binding 1	9687	GREB1		1.29	3.84109e-07	1.68892e-06		3.03617	9.06459e-33	1.71886e-31		0.56326	0.882199	1.05004	0.580992	1.08133	1.75494	1.38186	1.48751	1.28936	1.15162	2.54356	2.12899	2.18141	2.18114	4.0642	2.15423	1.99826	2.36844	3.78752	4.4801	28.502	8.22179	21.4748	33.957	32.2628	22.9539	31.5383	14.7258	18.0864	6.92552
100736958	MID1IP1	-	X	MID1 interacting protein 1	58526	MID1IP1		1.29046	1.05362e-10	8.08289e-10		0.106575	0.59287	0.659791		15.1141	8.19926	11.8593	14.5776	9.66837	16.288	8.84392	20.3077	14.4408	10.8846	28.714	26.8034	30.3172	20.5391	78.7632	26.1934	26.2815	36.4148	30.1632	68.0324	49.9147	45.4899	24.8656	32.8447	30.3789	32.5062	35.7052	20.3864	20.8488	59.6601
100513230	GRB7	-	12	growth factor receptor bound protein 7	2886	GRB7		1.29139	1.84555e-08	1.01012e-07		-0.327164	0.162707	0.219698		2.39385	2.43902	2.50158	2.05988	2.92595	1.97431	3.4744	2.97502	2.83658	2.26609	6.16107	4.80387	10.5509	4.36228	8.38563	4.21054	7.64552	5.03294	4.15258	12.0674	12.7319	10.4423	8.12706	4.32574	3.41468	4.89494	4.5755	3.07642	3.46025	4.79757
106508885	PNRC1	-	1	proline rich nuclear receptor coactivator 1	10957	PNRC1		1.29888	7.31627e-16	1.00699e-14		0.473895	0.00262698	0.00528988		5.82035	5.86403	5.74436	4.91202	4.89779	7.97949	5.25108	4.46253	4.74483	5.1637	10.1177	13.3198	17.3623	9.72426	15.0736	11.2118	12.3805	14.0996	12.549	26.7722	27.7786	24.7254	22.0668	18.3844	16.4258	18.6768	20.7532	11.9775	15.3531	11.7231
100525320	DYNLT3	-	X	dynein light chain Tctex-type 3	6990	DYNLT3		1.31227	9.08629e-06	3.11036e-05		1.24394	1.57197e-05	4.42576e-05		0.84489	0.778411	1.82214	1.00353	1.14494	1.1791	1.02653	1.03479	0.876762	0.408638	2.37399	1.0372	1.4246	1.54498	8.74575	4.94493	1.65074	2.29443	2.69233	9.17697	5.64253	4.20091	6.56623	7.23016	7.41809	5.98798	6.29131	2.78929	5.17584	7.15766
100511619	CD151	-	2	CD151 molecule (Raph blood group)	977	CD151		1.31305	3.13079e-29	1.31906e-27		0.688536	3.81501e-09	1.61408e-08		16.2407	14.9974	17.8816	19.0143	15.0114	15.8767	17.1746	25.029	20.9391	17.3857	48.6103	43.7261	42.7824	37.1249	48.5132	38.3355	48.0452	45.4075	37.6926	47.9443	121.965	67.9348	83.4773	75.0206	66.0563	73.1865	73.1263	40.1166	42.5989	72.4278
100512235	MAP3K6	-	6	mitogen-activated protein kinase kinase kinase 6	9064	MAP3K6		1.31521	8.72794e-10	5.87376e-09		-0.241266	0.251652	0.321383		3.52037	3.58069	4.23106	4.48948	3.62564	5.64871	3.51388	3.62176	3.71335	2.26609	8.59158	9.49855	8.90373	5.68006	16.7198	8.61691	8.99218	13.0264	3.55935	12.5009	8.53613	11.8826	11.0872	9.8874	10.0085	5.98798	5.55596	4.34801	5.03045	8.27968
100739731	SHISA2	-	11	shisa family member 2	387914	SHISA2		1.35061	2.3114e-07	1.06007e-06		0.657231	0.0122178	0.0216191		2.25304	2.6466	3.15013	2.27115	2.92595	1.48073	1.93461	4.91525	2.57871	2.89762	6.9524	9.17102	4.45187	5.36197	7.20238	5.63037	6.77671	5.40301	7.07307	8.5989	44.4168	14.4031	3.82133	11.3087	9.6553	15.1125	33.7035	4.51209	5.29215	7.50587
100628053	FBXL2	-	13	F-box and leucine rich repeat protein 2	25827	FBXL2		1.3538	1.04614e-07	5.09386e-07		1.33993	9.35859e-09	3.80943e-08		0.375506	0.467047	0.494138	0.792262	0.508862	0.60326	0.631708	0.258697	0.670465	0.668681	1.41309	0.982609	1.06845	1.13601	2.82951	1.17503	1.47698	1.77633	0.912654	2.34844	4.34041	3.84083	4.30573	4.20214	3.00256	3.4217	6.9041	2.05095	2.38438	3.48211
100518372	TTC38	-	5	tetratricopeptide repeat domain 38	55020	TTC38		1.35957	2.10139e-10	1.54428e-09		-0.432145	0.0422872	0.0666935		1.87753	3.26933	3.05748	2.53524	2.98956	2.85177	3.27699	1.74621	2.21769	1.52311	5.42626	4.25797	8.19143	5.22565	14.6105	6.75644	3.56212	8.17853	5.33903	8.74342	3.61701	6.24136	10.9258	4.57292	5.06314	3.99199	6.00534	3.44559	3.95458	4.44936
396579	TNNT1	-	6	troponin T1, slow skeletal type	7138	TNNT1		1.36251	3.20264e-09	1.986e-08		0.620357	0.00564334	0.0106687		4.97546	4.61857	7.16501	4.59512	5.02501	2.33078	1.53979	2.71632	5.51845	5.75809	15.1483	15.9401	11.3523	8.27016	11.781	12.4847	15.3779	8.51159	4.56327	9.50214	45.5743	14.8232	24.2197	20.4546	17.3089	18.0115	17.8118	9.27029	11.8928	16.5594
100738810	SLC13A3	-	17	solute carrier family 13 member 3	64849	SLC13A3		1.36399	2.43709e-05	7.73576e-05		1.1496	0.000142325	0.000351235		0.516321	0.207576	0.648557	0.528175	0.381646	0.60326	0.355336	0.129349	0.412594	0.260043	1.86528	0.709662	1.82527	0.727047	1.18325	0.979194	0.825369	1.36926	0.50196	0.939375	3.90637	0.900196	2.42197	3.12071	4.23891	3.27913	1.83837	1.92789	1.94821	0.619041
100525346	LOC100525346	PVR	6	poliovirus receptor homolog	5817	PVR		1.36876	7.73575e-06	2.68294e-05		2.17972	3.50162e-13	2.1066e-12		0.469383	0.415153	0.33972	1.05635	0.8269	1.1791	0.473781	1.22881	1.18621	0.631532	1.35657	2.72947	2.67112	1.81762	2.10927	1.66463	1.65074	2.7015	1.77968	1.58971	8.53613	3.48076	6.40477	15.8507	14.5418	10.5027	18.302	2.33808	4.1872	10.6011
100623797	CDKL5	-	X	cyclin dependent kinase like 5	6792	CDKL5		1.37947	5.05475e-06	1.82559e-05		1.38319	2.3935e-06	7.48856e-06		0.704075	1.24546	1.38976	0.528175	1.01772	0.987153	0.473781	0.582069	0.773614	0.70583	2.71313	1.31015	1.82527	1.22689	5.24745	2.98654	1.56386	2.47946	0.821389	4.4801	2.8936	1.26027	5.27451	5.19088	5.8285	5.2276	8.29309	7.05527	8.05454	6.88683
100152584	ALPK2	-	1	alpha kinase 2	115701	ALPK2		1.40581	1.33139e-05	4.43671e-05		1.08956	0.000379285	0.000876193		0.28163	0.518941	0.432371	0.792262	0.572469	0.630681	0.118445	0.388046	0.515743	0.445787	1.24352	1.09179	1.51363	1.36321	0.565902	0.783355	1.43354	1.11021	1.36898	2.34844	5.93189	0.60013	3.17547	4.51112	2.06058	2.75637	5.10658	1.47668	1.59928	1.89581
100523781	RHBDD2	-	3	rhomboid domain containing 2	57414	RHBDD2		1.417	4.53249e-11	3.65922e-10		0.211459	0.322634	0.396797		3.33262	2.5947	3.18102	3.3275	3.24399	3.07114	3.4744	4.2685	4.12594	3.492	9.43944	6.98744	11.8865	4.81669	23.0991	7.14812	6.73327	12.3603	4.8827	14.0906	17.9403	17.5838	13.0786	10.0728	10.1852	10.4077	9.31441	6.60406	6.5425	9.55645
100512309	SGSM2	-	12	small G protein signaling modulator 2	9905	SGSM2		1.4284	3.93368e-14	4.59385e-13		0.232775	0.197862	0.260633		2.91018	2.90607	4.69431	4.17258	3.81646	7.29396	3.23751	4.2685	2.32084	3.12051	8.25244	11.4638	11.8865	6.86151	12.3984	8.22523	10.947	13.3965	4.92833	8.88794	13.5999	9.96216	20.0216	11.4014	11.0094	10.2176	13.8899	12.1826	10.6134	7.15766
406192	ANXA2	-	1	annexin A2	302	ANXA2		1.43362	9.35066e-20	1.86203e-18		1.09119	2.20885e-12	1.2411e-11		233.283	222.937	228.385	222.309	239.928	218.051	206.134	324.406	242.09	532.716	627.977	632.855	646.99	428.367	994.186	605.583	681.929	785.176	419.775	951.262	1811.4	1479.26	1684.18	1458.48	1129.91	1354.14	1486.63	735.717	1048.89	1705.07
100511088	TTC39C	-	6	tetratricopeptide repeat domain 39C	125488	TTC39C		1.43534	1.27369e-07	6.111e-07		0.0847586	0.740926	0.790901		0.751013	0.363258	0.802975	0.42254	0.381646	0.795206	0.592227	0.646743	0.670465	0.557234	0.734807	0.764251	2.09238	1.04513	3.24107	1.32191	1.73762	2.7015	1.14082	3.61298	1.88084	1.68037	1.9914	1.42131	1.47184	1.37819	2.28775	1.35363	2.26807	1.81843
100622769	MAP3K5	ASK1	1	mitogen-activated protein kinase kinase kinase 5	4217	MAP3K5		1.43795	4.48766e-14	5.1991e-13		1.42797	2.01625e-15	1.4265e-14		1.64284	3.16554	3.67515	2.37679	1.84462	2.38562	4.38248	5.88536	2.11454	3.04621	6.55674	6.82367	6.94491	6.54343	13.1701	5.58141	8.94874	7.62342	7.20997	9.97183	17.651	14.7632	16.9538	24.5331	18.8396	26.6133	33.54	16.2025	20.4417	22.2855
100622193	MXRA7	-	12	matrix remodeling associated 7	439921	MXRA7		1.44594	2.74567e-16	3.98411e-15		1.78989	9.23689e-26	1.23354e-24		1.92447	2.69849	2.40892	1.69016	2.03545	2.02915	1.7372	2.39295	2.63029	2.56328	5.59583	5.02222	6.09906	4.58949	9.46599	5.58141	5.43006	6.92029	4.83707	8.02082	25.1744	19.3242	23.6815	26.8505	24.4326	14.97	29.6999	13.8644	18.8715	10.9493
404698	HYAL1	-	13	hyaluronidase 1	3373	HYAL1		1.44837	0.000114178	0.000321253		1.93805	1.92382e-08	7.60415e-08		0.187753	0.311364	0.370604	0.264087	0.318038	0.438735	0.118445	0	0.309446	0.185745	0.904377	0.818841	0.801336	0.454405	0.668793	0.930235	0.825369	0.777145	0.410694	0.578077	3.32765	0.60013	1.88375	4.32574	3.47355	3.04152	5.02488	3.65069	1.48297	0.270831
100152693	NUDT16	-	13	nudix hydrolase 16	131870	NUDT16		1.4499	1.22329e-07	5.8951e-07		-0.114127	0.664361	0.723617		1.97141	2.33523	4.29283	3.27468	1.27215	1.01457	1.69772	1.35816	2.06297	2.78617	2.99575	7.47875	1.51363	3.27171	11.2151	2.30111	7.38488	7.32737	6.11478	9.10471	6.36593	5.28115	5.59744	5.71615	5.88738	4.08704	4.37124	4.84024	6.07725	5.18447
100622890	CSRP1	-	10	cysteine and glycine rich protein 1	1465	CSRP1		1.45353	1.54048e-19	3.01267e-18		-0.408047	0.0129632	0.0228057		41.1649	41.619	48.9506	39.349	50.3137	28.7645	50.7341	52.1922	48.8408	41.8297	134.583	104.921	119.132	80.4296	167.507	102.571	132.016	184.368	96.6501	123.564	168.552	148.532	109.419	88.4613	69.0589	92.2435	66.8758	57.5907	65.5413	127.484
100623892	ABCA7	-	2	ATP binding cassette subfamily A member 7	10347	ABCA7		1.45567	1.37287e-11	1.18973e-10		-0.173119	0.423969	0.499305		2.72242	2.90607	3.15013	4.59512	3.24399	3.97603	2.1715	3.23371	3.55862	2.52613	5.20017	9.11643	8.05788	6.08902	17.4401	6.51164	10.5995	11.5462	5.79536	12.4287	13.7446	6.18134	16.2541	8.58968	6.59386	6.03551	7.88457	8.65501	7.50206	3.48211
654416	PEG10	-	9	paternally expressed 10	23089	PEG10		1.45863	3.69498e-09	2.26769e-08		3.01775	6.83583e-31	1.18322e-29		3.47344	3.58069	2.56334	3.0106	2.35348	4.3325	2.6058	2.5223	5.67317	2.93477	5.42626	6.93285	4.49639	13.2686	6.07058	10.7711	16.6377	2.81252	17.0666	10.8389	69.0125	67.2146	49.8926	71.9926	69.6476	111.966	104.787	24.7755	56.9924	86.0854
102168153	SH3RF2	-	2	SH3 domain containing ring finger 2	153769	SH3RF2		1.46377	2.48443e-18	4.31743e-17		0.221892	0.17325	0.23233		11.5938	6.48676	6.48557	9.71841	7.31488	4.88092	6.63294	8.73103	6.18891	5.53519	18.1441	19.4884	22.9271	15.1771	27.9864	15.1775	20.6777	19.2436	15.2413	24.0263	25.1744	33.0672	24.4888	19.1877	17.1911	33.4567	22.5915	12.7159	16.7197	27.586
100521997	PPP1R3D	-	17	protein phosphatase 1 regulatory subunit 3D	5509	PPP1R3D		1.46955	1.89931e-09	1.22173e-08		0.358312	0.13801	0.190152		3.84894	2.33523	2.74864	1.69016	2.60792	2.02915	4.42196	1.48751	3.6102	2.56328	8.1394	7.36957	7.07847	6.54343	11.0608	5.53245	8.6881	2.88654	5.56719	14.0906	46.4424	14.8232	6.18948	6.82848	7.47697	8.55426	10.5808	9.14723	6.33895	12.729
100511308	TMEM132A	-	2	transmembrane protein 132A	54972	TMEM132A		1.48514	3.52759e-20	7.34849e-19		0.0914974	0.550706	0.622167		11.0774	7.78411	8.33858	6.60218	6.29716	6.49876	5.96175	13.2582	6.29206	5.05226	22.1007	21.8903	24.0846	24.1289	22.2245	11.1628	14.3788	15.2098	20.4891	22.7618	24.0169	20.8845	37.7827	17.3029	18.3686	25.7103	20.0587	16.6537	21.4012	21.976
396723	DDX58	RHIV-1|RIG-1|RIG-I|RLR-1	10	DExD/H-box helicase 58	23586	DDX58		1.49671	7.32157e-07	3.06402e-06		1.02713	0.000282432	0.000664876		0.657136	0.726517	0.586789	0.580992	1.14494	2.8792	0.987044	0.711417	0.72204	0.594383	1.13047	1.41932	2.27045	1.95394	4.16709	1.86047	1.78106	1.51728	3.87878	4.08267	4.05105	1.74038	4.84394	5.19088	4.59215	7.65131	8.4565	2.33808	4.15812	4.60412
100738142	DNASE1L2	-	3	deoxyribonuclease 1 like 2	1775	DNASE1L2		1.50798	3.66807e-06	1.35655e-05		-0.826126	0.00940771	0.0170285		0.704075	1.34925	1.29711	1.53171	1.14494	9.15858	0.829117	1.22881	0.206297	1.18877	2.54356	4.91304	2.98275	2.99907	2.41794	3.42718	5.4735	5.03294	1.73404	1.6981	8.10209	3.60078	3.17547	1.51401	1.41297	1.37819	1.5524	1.47668	0.959566	1.35415
100525173	FAM114A1	-	8	family with sequence similarity 114 member A1	92689	FAM114A1		1.51984	2.34073e-10	1.70487e-09		1.88335	8.40892e-15	5.74164e-14		2.29998	3.42501	2.74864	4.70075	2.28988	3.61956	2.09253	2.91034	3.6102	1.746	9.38291	9.55314	6.81136	4.90757	11.1122	9.69402	6.03823	10.584	6.02352	9.42988	28.936	8.10176	25.7267	55.0604	54.0461	41.0605	67.8971	22.2323	21.4012	16.0564
100621280	DIP2A	-	Un	disco interacting protein 2 homolog A	23181	DIP2A		1.52212	1.09521e-12	1.07575e-11		0.343995	0.083167	0.122004		1.26733	1.50493	1.94567	1.16198	1.14494	4.79866	1.38186	1.22881	1.8051	1.52311	3.16532	5.02222	5.16417	3.04451	5.04167	3.37822	4.99565	7.69744	2.7836	5.27495	9.83826	4.38095	6.88916	5.40717	5.41639	4.03951	6.20961	4.84024	6.10633	5.0684
100516689	C10H1orf115	-	10	chromosome 10 C1orf115 homolog	79762	C1orf115		1.52289	2.22734e-20	4.73779e-19		-0.225737	0.175013	0.234358		59.1892	50.3891	56.0847	65.5465	71.5587	45.6832	49.1153	73.664	75.5563	69.2456	193.028	156.18	216.939	127.551	237.524	132.534	139.791	263.97	131.331	200.412	306.288	201.704	209.796	159.311	128.05	102.271	149.48	79.0846	105.291	163.195
110256628	LOC110256628	-	14	uncharacterized LOC110256628	-	-		1.52757	1.0108e-05	3.42679e-05		0.264736	0.389509	0.46499		0.0938766	0.363258	0.154418	0.21127	0.190823	0.329051	0.157927	0.194023	0	0.185745	0.452189	1.14638	0.578743	0.363524	0.46301	0.440637	0.304083	0.814152	0.775756	0.541947	1.73616	0.240052	0.484394	0.679758	0.883106	0.760379	0.694495	1.02547	0.610633	0.425591
100526040	PAM	-	2	peptidylglycine alpha-amidating monooxygenase	5066	PAM		1.52941	4.53094e-08	2.31548e-07		1.75024	9.95247e-10	4.47366e-09		2.67548	3.26933	2.13097	0.792262	2.67152	5.04545	2.96113	3.94513	3.14603	3.52915	7.9133	5.51353	5.92098	5.86182	12.9128	9.25339	8.07993	9.36275	9.40034	20.6663	21.4127	10.3222	19.0528	71.0348	82.1289	32.3636	34.7656	16.1205	20.8778	64.9219
397517	FTCD	-	13	formimidoyltransferase cyclodeaminase	10841	FTCD		1.53962	4.67812e-05	0.000141141		1.08521	0.00268426	0.00540026		1.36121	0.570835	1.94567	0.316905	0.636077	4.27766	2.36891	1.03479	0.979911	0.668681	4.69146	5.07681	1.46912	2.04482	3.18963	4.60221	3.649	4.2928	1.59715	3.79363	10.9957	2.04044	3.65987	17.89	15.6604	10.7879	5.80108	5.74266	6.89143	1.89581
100515138	S100A10	p11	4	S100 calcium binding protein A10	6281	S100A10		1.55012	5.51092e-16	7.69005e-15		1.54318	3.01664e-15	2.11261e-14		30.8854	33.4717	39.7473	31.9546	34.9206	25.0353	30.9537	54.3911	28.469	46.6591	86.7072	94.4942	113.701	67.2973	167.764	82.4482	100.521	130.412	67.6277	183.214	687.955	385.404	373.898	329.683	215.772	248.977	283.885	141.064	171.501	369.916
100520908	TAPBPL	-	5	TAP binding protein like	55080	TAPBPL		1.55226	4.92347e-14	5.68389e-13		2.0746	3.21532e-28	4.85373e-27		1.12652	0.726517	0.988277	0.950714	0.636077	1.01457	0.868599	1.03479	1.08306	0.557234	2.76966	2.23816	2.35949	2.63555	2.98384	2.20319	1.91138	2.03538	4.19821	3.79363	9.98294	8.34181	16.0388	14.0895	13.6587	11.073	13.8082	7.54749	10.1772	7.85409
100625138	LSS	-	13	lanosterol synthase	4047	LSS		1.56594	7.35437e-25	2.35609e-23		0.168231	0.253478	0.323337		9.24685	13.4925	12.0446	13.6797	9.03229	11.8458	14.6872	16.7506	12.0168	8.95289	35.7229	42.143	25.4202	20.7663	41.6709	42.497	47.1764	29.2725	26.832	42.7416	40.3658	28.5662	53.983	52.3723	39.0333	27.8489	41.2612	46.5976	35.0969	38.2645
100157984	CPN1	-	14	carboxypeptidase N subunit 1	1369	CPN1		1.58496	0.000118388	0.000332099		3.07239	7.66925e-15	5.25302e-14		0.469383	0.311364	3.79869	0.686627	1.01772	0.850048	0.789635	4.33318	4.07437	1.56026	3.78708	2.67488	0.845855	0.727047	6.17347	5.18973	3.73588	5.25498	3.74188	5.13043	43.8381	12.0626	23.9506	51.1982	53.3985	30.3676	44.1617	26.0881	22.5353	7.58325
100525001	CCDC15	-	9	coiled-coil domain containing 15	80071	CCDC15		1.58712	1.08168e-14	1.3409e-13		-0.135437	0.484448	0.558336		1.83059	1.40114	2.13097	1.95425	1.59019	3.07114	1.26342	1.61686	1.70195	2.78617	3.44794	4.31256	8.05788	4.86213	8.17985	5.43453	4.60469	6.14315	4.47201	9.97183	3.18297	5.22113	4.68248	4.75831	5.29864	5.08503	6.53643	4.30699	5.52478	7.42849
396826	FAS	-	14	Fas cell surface death receptor	355	FAS		1.58983	4.00366e-06	1.46988e-05		3.52036	4.78584e-28	7.126e-27		0.187753	0.311364	0.277953	1.84861	0.381646	0.274209	0.473781	0.711417	1.03149	0.185745	1.187	1.41932	1.24652	1.45409	1.95493	0.930235	1.21633	0.96218	1.00392	1.22841	8.24677	4.02087	12.971	23.9769	22.6664	18.5342	29.9859	12.1826	12.1545	4.21722
100511396	ATG16L2	-	9	autophagy related 16 like 2	89849	ATG16L2		1.59283	2.06872e-06	8.01492e-06		1.5474	1.54482e-07	5.57471e-07		0.0938766	0.103788	0.33972	0.369722	0.190823	0.191946	0.276372	0.258697	0.103149	0.185745	0.452189	0.655073	0.845855	0.499845	0.771684	0.440637	0.781929	0.777145	0.547593	0.758726	5.93189	4.38095	2.47579	1.20503	2.00171	2.04352	1.59325	0.533247	1.45389	1.89581
100518852	CCDC82	-	9	coiled-coil domain containing 82	79780	CCDC82		1.59424	4.26713e-14	4.95675e-13		-0.256438	0.198906	0.261779		1.40815	0.830305	0.864742	1.00353	1.39937	1.34362	0.67119	0.517394	0.72204	0.780128	1.30004	2.78406	3.02727	2.31746	2.82951	3.42718	2.99739	3.58967	2.28164	3.97428	4.34041	1.8604	2.15286	1.94658	2.2372	1.99599	3.18651	2.62522	2.3553	2.63093
102164954	LOC102164954	-	2	uncharacterized LOC102164954	79026	AHNAK		1.59955	3.22025e-07	1.4401e-06		1.036	0.000352068	0.000817788		0.56326	0.674623	0.463255	0.21127	0.445254	0.329051	0.355336	0.323371	0.515743	0.185745	1.80875	1.36473	0.890373	0.499845	1.08036	1.46879	1.47698	1.81334	0.684491	1.26454	6.07657	1.98043	3.71369	3.2443	2.64932	1.90095	4.82062	1.35363	1.62835	0.967252
100151990	ULK1	-	14	unc-51 like autophagy activating kinase 1	8408	ULK1		1.60415	7.89743e-11	6.13761e-10		1.66834	8.05209e-11	3.99797e-10		6.2428	7.78411	8.33858	6.49655	6.29716	7.54075	6.31708	6.72613	8.92235	8.6557	17.6354	17.0865	35.2588	11.6782	88.5893	14.59	22.0678	29.0504	10.6781	85.9167	84.3486	94.4605	140.474	95.1662	44.7441	84.9248	43.6307	30.4771	64.4945	55.9845
654328	MET	-	18	MET proto-oncogene, receptor tyrosine kinase	4233	MET		1.60422	0.00029207	0.00075782		1.40294	0.00118635	0.00252514		0.751013	0.467047	0.370604	0.21127	0.318038	1.50815	0.315854	0.323371	1.03149	1.48596	0.452189	0.87343	1.60267	1.59042	9.05442	0.832315	1.3901	1.66531	3.51372	19.2211	4.77445	2.04044	3.06783	5.49986	3.5913	7.36617	10.1315	1.96891	3.43118	11.0654
100144442	F2	-	2	coagulation factor II, thrombin	2147	F2		1.61211	2.56728e-06	9.7722e-06		3.169	1.19181e-23	1.42745e-22		0.28163	0.311364	0.617673	0.158452	0.508862	0.740365	0.276372	0.323371	0.0515743	0.185745	0.904377	1.58309	0.66778	0.363524	1.1318	1.27295	0.651607	2.22041	0.50196	1.48132	9.69358	3.96086	11.6793	15.8198	14.8951	9.31464	7.35348	6.2759	9.50843	5.61006
100737739	RND1	-	5	Rho family GTPase 1	27289	RND1		1.61724	2.24459e-10	1.64215e-09		1.35002	6.43787e-09	2.66274e-08		0.657136	0.674623	0.308836	0.369722	0.763292	0.438735	0.710672	0.517394	0.567317	0.631532	1.58266	1.25556	1.95882	1.6813	2.21216	1.61567	2.12858	1.51728	1.04955	2.16779	9.11485	4.92107	4.68248	5.00549	5.8285	4.65732	5.02488	1.88687	1.89005	2.90176
100524748	MYH14	-	6	myosin heavy chain 14	79784	MYH14		1.62757	0.000206322	0.000553982		1.7245	8.81041e-05	0.00022351		0.704075	0.570835	0.617673	0.792262	0.190823	5.20997	0.473781	0.517394	1.28936	0.742979	1.24352	0.92802	2.18141	2.3629	8.69431	1.02815	0.999131	1.36926	7.02744	11.3086	22.8595	8.46184	5.05923	9.20764	5.12202	8.50674	5.3517	2.13299	4.15812	19.5772
100628052	TCIM	C17H8orf4	17	transcriptional and immune response regulator	56892	TCIM		1.63224	2.05222e-06	7.95568e-06		1.48932	2.96539e-06	9.16621e-06		0.140815	0.311364	0.216186	0.739444	0.190823	0.520997	0.197409	0.388046	0.36102	0.631532	0.734807	1.69227	0.66778	1.31777	1.33759	0.685436	0.564726	0.629117	2.236	2.52909	3.90637	2.82061	3.28312	4.10945	2.53157	2.04352	4.00356	1.23057	2.96593	8.24099
100514186	MFSD6L	-	12	major facilitator superfamily domain containing 6 like	162387	MFSD6L		1.63257	9.63834e-14	1.07482e-12		-0.142061	0.488427	0.561884		1.2204	1.03788	1.48242	2.1127	0.890508	1.1791	1.02653	1.81088	1.49565	0.631532	4.63493	2.18358	3.73957	2.95363	4.42432	3.42718	3.82276	4.88491	3.46809	5.92529	4.62977	4.32094	4.68248	4.72741	3.47355	2.70885	3.67674	2.78929	2.79147	1.89581
100514651	KCNK6	-	6	potassium two pore domain channel subfamily K member 6	9424	KCNK6		1.63736	3.83758e-07	1.68891e-06		2.8866	9.56708e-21	9.62807e-20		0.140815	0.518941	0.463255	0.316905	0.381646	1.06942	0.513263	0.45272	0.464168	0.631532	2.09137	1.0372	1.06845	1.45409	2.16072	1.22399	1.47698	0.407076	3.23992	1.44519	26.0424	2.88063	9.90317	13.7497	11.0683	15.6828	12.0107	11.8955	9.50843	4.75888
100511480	FARP2	-	15	FERM, ARH/RhoGEF and pleckstrin domain protein 2	9855	FARP2		1.64667	6.78808e-05	0.000199261		0.594456	0.109105	0.154937		0.56326	0.0518941	0.216186	0.105635	0	0.356472	0.118445	0.258697	0.0515743	0.297192	0.678283	0.436715	0.66778	0.227202	1.02891	0.685436	0.390964	1.44327	0.228164	0.686467	2.02552	0.240052	0.968788	0.865147	0.824233	0.807902	0.449379	1.27159	1.48297	0.773802
100522277	TRAK1	-	13	trafficking kinesin protein 1	22906	TRAK1		1.65588	2.63565e-12	2.4774e-11		0.607716	0.00684597	0.0127455		3.75506	3.68448	4.57078	2.90496	4.70697	6.5536	2.88217	4.00981	2.47556	9.43583	12.4352	9.82609	17.1397	4.0442	22.1216	13.0233	7.0808	13.1004	12.3208	21.7502	20.9786	13.2629	22.7665	22.0613	23.5495	22.5737	28.9645	11.4853	20.1218	12.3808
102164569	NRG1	-	15	neuregulin 1	3084	NRG1		1.65645	2.34331e-07	1.07358e-06		2.90461	9.02939e-20	8.59202e-19		0.328568	0.934093	1.35888	0.739444	0.318038	0.712944	0.868599	2.19893	1.49565	0.780128	2.8827	2.72947	1.9143	0.454405	3.4983	2.39903	3.12771	3.70069	3.74188	3.61298	47.5998	7.68167	17.3305	29.7549	29.2603	26.2806	39.7905	10.2958	12.2999	12.7677
100626512	GDPD1	-	12	glycerophosphodiester phosphodiesterase domain containing 1	284161	GDPD1		1.66062	8.26252e-09	4.76723e-08		1.28252	6.13361e-06	1.81871e-05		0.751013	1.14167	0.772091	1.63734	1.78102	0.987153	1.50031	0.517394	1.75352	1.37451	3.90013	2.89324	4.27379	1.81762	11.6782	2.5459	3.38836	7.03131	1.59715	11.7061	4.77445	8.10176	8.39616	9.26943	15.0128	8.0315	12.8277	7.21934	11.8347	8.74396
100516894	NOXA1	-	1	NADPH oxidase activator 1	10811	NOXA1		1.66491	4.07834e-08	2.10139e-07		1.56935	3.43847e-08	1.32474e-07		0.516321	0.415153	0.833858	0.580992	0.636077	0.246788	0.592227	0.840766	0.670465	0.111447	1.41309	1.63768	1.4246	1.09057	3.44685	1.41983	1.56386	2.1464	1.18645	3.36007	11.8638	7.20156	5.65126	5.12909	4.88652	4.89494	5.88279	2.25604	2.06452	5.61006
100620838	PARP3	-	13	poly(ADP-ribose) polymerase family member 3	10039	PARP3		1.67217	3.10827e-09	1.93205e-08		1.49082	4.90248e-09	2.04969e-08		0.140815	0.415153	0.67944	0.686627	0.636077	0.520997	0.552745	0.582069	0.206297	1.00302	2.03485	1.80145	3.24986	1.13601	1.6977	0.832315	1.34665	2.62749	1.32335	1.80649	7.52337	4.86106	5.00541	4.9437	3.29693	4.89494	5.67852	2.29706	3.11132	7.31242
396916	IGF2	IGF-II	2	insulin like growth factor 2	3481	IGF2		1.69894	4.88441e-06	1.76846e-05		0.342606	0.349421	0.42405		1.68978	2.23144	2.0692	1.26762	1.78102	1.42589	1.38186	4.5272	2.88816	3.12051	9.60901	3.82126	8.54758	2.09026	12.9643	4.60221	5.08254	15.7649	2.60107	9.53827	15.6255	34.7476	15.6621	8.71327	7.77134	9.26712	7.39433	1.64076	1.97729	5.0684
100135031	SLA-2	SLA-1|SLA-14|SLA-B	7	MHC class I antigen 2	3105	HLA-A		1.70014	0.000138799	0.000384255		1.98425	9.91339e-06	2.86744e-05		0.375506	0.570835	0.525022	0.528175	0.445254	2.55014	0.434299	0.90544	1.03149	0.594383	0.79133	1.41932	0.934892	3.99876	5.96769	0.881275	1.21633	0.407076	8.62458	12.4287	11.5744	6.36138	4.7363	9.51662	6.82936	11.8334	11.929	3.8968	4.09996	30.7199
102161909	LOC102161909	-	1	uncharacterized LOC102161909	-	-		1.70231	7.80558e-08	3.85949e-07		0.0542801	0.850625	0.883895		0.140815	0.570835	0.401487	0.42254	0	0.219367	0.315854	0.45272	0.36102	0.260043	1.30004	0.545894	1.02393	0.727047	1.28614	0.930235	0.999131	1.14721	0.958287	1.51745	1.59148	0.78017	1.45318	0.49437	0.529864	1.14057	1.83837	1.06649	1.86098	0.502971
100155478	CD109	-	1	CD109 molecule	135228	CD109		1.70329	1.56846e-06	6.20706e-06		2.07733	7.68526e-10	3.4941e-09		1.26733	0.622729	0.494138	0.369722	0.381646	1.12426	0.434299	0.129349	0.309446	0.965872	1.46961	1.58309	2.1369	1.22689	2.9324	1.81151	0.738488	1.66531	2.41853	4.01041	1.59148	2.82061	5.59744	9.73291	10.4207	11.976	13.2363	4.63515	6.45526	14.4701
397358	SLC9A3	NHE3	16	solute carrier family 9 member A3	6550	SLC9A3		1.71607	3.27525e-07	1.4617e-06		1.99142	3.68364e-09	1.56102e-08		2.91018	4.67047	9.72835	2.79933	5.85191	8.77469	4.77729	11.706	9.12864	2.89762	22.6094	23.2551	4.89705	5.4983	23.7679	28.5435	22.98	26.682	18.5269	23.9902	141.497	19.9843	79.8174	119.668	110.153	97.4711	122.844	39.9115	51.7003	16.6367
397413	FXYD3	MAT-8	6	FXYD domain containing ion transport regulator 3	5349	FXYD3		1.71612	8.40438e-05	0.000241921		1.82169	2.01021e-05	5.56632e-05		0.140815	0.674623	0.494138	0	0.445254	0.548418	0.315854	0.582069	0.979911	0.185745	1.46961	0.818841	0.311631	0.454405	4.11565	0.636476	1.78106	1.33225	2.00784	3.10716	19.3872	4.80104	12.1099	3.55328	2.53157	4.08704	7.76201	1.92789	2.41345	4.60412
100739561	LOC100739561	-	12	glycerophosphodiester phosphodiesterase domain-containing protein 1	284161	GDPD1		1.72779	9.85512e-10	6.59508e-09		1.18825	1.63885e-05	4.59628e-05		0.751013	1.24546	0.710324	1.47889	1.6538	1.15168	1.46083	0.517394	1.65038	1.22591	4.18275	2.89324	4.09572	1.86306	11.6782	2.64382	3.56212	6.47621	1.64278	11.9228	5.49785	6.30137	7.69648	9.11494	13.9531	7.0335	12.6235	6.481	11.8347	8.9761
110260216	LOC110260216	-	4	uncharacterized LOC110260216	-	-		1.74086	5.29099e-05	0.000158174		1.78622	2.75411e-06	8.54943e-06		0	0	0.0617673	0.264087	0.254431	0.137105	0.236891	0.323371	0.154723	0.111447	0.395665	0.382126	0.623261	0.318083	0.46301	0.440637	0.347524	0.814152	0.50196	0.722596	7.66805	0.300065	1.9914	3.3061	3.00256	1.6158	0.980464	1.35363	1.5702	0.619041
100337656	ZBTB38	-	13	zinc finger and BTB domain containing 38	253461	ZBTB38		1.7428	1.28897e-12	1.25292e-11		1.06534	7.45568e-06	2.18893e-05		1.73672	0.934093	1.63683	0.897897	1.39937	2.11141	1.42134	1.22881	1.90825	1.746	3.50446	2.83865	8.50306	3.27171	7.61395	3.96574	2.95395	8.5856	4.15258	10.8751	8.68081	5.10111	8.50381	11.6795	13.3055	12.2611	15.9734	9.02418	11.1659	10.3303
110260785	LOC110260785	-	5	uncharacterized LOC110260785	-	-		1.7562	8.90017e-06	3.05445e-05		1.40347	1.8637e-05	5.18032e-05		0	0.103788	0.185302	0.0528175	0.127215	0.164525	0.0789635	0.388046	0.103149	0.297192	0.452189	0.764251	0.400668	0.181762	0.257228	0.587517	0.608167	0.851159	0.365062	0.397428	1.01276	1.26027	0.645859	1.76119	1.70734	1.47323	2.81883	1.47668	0.814177	0.580351
102167579	C7H6orf223	-	7	chromosome 7 C6orf223 homolog	221416	C6orf223		1.75832	3.60813e-06	1.33741e-05		0.79964	0.0155199	0.0268281		0.0938766	0.103788	0.0926509	0	0.508862	0.191946	0.236891	0.194023	0.36102	0.33434	1.30004	0.709662	0.400668	0.681607	1.02891	1.07711	0.434405	0.59211	0.319429	0.505817	1.59148	0.540117	0.322929	1.35952	0.94198	2.13857	1.34814	0.943437	1.0468	1.85712
100522290	AOAH	-	18	acyloxyacyl hydrolase	313	AOAH		1.77779	0.000278512	0.000726381		1.0624	0.0119765	0.0212323		0.0938766	0.103788	0.0308836	0.0528175	0.445254	0.411314	0.157927	0	0.257871	0.0371489	0.395665	0.764251	0.133556	0.454405	0.617347	0.538557	0.260643	0.370069	0.136898	1.08389	0.434041	0.480104	0.861145	1.23592	1.17748	1.56828	0.857906	0.369171	0.639711	4.10115
100516106	MRC2	-	12	mannose receptor C type 2	9902	MRC2		1.79473	0.000274893	0.000717516		0.960333	0.0459787	0.0718411		0.28163	0.25947	0.216186	0.158452	0.318038	0.767786	0.236891	0.129349	0.309446	0.557234	0.226094	0.327536	0.712299	1.72674	4.11565	0.538557	0.564726	0.444083	6.43421	7.44274	2.74892	1.44031	2.79872	2.65724	1.41297	3.04152	1.92008	0.41019	1.07588	6.19041
100624152	RASA4B	RASA4	3	RAS p21 protein activator 4B	100271927	RASA4B		1.80082	9.26785e-06	3.16324e-05		1.14938	0.00147644	0.00309039		0	0	0.33972	0.158452	0.127215	0.30163	0.157927	0.0646743	0.309446	0.148596	0.339141	0.272947	0.356149	0.772488	0.668793	0.342718	0.651607	0.444083	1.09519	1.12002	5.20849	1.50033	1.507	1.85389	1.64847	0.712855	1.38899	0.451209	0.726944	1.43153
100624458	ANKH	-	16	ANKH inorganic pyrophosphate transport regulator	56172	ANKH		1.80682	2.37356e-11	1.98854e-10		1.23507	2.66966e-06	8.29905e-06		6.57136	4.87804	9.4504	5.91556	3.68925	4.00345	3.79025	14.8751	5.209	7.0583	38.9447	12.8831	13.9789	7.8612	31.0731	25.3611	33.927	20.7239	10.2217	20.2327	68.4338	27.726	46.3942	56.2655	47.9232	68.9569	94.1654	19.361	35.7947	39.7734
396827	MT-2B	MT2A	6	metallothionein-2A	4502	MT2A		1.81973	4.98525e-13	5.10725e-12		1.55467	5.49396e-10	2.53031e-09		3.56731	2.12766	1.45153	2.95778	3.24399	4.05829	2.68476	2.06958	2.63029	1.8946	13.2265	10.2628	6.36617	6.86151	6.79082	9.88986	6.29887	20.3538	11.9101	8.52664	54.9785	5.70124	14.2627	37.3867	38.5623	25.8529	23.6537	41.5933	23.5821	17.0623
100512631	UBA7	-	13	ubiquitin like modifier activating enzyme 7	7318	UBA7		1.81982	6.95577e-07	2.92027e-06		-0.586575	0.0866872	0.126541		0.375506	0.622729	0.988277	0.42254	0.445254	2.98888	0.276372	0.323371	0.103149	0.297192	0.79133	2.40193	1.15749	1.9085	0.926021	1.17503	2.64987	3.18259	1.18645	1.15615	2.74892	1.62035	2.47579	0.772453	0.94198	0.712855	0.898759	0.902418	0.697866	0.696421
100316854	PSPH	-	3	phosphoserine phosphatase	5723	PSPH		1.86161	1.4213e-06	5.6709e-06		0.792263	0.0358764	0.0574049		3.37956	3.4769	2.37804	2.53524	1.90823	14.7525	2.72424	1.68153	2.42399	1.37451	6.21759	4.47633	5.43128	15.7678	19.9609	6.46268	4.64813	3.2196	38.4228	37.286	53.0976	24.7254	7.05063	14.5839	11.4804	13.7343	25.9823	7.87565	7.93823	25.2646
100522896	TEKT3	-	12	tektin 3	64518	TEKT3		1.86407	3.97267e-05	0.000121196		1.96633	4.04332e-08	1.54595e-07		0.0469383	0	0.0617673	0.105635	0.0636077	0.109684	0.197409	0	0.154723	0.0371489	0.0565236	0.272947	0.623261	0.227202	0.205782	0.195839	0.347524	0.555104	0.182531	0.361298	1.73616	1.44031	0.376751	0.772453	1.3541	1.28314	2.49201	0.779361	0.930488	1.31546
100519221	LOC100519221	-	14	deleted in malignant brain tumors 1 protein	729800	LOC729800		1.87435	3.0366e-05	9.4712e-05		1.42924	0.000322702	0.00075372		0.140815	0.0518941	0.123535	0.316905	0.254431	0.219367	0	0.0646743	0.103149	0.111447	0.452189	0.655073	0.400668	0.136321	1.02891	0.489597	0.390964	0.629117	0.547593	0.469688	3.32765	0.240052	1.45318	2.84263	1.64847	1.14057	1.14387	1.47668	1.51204	0.15476
100152492	A2ML1	-	5	alpha-2-macroglobulin like 1	144568	A2ML1		1.87516	3.20219e-08	1.6844e-07		0.828807	0.0104979	0.0188169		0.328568	0.985987	0.617673	0.739444	0.763292	1.3162	0.592227	0.517394	0.309446	0.185745	1.97833	1.91063	2.18141	1.9085	1.08036	3.57406	2.73675	2.73851	2.19037	2.13166	8.97017	1.32029	2.47579	8.65147	9.94966	3.80189	3.96271	3.11744	4.09996	1.04463
397251	PLK2	-	16	polo like kinase 2	10769	PLK2		1.87897	2.30459e-06	8.84246e-06		1.30564	0.000244103	0.00057975		0	0.415153	0.185302	0.369722	0.318038	0.548418	0.197409	0.129349	0.206297	0.0371489	0.395665	0.764251	0.578743	0.727047	2.00638	0.342718	0.738488	1.29524	0.730124	1.6981	3.03828	1.02022	5.00541	1.01964	2.06058	2.04352	3.71759	1.76382	1.74467	1.58629
100526026	TSPAN7	-	X	tetraspanin 7	7102	TSPAN7		1.88155	0.000189102	0.000511732		3.5417	1.29649e-15	9.29314e-15		0	0.0518941	0.0308836	0.158452	0.127215	0.520997	0.0394818	0.129349	0.154723	0.0742979	0.395665	0.272947	0.133556	0.318083	0.514456	0.195839	0.173762	0.407076	2.09911	0.541947	4.19573	0.60013	2.42197	18.0136	10.715	4.65732	3.0231	3.36356	4.88506	4.2946
102158881	NOTCH3	-	2	notch receptor 3	4854	NOTCH3		1.88568	1.36299e-11	1.18195e-10		1.41881	1.86574e-07	6.65761e-07		1.5959	1.50493	1.14269	0.686627	0.954115	1.15168	1.14497	1.09946	1.28936	1.63455	6.10455	3.05701	6.32165	2.68099	14.199	3.13342	3.2146	4.8109	2.05347	10.0441	8.24677	8.2818	18.407	15.6344	14.012	15.4927	19.8135	6.68609	10.2063	5.33923
100155930	ANXA8	-	14	annexin A8	653145	ANXA8		1.90508	1.3135e-20	2.89257e-19		1.77295	1.90235e-18	1.64858e-17		32.6221	37.9865	38.8825	34.9123	30.8497	25.2821	42.1665	106.389	57.2474	57.4694	123.843	137.947	153.055	103.104	202.85	162.106	147.698	203.094	123.482	199.762	809.631	413.31	505.438	641.97	541.521	659.629	1076.75	190.451	307.439	430.93
100141398	CUL7	-	7	cullin 7	9820	CUL7		1.90629	9.42076e-16	1.28852e-14		0.525825	0.0200047	0.033831		1.2204	1.29735	1.01916	1.2148	1.52658	1.78236	0.947563	0.970114	1.13463	1.48596	3.50446	5.34976	7.47914	2.18114	7.25383	2.59486	4.43093	7.54941	3.74188	4.51623	7.23401	4.56099	13.563	9.48572	6.53499	6.60579	6.1279	6.64508	7.56022	3.48211
100512859	ACSF2	-	12	acyl-CoA synthetase family member 2	80221	ACSF2		1.90633	5.05395e-21	1.15773e-19		1.04077	1.73433e-07	6.20729e-07		8.8244	12.8697	17.0787	13.4156	13.612	20.5108	15.7137	25.805	15.0597	17.4971	57.7106	53.8251	31.5637	27.4915	93.631	63.8435	55.1694	78.4916	44.857	83.0986	199.948	107.243	111.895	175.748	124.4	117.098	162.512	58.247	76.0674	102.683
100522952	ADAMTS5	-	13	ADAM metallopeptidase with thrombospondin type 1 motif 5	11096	ADAMTS5		1.90761	9.39161e-05	0.000268276		1.4871	0.000299963	0.000703619		0	0.0518941	0.154418	0	0.0636077	0.0822627	0.197409	0.0646743	0.0515743	0.111447	0.339141	0.327536	0.489705	0.499845	0.308674	0.0979194	0.477845	0.296055	0.182531	0.180649	1.59148	0.180039	1.07643	2.00838	0.883106	0.855426	0.61279	1.27159	0.901411	0.0773802
100124377	SLC44A4	C7H6orf29|CTL4	7	solute carrier family 44 member 4	80736	SLC44A4		1.92575	1.98291e-06	7.71211e-06		2.8779	1.22947e-13	7.66038e-13		0	0.570835	0.308836	0.105635	0.0636077	0.658102	0.67119	0.323371	0.515743	0.0742979	1.24352	1.0372	0.489705	1.36321	2.46939	1.02815	0.825369	0.814152	1.32335	3.43233	11.8638	3.30072	9.36495	15.3255	13.6587	10.8829	14.0942	6.23489	5.05953	2.78569
100153508	NPR1	-	4	natriuretic peptide receptor 1	4881	NPR1		1.93149	1.04739e-13	1.16108e-12		1.4609	1.27541e-08	5.12784e-08		1.78366	1.92008	0.833858	2.05988	1.52658	2.19367	2.44787	2.13425	1.70195	2.56328	9.8351	9.60773	6.32165	4.90757	11.7296	4.11262	7.86273	7.62342	1.50588	8.63503	42.97	23.3451	11.464	19.8366	20.4881	20.0075	41.3429	7.38342	15.7601	21.0087
397382	MUC1	-	4	mucin 1, cell surface associated	4582	MUC1		1.94401	0.000120652	0.000338175		3.00912	1.343e-09	5.95109e-09		0.422445	0	0.123535	0.0528175	0.508862	0.520997	0.0394818	0.194023	0.0515743	0.222894	0.452189	0.327536	0.578743	0.499845	7.61395	0.538557	0.390964	0.259048	2.46417	9.50214	5.06381	3.42074	5.81273	5.87064	4.65103	9.26712	10.1315	3.36356	2.76239	9.78859
100524810	IGSF23	-	6	immunoglobulin superfamily member 23	147710	IGSF23		1.95866	4.80985e-21	1.10374e-19		2.87375	1.72417e-44	5.34086e-43		1.5959	1.97197	1.91479	1.42607	1.39937	1.15168	1.46083	3.10437	2.21769	2.00604	6.04802	8.67971	6.01002	5.18021	10.8036	7.00124	6.64639	8.14152	4.15258	7.18983	92.5953	59.5329	43.5955	61.8271	49.0418	43.9594	83.176	16.2025	34.4862	40.8954
100739122	ERICH5	C4H8orf47	4	glutamate rich 5	203111	ERICH5		1.96629	3.68579e-13	3.80575e-12		0.673699	0.00725615	0.0134518		1.2204	0.518941	0.67944	0.475357	0.890508	1.20652	0.631708	1.16414	0.412594	0.371489	2.60008	2.34734	3.65053	2.27202	4.93878	2.49695	1.69418	3.40464	2.00784	4.80527	4.62977	1.80039	4.19808	6.11783	6.41724	4.56227	8.3748	3.19948	4.24535	4.17853
100524409	RBBP8NL	-	17	RBBP8 N-terminal like	140893	RBBP8NL		2.00607	1.48172e-16	2.21127e-15		-0.852801	0.000384906	0.000888552		0.751013	0.830305	0.772091	1.2148	1.27215	1.56299	1.06601	1.03479	1.34093	0.594383	4.0697	4.03961	5.83195	2.99907	4.21854	3.13342	4.56125	7.10533	3.14866	3.82976	8.24677	3.6608	4.09044	2.10107	1.94283	2.18609	1.38899	2.50216	1.59928	1.43153
100519847	ECHDC2	-	6	enoyl-CoA hydratase domain containing 2	55268	ECHDC2		2.00888	1.10732e-31	5.73488e-30		0.369808	0.0269405	0.0443247		4.64689	7.0057	7.41208	4.17258	6.99685	6.30681	6.35657	5.75601	5.93104	5.3123	21.4224	19.6522	26.8002	18.4034	37.1952	22.3256	20.0261	36.1187	15.7889	40.4654	41.8126	25.0254	38.913	35.7182	31.9096	27.7538	34.6022	27.7288	28.2054	13.6963
100152729	S100A2	-	4	S100 calcium binding protein A2	6273	S100A2		2.01946	1.07207e-05	3.62324e-05		1.46217	0.00186016	0.00382511		1.07958	0.311364	0.617673	0.475357	0.508862	1.3162	0.394818	1.55218	0.979911	0.742979	1.24352	1.5285	1.78075	4.95301	23.665	1.90943	1.56386	0.814152	11.2713	39.0202	49.9147	9.72211	8.39616	6.11783	5.41639	7.88893	12.3375	3.85578	2.67515	16.598
100125375	CAV2	-	18	caveolin 2	858	CAV2		2.01984	1.13983e-13	1.25506e-12		0.45301	0.0830588	0.121872		0.704075	0.882199	0.710324	0.792262	0.699685	1.3162	1.10549	1.42283	1.18621	1.04017	1.69571	2.83865	5.38676	3.27171	5.09311	5.23869	2.78019	3.7747	3.74188	8.81568	6.65529	6.30137	4.03662	4.9437	3.65017	6.79589	9.2327	1.80484	3.43118	11.9939
110260086	NUPR1	-	3	nuclear protein 1, transcriptional regulator	26471	NUPR1		2.03935	1.36205e-08	7.59837e-08		-1.53143	4.61968e-05	0.000121379		4.45914	13.0254	6.7944	6.17964	6.86963	5.04545	4.22455	3.49241	3.66177	4.90366	16.6745	17.687	10.1057	27.4006	53.2976	17.3807	17.4631	7.99349	34.4983	53.2915	114.297	38.1683	15.6621	6.21052	4.00342	5.32265	10.7851	5.94775	3.48933	2.28271
100626264	LOC100626264	-	15	uncharacterized LOC100626264	-	-		2.05963	9.08643e-07	3.73579e-06		3.13664	2.0665e-13	1.26826e-12		1.87753	1.08978	0.555906	0.950714	0.763292	6.96491	0.236891	1.87555	0.825188	0.408638	1.75223	1.58309	2.67112	7.31591	6.22492	2.69278	2.56299	3.2196	17.7511	10.5499	25.8978	28.9263	60.4954	44.4624	56.4011	45.1475	44.2434	10.5419	59.9874	7.3898
100520934	NOS1	nNOS	14	nitric oxide synthase 1	4842	NOS1		2.08278	0.0002579	0.000677342		1.42238	0.0113991	0.020291		1.03264	0.311364	1.01916	0.316905	1.33576	5.62129	1.02653	1.48751	0.72204	0.260043	0.734807	1.31015	4.00668	5.58918	13.8389	2.00735	0.695048	0.518097	13.8723	27.3864	24.885	11.5825	1.77611	7.90992	3.88567	12.4037	17.8935	2.78929	5.40846	26.1932
397491	IGF1	IGF-1|IGF-I|Npt2B	5	insulin like growth factor 1	3479	IGF1		2.08561	1.36715e-07	6.51175e-07		2.7004	1.91467e-12	1.08371e-11		1.54896	2.12766	7.38119	1.37325	1.01772	2.96146	1.61875	5.95004	2.06297	1.48596	5.36974	7.80628	3.51697	3.08995	11.2151	15.7161	12.1633	10.621	9.9023	14.3435	84.9273	7.98173	34.7687	75.4223	99.8499	96.3305	100.62	37.0812	50.0428	5.53268
396988	TIMP2	TIMP-2	12	TIMP metallopeptidase inhibitor 2	7077	TIMP2		2.08734	1.69301e-10	1.26402e-09		1.37826	2.5514e-05	6.96914e-05		4.17751	2.28334	2.13097	3.53877	5.02501	6.77297	2.13202	3.55709	2.37242	4.42072	8.70463	6.11401	14.1124	14.7227	53.452	11.4566	9.42658	12.3973	27.0146	101.2	67.855	65.2342	36.0605	31.8869	24.1971	42.9139	38.3607	9.14723	17.6793	58.9637
100738024	KHDC3L	-	1	KH domain containing 3 like, subcortical maternal complex member	154288	KHDC3L		2.09741	0.000174284	0.000474375		2.27681	5.5311e-06	1.65126e-05		0.0938766	0.155682	0.154418	0	0.0636077	0.0822627	0.0789635	0.0646743	0	0	0.508712	0.272947	0.133556	0.181762	1.59481	0.0489597	0.347524	0.222041	0.228164	1.40906	1.30212	2.22048	0.322929	2.00838	2.00171	2.37618	1.02132	0.492228	1.13403	10.0594
106504155	ZNF516	-	1	zinc finger protein 516	9658	ZNF516		2.1073	0.000247811	0.000652757		1.20434	0.0242675	0.040337		0.140815	0.103788	0.0617673	0.105635	0.0636077	1.1791	0.118445	0.129349	0.154723	0.371489	0.339141	0.109179	0.400668	0.99969	2.3665	0.342718	0.260643	0.259048	2.00784	4.51623	6.36593	1.32029	1.56083	1.08143	0.47099	2.04352	3.30907	0.615285	0.436166	2.59224
100513556	CAVIN3	PRKCDBP	9	caveolae associated protein 3	112464	CAVIN3		2.11948	8.02664e-06	2.77136e-05		0.967755	0.0329326	0.0531554		0.891828	0.726517	0.648557	0.686627	0.0636077	2.65983	0.473781	2.13425	1.03149	0.594383	1.07395	1.47391	2.1369	5.22565	4.78444	3.5251	1.78106	2.7015	12.5946	12.9706	50.7828	12.6027	7.15827	5.15998	4.41553	5.46522	8.25224	1.5177	1.42481	12.2261
100623612	HESX1	-	13	HESX homeobox 1	8820	HESX1		2.13912	8.01312e-14	9.04357e-13		3.74294	1.34151e-38	3.2979e-37		0.657136	0.570835	1.05004	0.369722	0.445254	0.630681	0.987044	1.22881	1.34093	0.594383	2.99575	3.6029	3.11631	2.22658	3.29252	2.7907	3.95308	4.77389	4.10694	3.68524	58.8849	7.32159	27.1261	77.6779	70.5308	53.6067	77.5792	26.7444	41.494	13.6189
100337671	RASGEF1B	-	8	RasGEF domain family member 1B	153020	RASGEF1B		2.14476	2.5338e-11	2.11468e-10		0.245112	0.389415	0.464942		0.516321	0.311364	0.308836	0.264087	0.190823	0.356472	0.157927	0.0646743	0.309446	0.70583	1.69571	0.818841	0.890373	0.681607	2.46939	1.56671	1.17289	1.66531	0.958287	2.38457	3.90637	1.80039	1.82993	1.29772	1.1186	0.807902	2.41031	1.06649	1.54112	2.08926
100623776	TICAM1	-	2	toll like receptor adaptor molecule 1	148022	TICAM1		2.14486	1.52992e-16	2.27802e-15		-0.231255	0.350022	0.424661		0.751013	1.29735	1.328	1.2148	1.33576	1.12426	0.750154	1.22881	1.8051	0.891575	5.31322	3.54831	8.1024	1.77218	10.8036	4.25949	4.82189	6.14315	1.68841	6.93693	8.24677	4.08089	4.95158	5.93244	4.41553	4.94246	3.75845	3.19948	3.16948	3.24997
100515030	C6H19orf33	-	6	chromosome 6 C19orf33 homolog	64073	C19orf33		2.16353	2.81825e-26	1.00075e-24		0.564452	0.00312556	0.00620801		1.64284	1.7125	2.77953	1.58452	1.90823	2.33078	1.77668	4.39785	1.8051	1.30021	8.93073	6.98744	9.08181	5.9527	10.5463	7.68667	10.8601	11.6572	7.57503	9.17697	35.4467	18.544	23.7891	12.2974	9.00768	10.8354	12.8686	9.7215	10.7006	11.4523
396926	CTSV	CTSL|CTSL1|CTSL2	10	cathepsin V	1515	CTSV		2.18204	5.44889e-30	2.43675e-28		-0.0807496	0.669526	0.728456		13.2366	12.6103	11.3343	14.6833	18.4462	17.9607	10.5811	16.9447	15.0081	16.7542	48.1581	59.83	88.4586	39.6241	136.897	53.3661	59.6003	106.691	39.1985	125.876	74.655	42.0091	72.4977	69.9224	78.9497	59.9274	112.549	42.7418	52.8925	52.928
100155147	PIK3IP1	-	14	phosphoinositide-3-kinase interacting protein 1	113791	PIK3IP1		2.18736	7.76742e-06	2.69179e-05		0.744868	0.0881482	0.128434		0.328568	0.0518941	0.185302	0.0528175	0.318038	0.795206	0.118445	0	0.257871	0.0371489	0.452189	0.764251	0.400668	0.908809	1.85204	0.244799	0.217202	0.740138	2.05347	1.26454	2.45956	1.68037	0.538216	1.73029	0.765359	1.71085	1.14387	0.451209	0.697866	3.36604
100125972	SERPINC1	AT3	9	serpin family C member 1	462	SERPINC1		2.18956	1.28121e-06	5.14014e-06		1.92429	2.2208e-07	7.85616e-07		0.0469383	0.155682	0.123535	0.0528175	0.127215	0.137105	0.118445	0.0646743	0.0515743	0	0.565236	0.491304	0.311631	0.181762	0.720238	0.440637	0.477845	0.222041	0.273796	0.614207	2.74892	0.360078	1.56083	2.81173	2.70819	1.66333	2.36946	0.574266	1.16311	0.541661
100519006	DUSP9	-	X	dual specificity phosphatase 9	1852	DUSP9		2.20932	3.93994e-12	3.62535e-11		3.01119	6.475e-21	6.58711e-20		0.516321	1.03788	0.586789	0.63381	1.27215	0.822627	0.631708	1.29349	0.567317	0.594383	3.27837	2.94783	3.29438	2.49923	7.71684	3.57406	1.91138	5.03294	2.19037	6.21433	122.544	11.8826	35.8452	40.1057	50.6314	32.031	38.0338	12.962	18.0282	6.80945
110261124	IFI6	43267	6	interferon alpha inducible protein 6	2537	IFI6		2.21482	0.000304465	0.000787954		0.145519	0.798678	0.839759		0.328568	0.103788	0	0.316905	0.254431	1.37105	0.0789635	0	0.515743	0.297192	0.339141	0.709662	0.489705	2.22658	1.85204	0.440637	0.477845	0.0740138	10.6324	5.31108	2.8936	1.26027	2.04522	0.865147	0.824233	0.712855	1.51155	0.369171	0.348933	2.24402
494014	PRNP	PRP	17	prion protein	5621	PRNP		2.22709	2.34926e-11	1.9707e-10		0.166847	0.602602	0.668974		1.03264	0.518941	0.895626	0.792262	1.46298	1.3162	0.750154	2.32827	1.39251	1.07732	2.26094	3.65749	1.86978	7.72488	11.1122	3.2803	3.90964	3.70069	8.85275	23.8818	4.48509	2.7606	5.38216	5.03639	4.76877	4.75237	18.0977	6.11183	5.87371	10.7945
100513450	LOC100513450	PAGE4	X	P antigen family member 4	9506	PAGE4		2.22761	1.10184e-23	3.16611e-22		0.315677	0.143796	0.19684		4.88158	5.50077	7.72091	4.91202	6.55159	11.1055	6.35657	12.0941	7.16882	10.9589	23.0616	28.6594	29.2042	14.3137	62.6607	32.5092	36.1859	67.5376	33.1294	76.1978	77.4039	55.8721	42.519	43.5972	42.3302	27.9914	50.6982	41.7163	39.7202	34.6276
100736865	LOC100736865	-	2	PLASMODESMATA CALLOSE-BINDING PROTEIN 4-like	729966	LOC729966		2.22985	2.79379e-08	1.49112e-07		1.47631	4.70164e-05	0.000123384		0	0.25947	0.185302	0.21127	0.190823	0.356472	0.157927	0	0.36102	0.148596	0.452189	0.600483	0.801336	1.09057	1.38903	0.930235	0.434405	0.703131	1.23208	2.56522	10.417	4.98108	3.44458	2.16287	1.64847	1.85342	2.2469	1.02547	0.959566	3.9077
414911	EDNRB	ETB	11	endothelin receptor type B	1910	EDNRB		2.23257	0.000107245	0.000303046		3.09932	2.57033e-11	1.32647e-10		0	0	0.123535	0	0	0.0822627	0.0789635	0.0646743	0.0515743	0	0.113047	0.163768	0.0890373	0.0454405	0.154337	0.489597	0.173762	0.259048	0.410694	0.325168	3.47233	1.92042	0.430573	2.28646	1.3541	1.18809	4.28953	0.492228	1.19219	4.33329
100302088	BST2	-	2	bone marrow stromal cell antigen 2	684	BST2		2.26134	4.07448e-06	1.4942e-05		3.4339	4.81645e-21	4.95368e-20		0.0469383	0.0518941	0	0.0528175	0.0636077	0.30163	0.0394818	0.129349	0.103149	0	0.339141	0.218358	0.222593	0.636166	0.360119	0.244799	0.130321	0.111021	0.730124	0.325168	6.65529	2.64057	5.65126	4.44933	3.3558	4.18208	2.08349	2.13299	1.54112	2.20533
100626975	BHLHA15	-	3	basic helix-loop-helix family member a15	168620	BHLHA15		2.28069	1.51417e-10	1.13893e-09		2.19162	4.25779e-13	2.53936e-12		0.187753	0.25947	0.0926509	0.105635	0.127215	0.356472	0.276372	0.323371	0.154723	0	1.86528	1.0372	1.02393	0.454405	0.514456	1.95839	0.738488	0.59211	0.821389	1.19228	6.22125	2.2805	4.19808	5.96334	4.65103	5.89294	4.04441	4.14292	4.12904	1.31546
100152549	PDZK1	-	4	PDZ domain containing 1	5174	PDZK1		2.28593	1.15852e-13	1.27136e-12		3.59046	7.91868e-31	1.36345e-29		0.422445	0.726517	0.617673	0.792262	1.27215	0.850048	0.750154	1.42283	1.34093	0.520085	3.05227	4.91304	4.36283	1.95394	5.50468	4.0147	2.60643	5.55104	3.42245	6.75628	62.3572	10.0822	42.0346	75.4532	71.0606	55.0799	72.7178	40.7319	45.6521	4.10115
100525237	LOC100525237	-	8	translation initiation factor IF-2	646576	HHIP-AS1		2.31734	3.44938e-08	1.79997e-07		2.70985	1.22434e-13	7.6393e-13		0	0.207576	0.216186	0.0528175	0.445254	0.109684	0.118445	0.323371	0.206297	0.0742979	0.452189	0.982609	0.222593	0.227202	1.49192	1.07711	0.521286	1.33225	0.638858	1.15615	9.25953	3.78082	6.9968	7.44644	6.9471	5.2276	7.02666	1.80484	3.28579	1.5476
100520040	ME3	-	9	malic enzyme 3	10873	ME3		2.32426	1.36602e-05	4.54634e-05		-0.00516993	0.990703	0.993356		0.0469383	0.0518941	0.154418	0.0528175	0.0636077	0.548418	0	0	0.103149	0.185745	0.452189	0.218358	0.222593	0.454405	1.38903	0.195839	0.217202	0.296055	1.36898	0.903245	1.59148	0.420091	0.538216	0.463472	0.176621	0.52276	0.449379	0.205095	0.2617	1.43153
100519410	GALNT18	GALNTL4	2	polypeptide N-acetylgalactosaminyltransferase 18	374378	GALNT18		2.32734	0.00015568	0.000428096		1.21654	0.0141712	0.024689		0.0938766	0	0	0	0	0.438735	0.0394818	0	0.154723	0.0742979	0.0565236	0.382126	0.356149	0.318083	0.205782	0	0.130321	0.111021	1.00392	0.939375	0.868081	0.180039	0.645859	0.463472	1.1186	0.712855	0.571937	0.287133	0.552478	0.928562
100625498	LOC100625498	SMIM6	12	uncharacterized LOC100625498	-	-		2.36337	0.000255313	0.00067122		1.53391	0.00818266	0.0149853		0.187753	0.103788	0.0926509	0	0.0636077	0.932311	0	0	0.154723	0.0371489	0.169571	0.272947	0.356149	0.545286	0.926021	0.195839	0.130321	0.0740138	1.73404	1.22841	17.651	1.80039	0.538216	1.14323	0.47099	1.28314	2.41031	0.246114	0.319855	2.747
100620833	NSUN7	-	8	NOP2/Sun RNA methyltransferase family member 7	79730	NSUN7		2.36713	7.5317e-11	5.87078e-10		0.638741	0.0401618	0.0636248		0	0.25947	0.308836	0.264087	0.190823	0.274209	0.0394818	0.194023	0.567317	0.185745	0.734807	0.818841	0.979411	0.499845	1.38903	1.12607	1.91138	1.33225	0.730124	3.25168	0.723401	1.32029	2.15286	1.6994	1.23635	2.18609	3.51333	1.47668	2.70423	1.12201
100510975	LOC100510975	CCDC3	10	coiled-coil domain-containing protein 3	83643	CCDC3		2.37086	3.18975e-05	9.90174e-05		1.84956	0.00125547	0.00266232		0.0469383	0.155682	0.277953	0.21127	0.254431	0.60326	0.513263	0.258697	0.412594	0.33434	0.678283	0.436715	0.445187	4.13508	3.29252	0.685436	0.217202	0.222041	12.9597	5.38334	29.9488	9.06197	1.39936	4.07855	2.17833	6.32065	7.63945	1.5177	2.41345	15.0891
100511208	PARM1	-	8	prostate androgen-regulated mucin-like protein 1	25849	PARM1		2.37369	3.11802e-05	9.70207e-05		2.1748	4.56943e-05	0.000120171		0.0938766	0	0.0308836	0.0528175	0.0636077	0.30163	0	0.258697	0.154723	0.33434	0.395665	0.218358	0.356149	0.318083	2.52083	0.685436	0.260643	0.222041	2.05347	4.87753	5.20849	1.50033	1.66847	3.67688	1.76621	3.94446	4.00356	0.943437	0.843255	6.73207
100170644	SLC26A3	-	9	solute carrier family 26 member 3	1811	SLC26A3		2.37946	2.39615e-08	1.29151e-07		2.86433	3.06198e-12	1.69861e-11		0.0469383	0.415153	0.308836	0.316905	0.127215	0.164525	0.118445	0.45272	0.567317	0.260043	1.46961	2.62029	0.934892	0.363524	1.08036	3.37822	1.65074	1.55429	0.867022	1.22841	2.8936	8.52185	10.0108	13.2862	17.721	25.3301	36.6448	6.35794	5.99002	1.62498
110255400	TPBGL	-	9	trophoblast glycoprotein like	100507050	TPBGL		2.38572	4.21161e-06	1.54061e-05		-0.512258	0.289115	0.361684		0	0.155682	0.185302	0.105635	0.254431	0.329051	0.118445	0.323371	0.567317	0.260043	0.734807	0.109179	1.51363	0.636166	3.18963	0.489597	1.08601	1.70232	0.775756	2.31231	2.02552	1.02022	0.430573	1.23592	1.76621	0.190095	0.163411	1.5177	0.319855	0.15476
100514562	C2H11orf86	-	2	chromosome 2 C11orf86 homolog	254439	C11orf86		2.38714	9.16647e-06	3.13517e-05		3.08638	1.56139e-14	1.04329e-13		0.0469383	0	0.0617673	0	0.127215	0.0274209	0	0	0.0515743	0.111447	0.282618	0.545894	0.178075	0.181762	0.308674	0.244799	0.217202	0.0740138	0.136898	0.325168	4.19573	3.42074	2.90636	1.45221	1.29522	1.56828	1.96093	0.41019	0.901411	3.17259
397298	ENTPD1	CD39	14	ectonucleoside triphosphate diphosphohydrolase 1	953	ENTPD1		2.4075	5.32304e-05	0.000159024		0.51186	0.362228	0.437162		2.06529	0.674623	0.123535	0.792262	0.508862	14.4234	0.197409	0.646743	1.23778	0.70583	1.30004	1.31015	2.58208	8.36105	9.87755	1.41983	1.04257	0.629117	26.8777	25.8328	37.7615	7.68167	1.66847	5.43807	5.18089	7.08103	9.06929	1.59974	2.52977	11.2588
100514007	CCDC42	-	12	coiled-coil domain containing 42	146849	CCDC42		2.40987	0.00024792	0.000652832		4.65814	6.88322e-25	8.80769e-24		0	0	0	0.0528175	0.0636077	0.0274209	0	0.0646743	0	0	0.0565236	0.0545894	0.133556	0.0454405	0.411565	0.195839	0.217202	0.222041	0	0	11.2851	3.6608	4.84394	2.00838	1.64847	4.6098	3.0231	1.23057	2.32622	2.55355
100525671	CADPS2	-	18	calcium dependent secretion activator 2	93664	CADPS2		2.41997	0.000181507	0.000493113		1.35548	0.0231752	0.0386686		0.187753	0.0518941	0.0926509	0.105635	0.127215	1.8372	0.0394818	0	0.206297	0.111447	0.113047	0.163768	0.267112	1.31777	1.23469	0.440637	0.173762	0.148028	2.55543	4.69688	7.66805	1.62035	0.592037	2.03928	0.529864	2.04352	2.41031	0.287133	0.610633	4.87495
110256115	TRIM16	-	12	tripartite motif containing 16	10626	TRIM16		2.43354	4.37937e-06	1.59663e-05		-0.22863	0.647686	0.709525		1.5959	0.622729	0.216186	0.739444	0.445254	8.85695	0.394818	0.517394	1.49565	1.52311	1.69571	1.85604	2.09238	9.5425	12.1412	1.86047	2.30235	1.22123	20.3522	21.6779	15.1914	6.78147	4.7363	3.55328	1.88396	3.08904	3.51333	1.10751	1.94821	8.9761
102165543	LOC102165543	-	4	uncharacterized LOC102165543	-	-		2.43418	2.00635e-06	7.79171e-06		1.22079	0.00253934	0.00512365		0	0.155682	0.0926509	0.105635	0.0636077	0.0274209	0.0394818	0.0646743	0.0515743	0	0.226094	0.109179	1.06845	0.363524	0	0.293758	0.304083	0.814152	0.182531	0.469688	0.28936	0.900196	0.69968	1.29772	1.00085	0.807902	1.02132	0.41019	0.378011	0.735111
396598	GPX3	-	16	glutathione peroxidase 3	2878	GPX3		2.43838	1.23309e-18	2.20425e-17		2.85693	3.08612e-24	3.83657e-23		1.5959	2.02387	1.76037	0.739444	2.41709	1.26136	1.14497	2.13425	1.13463	1.11447	6.04802	7.64251	6.14358	11.3601	6.89371	5.97308	4.25717	9.58479	12.1383	23.9541	398.739	81.4377	42.2499	67.2961	61.6997	63.4441	66.3856	13.2491	28.5544	68.8683
100037293	SLA-1	PD1|SLA-1a|sla-	7	MHC class I antigen 1	3105	HLA-A		2.45767	0.00037896	0.000964364		2.27397	0.0010762	0.00230868		0.0938766	0.103788	0.185302	0.21127	0.318038	0.548418	0.0789635	0.194023	0.103149	0.0742979	0	0.0545894	0.356149	1.95394	4.21854	0.244799	0.0434405	0.259048	5.79536	7.37048	7.95741	3.6608	1.39936	6.36501	4.53328	6.32065	5.88279	1.18955	0.756022	19.6546
100522202	GNG11	-	9	G protein subunit gamma 11	2791	GNG11		2.46711	1.04042e-07	5.06788e-07		0.766751	0.0577851	0.0882161		0.234692	0	0.216186	0.475357	0	0.219367	0.0394818	0.388046	0.206297	0	0.508712	0.92802	0.222593	0.636166	1.49192	1.27295	0.781929	0.851159	0.638858	1.66197	1.88084	1.68037	0.269108	5.53076	2.76707	1.09304	1.67496	1.31261	1.0468	0.889872
399541	TLR4	-	1	toll like receptor 4	7099	TLR4		2.48101	0.00014546	0.000401679		2.90035	1.63249e-08	6.49574e-08		0	0	0.0308836	0.105635	0	0.274209	0	0	0.0515743	0.0371489	0	0	0.311631	0.227202	0.514456	0.0489597	0.0434405	0.111021	0.684491	0.722596	1.88084	1.08023	0.69968	1.54491	0.765359	2.8039	2.00178	1.18955	1.10496	2.747
100624297	YPEL3	-	3	yippee like 3	83719	YPEL3		2.4825	3.13368e-14	3.68919e-13		0.729549	0.0208586	0.0351659		0.657136	0.985987	0.432371	0.792262	0.699685	1.1791	0.67119	0.840766	0.618891	0.408638	3.61751	3.16618	5.56483	2.40834	8.2313	1.51775	2.69331	4.66287	3.97005	9.79118	27.3446	17.2237	12.1637	6.70489	4.82765	5.4177	7.19007	3.40458	3.22763	4.44936
733670	RGS2	-	10	regulator of G protein signaling 2	5997	RGS2		2.49119	3.05743e-05	9.52712e-05		1.55295	0.00441339	0.00850922		0.0469383	0.0518941	0.216186	0.0528175	0.318038	0.987153	0	0.0646743	0.154723	0.0742979	0.508712	0.491304	0.311631	0.99969	1.23469	0.342718	0.347524	0.0740138	2.96613	5.60012	15.1914	1.8604	1.18407	1.42131	0.706485	2.32866	3.7993	0.82038	0.843255	4.41067
100516653	CCDC170	-	1	coiled-coil domain containing 170	80129	CCDC170		2.5146	0.000108009	0.00030501		3.33987	1.04336e-13	6.52251e-13		0.234692	0	0	0	0	0.191946	0.0394818	0.0646743	0	0	0.113047	0.0545894	0	0.136321	0.154337	0.244799	0.130321	0.185035	0.365062	0.505817	1.4468	0.360078	1.66847	3.2443	2.29608	1.66333	3.55418	1.5177	1.59928	1.04463
100154877	PXDC1	-	7	PX domain containing 1	221749	PXDC1		2.51985	1.63017e-16	2.41085e-15		2.1201	1.68836e-12	9.59767e-12		1.17346	0.518941	0.741208	0.845079	0.445254	0.90489	0.473781	1.42283	0.928337	0.668681	5.70888	3.38454	4.62994	2.40834	11.4724	2.49695	3.25804	8.84465	2.55543	13.9461	53.2423	33.2472	13.9936	21.7832	23.1374	24.0945	17.7301	10.1727	15.0914	12.7677
100154343	ABLIM1	-	14	actin binding LIM protein 1	3983	ABLIM1		2.54763	8.13228e-06	2.80635e-05		1.51392	0.00279731	0.00560875		0	0.103788	0.0617673	0.158452	0.0636077	0.548418	0.0789635	0.0646743	0.309446	0.111447	1.52614	0.163768	0.311631	0.863369	1.44048	0.293758	0.0434405	0.111021	1.14082	2.70974	9.40422	0.960209	1.02261	1.42131	0.824233	2.37618	3.18651	2.74827	1.48297	2.86307
100152306	LOC100152306	IFI27L2	7	interferon alpha-inducible protein 27-like protein 2	83982	IFI27L2		2.56528	3.62643e-07	1.60465e-06		2.46003	6.86133e-10	3.13473e-09		0	0.0518941	0.0617673	0.105635	0.127215	0.383893	0.0394818	0.194023	0	0	0.282618	0.109179	0.133556	0.454405	0.46301	0.440637	0.260643	0.555104	1.23208	0.903245	14.1787	3.78082	2.63726	2.37915	1.64847	2.28114	2.45116	0.902418	1.65743	2.28271
100157598	MCCD1	-	7	mitochondrial coiled-coil domain 1	401250	MCCD1		2.56851	0.000158737	0.000435405		2.4896	5.38728e-05	0.000140477		0.0469383	0	0.0617673	0.0528175	0	1.28878	0	0.129349	0.154723	0.0742979	0.113047	0.218358	0.0890373	0.95425	0.617347	0.244799	0.217202	0.0370069	1.87094	1.55358	13.1659	4.08089	0.484394	1.26682	0.529864	2.04352	4.28953	0.861399	1.25034	5.26185
100153902	ISG12(A)	-	7	putative ISG12(a) protein	83982	IFI27L2		2.6068	2.67646e-06	1.01592e-05		1.84458	0.000959835	0.00207331		3.14487	0.882199	0.67944	2.1127	1.14494	18.893	1.26342	1.55218	4.12594	1.04017	5.0306	4.42174	4.00668	20.9935	56.693	6.16892	3.649	1.40626	58.9118	87.2535	282.126	48.7306	29.9248	31.0835	24.3737	38.5417	58.2559	17.269	12.4162	107.404
397033	B2M	-	1	beta-2-microglobulin	567	B2M		2.63157	3.20984e-08	1.68707e-07		1.39655	0.00218471	0.00444782		1.31427	0.467047	0.401487	0.528175	0.572469	5.84065	0.197409	0.582069	1.28936	0.520085	1.75223	1.20097	3.96216	7.77032	12.0383	1.86047	0.825369	2.25742	27.3796	25.1464	13.8893	8.16177	7.4812	11.3087	7.83021	15.8254	17.0356	7.21934	8.49071	27.0831
100156373	VIL1	VIL|Villin-1	15	villin 1	7429	VIL1		2.6503	5.11707e-05	0.000153395		1.94724	0.000215709	0.000516528		0	0	0.0308836	0	0	0.137105	0.0394818	0.0646743	0.0515743	0.0371489	0.113047	0.818841	0.0445187	0.408964	0.154337	0.293758	0.217202	0.296055	0.182531	0.180649	0.723401	0.060013	0.376751	1.42131	2.94369	1.56828	1.22558	0.369171	1.59928	0.11607
100049669	GPNMB	-	9	glycoprotein nmb	10457	GPNMB		2.67942	3.8106e-07	1.67777e-06		0.929776	0.049378	0.0766497		0.0469383	0.25947	0.308836	0.369722	0.190823	0.0274209	0.0394818	0	0.103149	0.520085	1.13047	0.327536	1.06845	0.318083	0.926021	1.17503	0.651607	2.29443	1.36898	2.09553	4.48509	0.900196	0.215286	3.70777	1.64847	3.23161	2.00178	0.533247	0.988644	8.89872
100621948	CCDC149	-	8	coiled-coil domain containing 149	91050	CCDC149		2.71095	3.23536e-05	0.000100362		1.10697	0.059426	0.0904576		0	0.0518941	0.185302	0.105635	0.254431	0.987153	0.0394818	0	0.206297	0	0.282618	0.382126	0.222593	1.09057	1.6977	0.244799	0.304083	0.111021	2.46417	2.81813	10.2723	1.56034	0.592037	1.01964	0.94198	1.99599	2.65542	0.615285	0.319855	3.36604
100511342	ICA1	-	9	islet cell autoantigen 1	3382	ICA1		2.72041	2.30005e-10	1.6799e-09		1.21136	0.00127714	0.00270477		0.469383	0.103788	0.123535	0.369722	0.445254	0.987153	0	0.0646743	0.0515743	0.260043	0.678283	0.491304	1.60267	0.817928	6.4307	0.979194	1.12945	2.36844	2.09911	7.04531	4.91913	2.04044	3.71369	3.70777	4.41553	4.37218	4.33038	2.78929	2.41345	3.9077
100153948	PARP14	-	13	poly(ADP-ribose) polymerase family member 14	54625	PARP14		2.76025	0.000290473	0.000753976		2.25582	0.000725003	0.00160063		0.0938766	0	0	0.0528175	0.0636077	1.09684	0	0	0.103149	0	0	0	0.578743	0.545286	0.360119	0.0979194	0.086881	0.0370069	2.09911	1.37293	3.76169	0.360078	0.914967	1.6067	1.29522	1.14057	2.12434	0.533247	0.697866	3.94639
100522700	HOXB5	-	12	homeobox B5	3215	HOXB5		2.76434	0.000273275	0.000713577		0.419713	0.540511	0.612181		0.187753	0	0	0.158452	0	0.822627	0	0	0.154723	0.0371489	0.282618	0.272947	0.0445187	0.817928	1.02891	0.293758	0.130321	0.0370069	1.87094	1.19228	9.11485	0.720156	0.107643	0.64886	0.235495	0.855426	0.817053	0.082038	0.378011	2.82438
100511825	UGT8	-	8	UDP glycosyltransferase 8	7368	UGT8		2.77759	2.90921e-11	2.40046e-10		2.81002	2.05452e-17	1.65868e-16		0.0469383	0.155682	0.0617673	0.21127	0.0636077	0.712944	0.0394818	0.194023	0.0515743	0.0371489	0.508712	0.87343	0.445187	0.636166	0.565902	0.734396	0.651607	0.851159	0.958287	1.51745	4.48509	1.62035	5.05923	5.25268	4.41553	11.2631	7.35348	5.12737	9.88644	2.08926
110255236	B2M	-	1	beta-2-microglobulin	567	B2M		2.78392	4.95427e-09	2.97779e-08		1.49666	0.0010337	0.00222369		1.54896	0.415153	0.432371	0.739444	0.636077	8.06175	0.315854	0.582069	1.54723	0.557234	2.20442	1.63768	4.09572	10.7694	15.7938	2.35007	1.21633	2.88654	37.2363	33.5646	21.1233	12.3627	9.52642	14.6457	10.9505	20.5778	22.9592	9.55742	11.7765	35.4788
100510899	EVA1A	-	3	eva-1 homolog A, regulator of programmed cell death	84141	EVA1A		2.78804	2.82577e-07	1.27632e-06		4.00613	8.51156e-25	1.08489e-23		0	0	0.0926509	0	0	0.0548418	0.0789635	0	0.0515743	0	0.113047	0.272947	0.133556	0.136321	0.257228	0.244799	0.217202	0.185035	0.50196	0.686467	6.65529	1.08023	3.4984	5.09819	4.88652	4.4197	6.78154	4.30699	2.84962	1.23808
100519789	CRYAB	-	9	crystallin alpha B	1410	CRYAB		2.81298	7.8981e-06	2.73058e-05		0.240928	0.660664	0.720369		0.516321	0	0.123535	0.0528175	0.0636077	2.44046	0	0	0.412594	0.260043	0.565236	0.982609	0.712299	2.68099	1.74915	0.342718	0.130321	0.111021	6.02352	2.92652	1.88084	1.56034	1.507	0.98874	0.765359	3.13656	2.04263	1.27159	0.5234	1.35415
110255955	AFMID	-	12	arylformamidase	125061	AFMID		2.81366	6.2775e-23	1.66844e-21		0.693501	0.00545717	0.0103571		2.2061	1.29735	2.03832	4.17258	2.98956	6.00518	0.513263	3.16904	0.618891	2.19179	16.3918	18.7242	16.3383	6.45255	30.3015	12.9254	17.4196	23.9435	6.02352	16.2584	26.1871	20.5245	34.3382	28.2718	31.3208	21.8609	30.6395	23.2988	26.17	20.2736
100626400	PDZK1IP1	-	6	PDZK1 interacting protein 1	10158	PDZK1IP1		2.82953	9.48138e-18	1.58868e-16		2.35664	7.07787e-16	5.1609e-15		0.187753	0.103788	0.308836	0.316905	0.254431	0.0822627	0.236891	0.517394	0.464168	0.33434	0.960901	1.96522	2.71564	1.36321	5.19601	1.81151	1.12945	2.88654	1.68841	1.98714	19.0978	6.78147	11.1949	14.9547	13.4232	12.1661	10.4991	3.65069	6.36803	5.53268
100170845	LPIN1	lipin1	3	lipin 1	23175	LPIN1		2.84037	2.43329e-18	4.23418e-17		0.426987	0.13897	0.191273		1.12652	0.415153	1.91479	0.686627	0.699685	2.24851	0.434299	0.840766	0.670465	1.26306	5.93498	6.55073	10.1503	2.22658	7.5625	4.30845	6.03823	10.2509	1.91657	13.5487	11.2851	15.2433	11.1411	10.1655	6.65273	10.1701	7.19007	4.43005	5.61201	9.363
100316850	TMOD1	-	1	tropomodulin 1	7111	TMOD1		2.85355	6.73901e-06	2.36796e-05		1.62717	0.00104881	0.00225399		0	0.103788	0	0.0528175	0	0.164525	0.0394818	0.0646743	0	0	0.113047	0.0545894	0.267112	0.227202	0.720238	0.146879	0.0434405	0.222041	1.00392	1.40906	0.578721	1.02022	0.69968	0.679758	0.706485	1.09304	1.79752	0.205095	1.25034	0.851182
444999	GUCY1B1	GUCY1B3|SGCB1	8	guanylate cyclase 1 soluble subunit beta 1	2983	GUCY1B1		2.86601	4.42219e-08	2.26609e-07		-0.241449	0.590616	0.657974		0	0.103788	0.0308836	0.0528175	0.0636077	0.0274209	0.0394818	0.129349	0.206297	0.185745	0.226094	0.327536	1.02393	0.136321	1.59481	0.685436	0.347524	0.740138	0.182531	1.77036	2.1702	0.360078	0.376751	0.525268	0.647611	0.380189	0.122558	0.41019	0.726944	0.580351
100155924	RFTN1	-	13	raftlin, lipid raft linker 1	23180	RFTN1		2.86697	3.43157e-08	1.79139e-07		0.850059	0.0444678	0.0697131		0.0938766	0.0518941	0	0	0.127215	0.0548418	0	0.129349	0.103149	0.185745	0.226094	0.327536	0.890373	0.227202	1.23469	0.440637	0.130321	0.666124	0.365062	0.975505	2.31488	1.08023	0.430573	1.6685	1.64847	0.427713	0.245116	1.02547	0.756022	0.619041
100157211	LYZ	LYZS	5	lysozyme	4069	LYZ		2.8691	3.2341e-07	1.44383e-06		1.49669	0.00196914	0.00403467		0.0469383	0.0518941	0.0308836	0.0528175	0.0636077	0.109684	0.157927	0	0.103149	0	0.395665	0.327536	0.66778	0.454405	0.411565	0.342718	0.651607	0.814152	0.0456327	0.794856	0.14468	0.240052	1.2379	13.7497	5.12202	1.42571	0.857906	0.861399	0.843255	3.17259
100739578	ANKRD53	-	3	ankyrin repeat domain 53	79998	ANKRD53		2.90243	0.000314812	0.000812963		3.40753	2.22014e-07	7.85592e-07		0.0469383	0	0	0	0	0.0822627	0	0	0	0.0371489	0.113047	0	0.0890373	0.227202	0.360119	0.195839	0.130321	0	0.228164	0.180649	1.01276	0.900196	1.66847	2.19377	0.353243	5.89294	5.18829	0.41019	2.70423	0
396954	PROC	-	15	protein C, inactivator of coagulation factors Va and VIIIa	5624	PROC		2.91598	6.04468e-08	3.03811e-07		1.92456	3.73669e-06	1.1413e-05		0.0938766	0	0.0617673	0	0	0.0548418	0.0394818	0.0646743	0	0.185745	0.508712	0.491304	0.267112	0.136321	0.668793	0.244799	0.390964	0.48109	0.136898	0.541947	2.74892	0.540117	1.9914	3.2134	3.76792	1.47323	0.653643	1.02547	0.901411	0.386901
100521318	GPT2	-	6	glutamic--pyruvic transaminase 2	84706	GPT2		2.93117	9.18735e-34	5.39829e-32		1.29332	1.96656e-08	7.76139e-08		12.157	11.3648	22.823	12.6762	10.8133	16.2332	12.8711	25.805	15.7817	11.3676	102.534	124.573	68.1581	39.2606	207.326	137.185	87.8801	143.735	64.1596	215.659	234.382	149.552	333.209	382.982	315.151	328.911	450.319	156.2	221.543	207.379
100519796	COPZ2	-	12	coatomer protein complex subunit zeta 2	51226	COPZ2		2.94584	3.35047e-17	5.3085e-16		-0.0950494	0.766847	0.812157		0.985705	0.934093	0.586789	0.845079	0.254431	0.438735	0.276372	0.582069	0.36102	0.260043	3.67403	3.54831	3.69505	1.31777	8.53997	3.23134	4.25717	7.99349	1.46025	8.20147	7.81273	4.80104	7.21209	4.44933	2.94369	2.56628	4.37124	3.40458	2.47161	1.81843
100516568	COBL	-	9	cordon-bleu WH2 repeat protein	23242	COBL		2.95245	5.94127e-05	0.000176088		1.55185	0.0153337	0.0265413		0.469383	0	0.0308836	0.158452	0	1.15168	0.0394818	0.0646743	0.103149	0	0	0.163768	0.534224	1.54498	0.771684	0.244799	0.347524	0.111021	3.01176	2.56522	9.83826	2.82061	0.645859	1.54491	1.00085	1.85342	2.41031	0.451209	0.639711	4.41067
100512427	CLMP	-	9	CXADR like membrane protein	79827	CLMP		2.98119	2.81346e-38	2.13091e-36		0.252789	0.249425	0.318882		2.67548	1.97197	2.71776	2.69369	3.05317	2.79693	3.75077	1.68153	3.1976	2.08034	15.6005	20.7986	21.2799	13.9048	30.1471	24.5778	15.1607	24.4986	14.7394	43.8616	12.1531	6.12133	23.2509	32.8756	45.9804	23.9519	27.739	41.8804	21.6339	21.1635
100519542	COL26A1	-	3	collagen type XXVI alpha 1 chain	136227	COL26A1		3.00823	7.37294e-24	2.14684e-22		0.939466	0.000791036	0.00173501		2.72242	3.42501	3.7678	4.17258	1.52658	2.24851	1.53979	5.36797	5.51845	3.5663	45.445	30.2425	12.3762	12.0417	41.7738	38.0417	20.7645	12.8784	17.7511	44.1506	102.578	49.4507	63.0251	61.549	57.5197	57.9789	70.7568	20.7556	20.0927	32.8092
100624193	LAPTM5	-	6	lysosomal protein transmembrane 5	7805	LAPTM5		3.03356	8.54523e-05	0.000245706		1.79995	0.0106131	0.0190056		0.0469383	0.0518941	0	0	0	0.246788	0.0789635	0.129349	0	0.0371489	0.226094	0.109179	0.0445187	0.408964	2.57228	0.0979194	0.130321	0.185035	1.18645	4.33558	8.39145	0.240052	0.968788	0.587064	0.353243	2.56628	2.57372	0.615285	0.378011	5.88089
100623412	CDH16	-	6	cadherin 16	1014	CDH16		3.06131	6.5297e-06	2.3012e-05		2.30604	5.09709e-05	0.000133228		0	0.0518941	0.0308836	0.0528175	0	0.493576	0	0	0.103149	0.0371489	0	0.327536	0.133556	0.272643	1.49192	0.0979194	0.0434405	0.48109	0.775756	2.31231	1.4468	1.3803	0.753502	2.87352	1.1186	3.46923	2.28775	0.697323	0.872333	5.68744
102161647	TCHH	-	4	trichohyalin	7062	TCHH		3.08733	1.30623e-05	4.35953e-05		0.621535	0.279146	0.351325		0	0	0.0308836	0.475357	0	0.0274209	0	0.194023	0.0515743	0.260043	0.226094	0.764251	0.400668	0.408964	0.154337	0.195839	1.91138	0.814152	0.136898	0.758726	0	0.420091	0.538216	1.5758	0.235495	1.66333	0.939612	0.246114	0.2617	7.0029
100623510	S100B	-	Un	S100 calcium binding protein B	6285	S100B		3.11611	1.40302e-05	4.66119e-05		2.77376	1.34918e-05	3.83311e-05		0.0938766	0	0.0308836	0.0528175	0	0.959732	0.0394818	0	0	0.0742979	0.169571	0.163768	0.133556	0.863369	0.720238	0.244799	0.086881	0	2.32727	2.81813	18.5191	2.52055	0.914967	2.22466	1.05973	2.09104	6.25046	1.23057	1.33758	5.80351
100739508	LOC100739508	-	2	glutathione S-transferase P-like	2950	GSTP1		3.12635	2.1464e-05	6.8836e-05		1.64773	0.00785209	0.01443		0.0469383	0	0.0308836	0	0	0.0274209	0.0394818	0	0	0.111447	0.0565236	0.109179	0.178075	0.363524	1.8006	0.0979194	0	0.111021	0.50196	2.13166	3.61701	3.48076	0.645859	0.772453	0.647611	0.52276	0.939612	0.246114	0.174467	0.851182
100622715	CFAP69	-	9	cilia and flagella associated protein 69	79846	CFAP69		3.14727	7.61676e-05	0.000221269		4.10265	8.30026e-18	6.87474e-17		0	0	0	0	0	0.0548418	0	0	0.103149	0	0.226094	0.109179	0.0445187	0.0908809	0.154337	0	0.086881	0.0740138	0.0912654	0.180649	4.19573	0.840183	1.18407	1.82299	2.94369	3.4217	2.94139	0.369171	1.07588	1.04463
100625500	STAC	-	13	SH3 and cysteine rich domain	6769	STAC		3.18981	2.99822e-05	9.36489e-05		2.53513	4.56506e-06	1.38016e-05		0	0	0	0	0.0636077	0.219367	0	0.129349	0	0	0.282618	0.163768	0.0890373	0.181762	0.205782	0.0489597	0.130321	0	0.50196	0.578077	4.05105	1.92042	0.322929	0.741555	0.47099	1.23562	1.4707	0.287133	0.552478	2.28271
100623453	KIF19	-	12	kinesin family member 19	124602	KIF19		3.19482	3.82514e-06	1.40908e-05		2.52181	9.44741e-06	2.74174e-05		0	0.0518941	0	0	0.0636077	0	0	0.0646743	0.0515743	0.0742979	0.339141	0.272947	0.400668	0.0908809	0.154337	0.440637	0.86881	0.333062	0	0.289039	5.49785	4.02087	1.29172	2.71903	3.29693	1.42571	0.204263	0.164076	0.668789	0.502971
414914	COL17A1	-	14	collagen type XVII alpha 1 chain	1308	COL17A1		3.23203	1.914e-10	1.4161e-09		2.10393	2.14544e-06	6.75601e-06		0.187753	0.0518941	0.0926509	0	0.0636077	0.383893	0.0394818	0.129349	0	0.185745	0.339141	0.655073	0.979411	0.817928	7.51106	0.489597	0.738488	0.888166	1.32335	15.2107	4.34041	1.68037	3.28312	4.32574	5.00427	6.51074	6.94495	1.55872	1.5702	10.9493
100515506	KRT15	-	12	keratin 15	3866	KRT15		3.2341	0.000243979	0.00064375		1.06358	0.182466	0.242899		1.03264	0	0.0308836	0	0.381646	0.0274209	1.14497	0.0646743	0.412594	0.0371489	6.27412	0.327536	2.40401	0.0454405	3.60119	0.0979194	1.99826	2.18341	0.136898	3.90202	0.28936	3.72081	0.215286	4.57292	74.2398	6.70084	1.5524	2.33808	0.2617	30.6425
100154054	NECTIN4	-	4	nectin cell adhesion molecule 4	81607	NECTIN4		3.31169	1.54707e-05	5.09842e-05		2.6374	5.92507e-06	1.76126e-05		0.140815	0	0	0.0528175	0	0.191946	0	0	0	0	0.169571	0.0545894	0.0445187	0.181762	1.59481	0.195839	0	0.111021	0.775756	2.31231	1.73616	0.540117	1.34554	1.01964	1.17748	2.23361	2.73713	0.656304	1.01772	2.12795
100152253	STX11	-	1	syntaxin 11	8676	STX11		3.36581	4.49677e-06	1.63488e-05		2.12723	0.000104052	0.000261588		0	0	0.0617673	0	0.0636077	0	0	0	0	0.0371489	0.0565236	0.272947	0.222593	0.0908809	0.668793	0.0489597	0.260643	0.148028	0.0456327	0.722596	2.60424	0.720156	1.07643	0.865147	0.47099	1.09304	1.02132	0.123057	0.145389	1.85712
100157868	CH25H	-	14	cholesterol 25-hydroxylase	9023	CH25H		3.37248	1.99183e-06	7.7422e-06		6.04535	6.63256e-27	9.4361e-26		0	0	0	0	0	0.0274209	0.0394818	0	0.0515743	0	0.0565236	0.218358	0.0890373	0.227202	0.154337	0.195839	0.217202	0.370069	0.0912654	0.180649	12.8765	1.26027	9.14967	31.0217	31.2031	9.59978	21.4885	14.7668	6.30987	0.541661
100152434	PRPH	-	5	peripherin	5630	PRPH		3.37332	1.26476e-21	3.07462e-20		1.69698	3.60738e-08	1.3878e-07		0.0938766	0.25947	0.216186	0.316905	0.254431	0.630681	0.394818	0.646743	0.36102	0.185745	3.61751	3.38454	2.31497	0.817928	6.17347	3.72094	3.47524	2.47946	2.73796	5.4556	23.4382	11.5225	16.4156	12.9463	11.4215	14.5422	10.9894	5.16839	5.46662	2.66962
106505427	CAVIN1	PTRF	12	caveolae associated protein 1	284119	CAVIN1		3.43568	1.47826e-07	6.9977e-07		1.08615	0.0573505	0.0876342		0.187753	0.0518941	0	0	0.190823	0.466155	0.0394818	0.129349	0.0515743	0.0371489	0.395665	0.109179	0.66778	1.36321	3.34396	0.391678	0.434405	0.185035	4.6089	6.1782	4.34041	1.02022	3.17547	1.6685	1.58959	1.71085	2.20604	0.246114	1.16311	4.72019
100515931	PPP1R3B	-	15	protein phosphatase 1 regulatory subunit 3B	79660	PPP1R3B		3.45023	6.24592e-21	1.42331e-19		0.620657	0.0397694	0.063072		0.234692	0.103788	0.123535	0.105635	0.190823	0.411314	0.355336	0.129349	0.154723	0.0371489	1.69571	1.47391	2.6266	0.727047	4.78444	1.46879	1.95482	2.07239	1.36898	3.57685	4.48509	2.70059	7.53502	2.19377	2.94369	2.23361	2.69628	1.7228	4.9723	2.05057
106505131	RASEF	-	10	RAS and EF-hand domain containing	158158	RASEF		3.53178	1.36041e-06	5.44124e-06		2.76703	1.40233e-06	4.52023e-06		0	0	0.0308836	0	0.0636077	0.411314	0	0	0	0.0371489	0	0.163768	0.356149	0.181762	1.08036	0.244799	0.130321	0.0370069	0.775756	0.614207	13.8893	3.36073	0.376751	1.11233	0.883106	2.32866	3.84015	0.779361	1.19219	3.09521
100038033	LGALS3	-	1	galectin 3	3958	LGALS3		3.53811	3.34141e-58	6.16655e-56		-0.144664	0.456183	0.530566		13.0489	9.02957	6.26938	8.82052	6.86963	19.6334	7.5805	7.56689	9.54124	15.2682	118.756	94.658	138.008	62.3443	198.529	82.3992	105.083	115.091	80.4961	179.312	93.0294	113.965	143.112	101.5	68.8234	109.067	123.416	54.1861	65.7157	128.954
100153025	DCDC2	-	7	doublecortin domain containing 2	51473	DCDC2		3.58391	2.07462e-06	8.033e-06		1.24458	0.0624206	0.0945109		0.187753	0.0518941	0	0	0.127215	1.61783	0	0.0646743	0.154723	0.111447	0	0.218358	1.11297	1.27233	4.6301	0.440637	0.434405	0.0370069	3.01176	9.86344	13.4553	1.8604	0.645859	2.34826	2.76707	2.70885	5.06573	1.10751	0.988644	4.33329
100624725	NPNT	-	8	nephronectin	255743	NPNT		3.59874	2.30177e-17	3.69609e-16		2.44881	1.23361e-11	6.55739e-11		0.657136	0.103788	0.33972	0.264087	0.127215	4.41477	0.157927	0.517394	0.154723	0.111447	2.09137	2.40193	1.95882	2.45378	4.88733	2.59486	2.69331	4.77389	6.06915	5.4556	12.1531	2.16047	13.1863	33.4318	38.9744	21.9559	32.437	17.8843	15.9637	8.12492
100521617	MAL	-	3	mal, T cell differentiation protein	4118	MAL		3.69695	9.68274e-05	0.000275991		2.97821	5.52417e-06	1.64957e-05		0	0	0	0	0	0.0274209	0	0	0	0	0	0	0.0445187	0.0908809	0.617347	0.0489597	0	0.0370069	0.228164	0.867116	1.59148	0.120026	0.538216	0.64886	0.706485	1.09304	1.26643	0.082038	0.378011	1.12201
100152603	UGT1A6	mpugt1A6	15	UDP glucuronosyltransferase 1 family, polypeptide A6	54578	UGT1A6		3.73465	2.82042e-07	1.27434e-06		2.01188	0.00133261	0.00281304		0.140815	0	0.0308836	0.105635	0	0.548418	0	0	0.0515743	0	0.113047	0.163768	0.445187	0.681607	3.08674	0.244799	0.390964	0.0740138	3.42245	5.92529	3.18297	1.50033	0.645859	4.07855	2.35495	4.18208	3.34992	0.779361	1.3085	8.39575
100739654	MAML2	-	9	mastermind like transcriptional coactivator 2	84441	MAML2		3.74433	2.74598e-30	1.25806e-28		-0.655729	0.0163569	0.0281377		0.140815	0.415153	0.525022	0.369722	0.127215	0.932311	0.197409	0.840766	0.257871	0.482936	5.53931	3.82126	6.98943	1.81762	9.15732	4.74909	4.03996	6.55022	2.6467	9.75505	3.90637	3.54077	2.42197	2.65724	3.41468	4.56227	3.18651	1.92789	3.02409	5.4553
100627849	HOXB6	-	12	homeobox B6	3216	HOXB6		3.75472	1.82761e-05	5.95097e-05		0.939605	0.189304	0.250702		0.0938766	0	0	0	0.0636077	1.34362	0	0	0.206297	0	0.339141	0.272947	0.267112	0.863369	1.1318	0.244799	0	0	2.00784	1.58971	7.95741	1.44031	0.269108	0.617962	0.235495	2.09104	1.59325	0.164076	0.319855	2.3214
100622249	ARID5B	-	14	AT-rich interaction domain 5B	84159	ARID5B		3.83235	2.1297e-82	9.96623e-80		0.140978	0.376727	0.451997		1.83059	1.66061	2.28539	1.58452	1.01772	3.07114	1.50031	0.388046	0.979911	0.594383	24.4182	19.2155	21.5025	17.0402	21.3499	20.8079	21.2858	19.0215	20.0328	23.4121	44.5615	21.8447	24.3812	21.1961	21.9599	22.0985	22.3056	14.8079	19.6566	31.5324
100626706	LRRC75A	FAM211A	12	leucine rich repeat containing 75A	388341	LRRC75A		3.8709	6.38408e-06	2.25595e-05		0.291798	0.679081	0.737321		0.0469383	0	0.0308836	0	0.0636077	0.164525	0	0	0	0	0.0565236	0.0545894	0.0890373	0.499845	1.08036	0.0979194	0.260643	0	1.04955	1.91488	3.76169	0.660143	0.269108	0.370777	0	0.380189	0.898759	0.164076	0.116311	0.928562
100519054	KSR2	-	14	kinase suppressor of ras 2	283455	KSR2		3.87623	3.15425e-05	9.80317e-05		2.87357	6.38965e-05	0.000164875		0	0	0	0	0	0.0822627	0	0	0.0515743	0	0.169571	0.0545894	0.133556	0	0.617347	0	0.130321	0.0370069	0.410694	0.758726	6.07657	1.20026	0.0538216	1.35952	0.647611	1.8059	2.08349	0.082038	0.5234	2.97914
396972	LGALS9	UATP.I	12	galectin 9	3965	LGALS9		3.89068	1.70693e-08	9.38559e-08		0.782468	0.166601	0.224377		0.328568	0	0.0926509	0	0	1.97431	0.118445	0	0.0515743	0.0371489	0.452189	0.491304	0.534224	1.63586	4.11565	0.342718	0.347524	0.111021	4.33511	6.46724	4.19573	1.44031	2.20668	1.29772	1.29522	2.04352	3.55418	1.18955	0.378011	2.12795
106505875	LOC106505875	-	14	uncharacterized LOC106505875	-	-		3.94397	1.68671e-34	1.02319e-32		-0.445168	0.0929614	0.134653		0.234692	0.207576	0.0926509	0.0528175	0.254431	0.246788	0.197409	0.388046	0.206297	0.111447	3.44794	2.94783	3.87312	2.68099	2.98384	1.37087	3.38836	5.32899	2.05347	2.85426	3.76169	1.92042	6.88916	2.50275	3.17918	1.66333	2.41031	1.23057	1.33758	1.39284
100127358	IFITM1	-	2	interferon-induced transmembrane protein 1	8519	IFITM1		4.07083	2.88994e-08	1.53681e-07		0.580122	0.361866	0.436994		0.375506	0	0.0308836	0.105635	0.190823	3.09856	0	0.258697	0.36102	0.0742979	0.847854	0.655073	1.55815	5.04389	9.41454	1.02815	0.304083	0.259048	17.1123	13.4403	12.8765	5.94129	1.02261	3.337	1.3541	4.22961	6.37302	2.25604	1.71559	10.3303
102161828	LOC102161828	-	4	protein S100-A15A-like	-	-		4.07648	7.70553e-05	0.000223573		3.86152	4.34158e-06	1.31532e-05		0	0	0	0	0	0.0274209	0	0	0	0	0.113047	0.0545894	0.0445187	0	2.41794	0.0489597	0	0	0.273796	4.01041	8.24677	3.6608	0.592037	0.741555	0.235495	0.855426	2.85969	0.451209	0.2617	3.94639
100739663	LOC100739663	-	6	metallothionein-1C	4500	MT1L		4.08013	1.19785e-06	4.83532e-06		1.85273	0.0137395	0.0240102		0	0	0.123535	0.105635	0	0.0274209	0.157927	0.323371	0.154723	0	0.113047	3.49372	0.178075	0.636166	0.0514456	3.42718	0	7.54941	1.91657	0.830986	4.34041	0.78017	1.07643	19.9293	22.5486	1.14057	1.5524	12.5108	1.22127	3.32735
100127357	NDP	-	X	NDP, norrin cystine knot growth factor	4693	NDP		4.08932	2.04344e-06	7.92398e-06		0.660061	0.352333	0.42703		0.0938766	0.0518941	0.0308836	0	0	0.60326	0	0	0.0515743	0	0.0565236	0.109179	0.0445187	1.45409	1.38903	0.342718	0.086881	0	3.05739	1.98714	4.62977	2.16047	0.376751	0.772453	0.176621	1.04552	1.26643	0.369171	0.319855	1.77974
100154771	RAB27B	-	1	RAB27B, member RAS oncogene family	5874	RAB27B		4.12024	1.33157e-38	1.02033e-36		0.168621	0.525895	0.598102		0.328568	0.363258	0.33972	0.21127	0.318038	1.86462	0.67119	0.517394	0.257871	0.371489	8.53506	5.45894	6.14358	3.13539	10.5463	7.00124	6.99392	7.88247	5.52156	18.7875	28.2126	7.68167	3.82133	7.87902	7.06485	7.41369	8.25224	6.56304	8.1127	18.223
100513829	SNPH	-	17	syntaphilin	9751	SNPH		4.20352	2.51962e-08	1.35195e-07		1.6566	0.00736794	0.013634		0.0469383	0	0	0.0528175	0	1.45331	0	0	0.0515743	0.0742979	0.113047	0.272947	0.356149	1.04513	2.21216	0.342718	0.130321	0.0740138	3.05739	2.63748	15.1914	2.2805	0.968788	2.50275	1.00085	2.23361	3.34992	0.574266	0.697866	4.52674
396996	TF	-	13	transferrin	7018	TF		4.23151	1.47414e-15	1.97907e-14		3.33052	1.54595e-12	8.81102e-12		0.0938766	0.103788	0.277953	0.105635	0.0636077	0.329051	0.0789635	0.0646743	0.103149	0	1.63918	3.43913	1.78075	1.13601	1.33759	2.25215	1.95482	5.69906	1.96221	2.96265	17.7957	1.14025	20.5598	81.0457	70.0598	14.8749	27.1262	24.2832	32.9742	1.89581
106507011	SERTM2	LINC00890	X	serine rich and transmembrane domain containing 2	401613	SERTM2		4.35626	2.38904e-06	9.1424e-06		2.61396	2.93034e-05	7.91837e-05		0	0	0	0	0	0	0	0	0	0	0.226094	0.109179	0.0890373	0.0454405	0.154337	0.0979194	0	0.185035	0	0.180649	1.15744	0	0.322929	1.32862	1.47184	1.23562	0.694495	0.328152	0.465244	0
100170126	LEF1	-	8	lymphoid enhancer binding factor 1	51176	LEF1		4.38546	3.15182e-10	2.24447e-09		1.91695	3.69333e-06	1.12911e-05		0	0	0	0	0	0.411314	0	0	0	0.0371489	0	0.218358	0.267112	0.272643	0.46301	0.0489597	0.347524	0.222041	0.456327	0.541947	2.02552	0.900196	0.69968	1.26682	1.00085	1.56828	2.36946	0.738342	0.319855	0.773802
100037276	ITGB6	-	15	integrin subunit beta 6	3694	ITGB6		4.46416	2.7419e-07	1.24358e-06		2.13397	3.99911e-05	0.000106074		0	0	0	0	0	0.109684	0	0	0	0	0	0	0.0890373	0.181762	1.02891	0.146879	0.086881	0.185035	0.182531	2.02327	0.868081	0.78017	0.269108	0.463472	0.412116	1.23562	1.06217	0.287133	0.581555	1.1607
110256489	LOC110256489	-	13	uncharacterized LOC110256489	-	-		4.51084	6.50207e-09	3.81706e-08		2.79266	7.63234e-09	3.1301e-08		0	0	0	0	0	0	0	0.0646743	0	0.0371489	0.169571	0.109179	0.178075	0	0.874575	0.195839	0.086881	0.444083	0.136898	2.63748	1.01276	1.32029	1.34554	2.16287	4.47441	2.37618	1.71581	1.14853	1.27942	0.619041
100525086	FGF10	-	16	fibroblast growth factor 10	2255	FGF10		4.67745	1.50682e-30	7.07666e-29		1.76829	9.21361e-11	4.55226e-10		0	0	0.185302	0	0.0636077	0.219367	0.0394818	0.0646743	0	0.111447	1.01742	1.85604	1.38008	2.54467	0.874575	2.05631	1.21633	1.48028	2.00784	2.60135	3.90637	3.06067	3.33694	12.7918	7.53584	6.70084	8.86503	5.08635	6.16449	4.44936
100738576	LHFPL3	-	9	LHFPL tetraspan subfamily member 3	375612	LHFPL3		4.75449	1.12543e-09	7.49695e-09		3.02537	1.10612e-07	4.04054e-07		0	0	0.0308836	0	0	0.164525	0	0	0	0	0.339141	0.163768	0.178075	0.272643	1.38903	0.342718	0.173762	0.148028	0.593225	4.73301	36.6041	3.78082	1.13025	1.05054	0.765359	2.18609	11.3162	1.59974	2.82054	5.57137
100520144	TFPI2	-	9	tissue factor pathway inhibitor 2	7980	TFPI2		4.78493	5.53929e-40	4.59375e-38		0.630749	0.0353222	0.056608		0.328568	0.311364	0.277953	0.475357	0.254431	0.575839	0.118445	0.646743	0.206297	0.0742979	6.38716	8.13382	10.3728	3.54436	11.781	7.98043	8.81842	12.0643	4.8827	16.8004	12.0085	3.36073	7.21209	40.6619	30.32	14.3521	10.6625	15.6693	10.1191	17.2558
102162353	FAM167A	-	14	family with sequence similarity 167 member A	83648	FAM167A		4.83419	6.89096e-07	2.89584e-06		1.86704	0.0102032	0.0183493		0	0	0	0	0	0.658102	0	0	0.0515743	0	0.113047	0.109179	0.222593	0.499845	0.82313	0.146879	0	0	1.50588	1.37293	7.23401	2.40052	0.538216	0.370777	0.294369	1.47323	2.3286	0.328152	0.174467	2.78569
100158037	DDX60	-	14	DExD/H-box helicase 60	55601	DDX60		4.9648	3.17314e-07	1.42049e-06		1.43584	0.0279495	0.0458236		0	0	0	0	0	1.01457	0	0	0	0	0	0	0.0890373	0.545286	0.46301	0.0489597	0.0434405	0	1.23208	0.722596	1.30212	0.360078	0.484394	0.617962	0.412116	0.380189	1.26643	0.246114	0.203544	1.12201
100155180	OSR2	-	4	odd-skipped related transciption factor 2	116039	OSR2		5.01885	7.36051e-29	3.0139e-27		3.23889	2.17607e-26	3.02045e-25		0	0	0.123535	0	0.127215	0	0.0394818	0.0646743	0	0.0742979	1.58266	1.14638	1.02393	0.590726	2.31505	1.17503	1.47698	1.51728	0.867022	1.98714	30.2382	5.5212	9.84935	18.8478	15.4249	15.1601	23.572	6.72711	7.99639	8.89872
100157344	MUC4	-	13	mucin 4, cell surface associated	4585	MUC4		5.20128	1.22412e-09	8.11311e-09		4.7903	7.01899e-17	5.46464e-16		0	0	0	0	0	0.137105	0	0	0	0	0.169571	0	0.400668	0.272643	1.33759	0.293758	0	0	0.410694	2.96265	8.68081	5.0411	4.14426	8.77506	4.82765	10.2176	19.3642	3.97884	3.11132	11.8779
780439	SOD3	-	8	superoxide dismutase 3	6649	SOD3		5.34288	4.17577e-28	1.65302e-26		2.50431	1.74462e-09	7.64795e-09		0.187753	0.25947	0.0926509	0	0.0636077	0.274209	0.355336	0	0.154723	0	4.18275	6.1686	3.73957	3.22627	15.7424	4.0147	3.17115	4.77389	7.89446	29.0122	105.906	35.5877	10.3337	72.2089	30.6732	38.8744	24.5116	12.3057	8.31624	51.1096
397265	S100G	CALB3	X	S100 calcium binding protein G	795	S100G		5.46798	1.39019e-08	7.74145e-08		0.324047	0.663351	0.722758		0.0938766	0	0	0	0	0.329051	0	0	0	0.0371489	0.452189	0.436715	0.178075	1.09057	3.18963	0.195839	0.260643	0	3.10303	8.56277	26.0424	1.08023	0.807324	0.679758	0.412116	1.14057	2.12434	0.492228	0.0872333	4.48805
100152843	FOXQ1	-	7	forkhead box Q1	94234	FOXQ1		5.4718	1.32003e-18	2.35004e-17		1.32438	0.0009447	0.00204298		0.140815	0	0	0	0	0.109684	0	0	0.0515743	0	1.30004	0.92802	1.38008	0.408964	2.31505	0.881275	0.477845	0.518097	0.547593	5.38334	4.48509	1.68037	5.16687	1.76119	0.824233	2.70885	4.00356	1.80484	2.79147	0.928562
100520832	LOC100520832	-	3	lithostathine-like	130120	REG3G		5.62474	4.83479e-08	2.4602e-07		0.625953	0.394252	0.469796		0.187753	0	0	0	0	0.987153	0	0	0	0	0.169571	0.109179	0.356149	1.59042	1.18325	0.0489597	0.347524	0.0740138	3.83315	1.80649	5.93189	0	1.34554	1.17413	0.824233	0.0950473	1.42984	0.492228	0.552478	4.37198
102164968	KRT6A	-	5	keratin 6A	3853	KRT6A		5.88047	6.96669e-19	1.28389e-17		-1.09957	0.0132899	0.0233053		0	0	0.0617673	0	0.445254	0	0	0.129349	0	0	2.1479	2.34734	1.24652	1.13601	1.18325	1.17503	0.738488	0.555104	0.638858	0.903245	0.28936	0.180039	0.322929	0.741555	0.824233	2.13857	0.163411	0.369171	0.436166	8.24099
397124	RBP4	-	14	retinol binding protein 4	5950	RBP4		6.75603	7.91937e-52	1.11578e-49		4.17846	6.11398e-31	1.06249e-29		0.0469383	0.155682	0.123535	0	0.127215	0.548418	0.118445	0.388046	0.0515743	0.0371489	7.57416	13.3198	8.23595	5.04389	34.7258	12.5337	8.77498	20.2428	11.18	76.7397	363.437	112.044	125.458	434.118	377.44	230.442	194.377	146.028	130.821	275.164
396985	PLAU	uPA	14	plasminogen activator, urokinase	5328	PLAU		7.47478	2.88739e-19	5.50801e-18		-0.680773	0.215407	0.280508		0	0	0.0308836	0	0	0	0	0	0	0.742979	2.03485	1.41932	2.53756	0.454405	9.62033	1.22399	2.82363	2.81252	0.50196	11.0196	1.01276	2.2805	5.00541	2.71903	0.294369	0.90295	0.571937	0.123057	0.639711	3.44342
100517271	SLC27A6	-	2	solute carrier family 27 member 6	28965	SLC27A6		7.85795	1.3504e-32	7.40345e-31		-1.11027	0.0226725	0.0378975		0.328568	0.103788	0	0.158452	0.190823	1.97431	0.0394818	0.194023	0.257871	0.33434	29.5618	17.5778	78.1303	5.54374	368.556	27.5643	25.3258	268.633	7.98573	340.054	11.1404	19.1442	27.0722	21.845	18.663	18.6768	31.0072	17.187	17.0977	44.1841
100511155	ANO10	-	13	anoctamin 10	55129	ANO10		0.651382	3.4953e-06	1.30111e-05		1.00188	2.11506e-12	1.19045e-11		14.457	17.5921	16.6463	13.8382	17.3649	12.2846	17.7273	21.9246	19.9077	18.6488	27.8661	26.4213	25.7763	20.7209	41.4137	22.8642	23.4579	31.8629	19.7133	44.7287	66.6976	40.0887	53.2834	60.4985	59.0504	56.6007	83.2169	40.8139	48.3272	42.0174
102163490	CFAP299	-	8	cilia and flagella associated protein 299	255119	CFAP299		0.320772	0.229247	0.297791		1.00195	0.000141398	0.000349047		0.657136	1.24546	0.802975	0.580992	1.14494	0.877469	0.710672	0.90544	0.773614	0.928723	1.01742	0.87343	0.712299	0.590726	1.23469	1.61567	0.695048	1.11021	1.87094	1.22841	12.0085	1.62035	1.39936	3.89316	2.29608	2.04352	3.06395	1.31261	1.3085	2.12795
100517823	FRS2	-	5	fibroblast growth factor receptor substrate 2	10818	FRS2		-0.082651	0.578524	0.647731		1.00248	1.4596e-10	7.09916e-10		16.9917	14.5822	15.936	14.8945	14.5026	15.1912	14.0555	11.6414	14.3892	16.9399	13.6222	13.156	14.9583	15.0862	13.6331	14.2473	12.7715	14.7287	14.3287	14.3797	21.5574	9.96216	23.0895	31.8251	42.1536	40.7278	43.9575	23.2167	32.3345	14.5862
100522325	EFCAB7	-	6	EF-hand calcium binding domain 7	84455	EFCAB7		-0.174393	0.41641	0.493955		1.00282	2.13307e-06	6.72026e-06		1.07958	2.28334	1.85302	1.74298	1.97184	1.97431	1.50031	1.03479	1.70195	2.15464	1.30004	1.74686	1.51363	1.40865	0.617347	2.74174	1.8245	1.85035	1.27772	1.37293	3.03828	1.62035	2.15286	3.2134	4.00342	2.56628	4.20783	2.5842	3.78011	3.44342
100623310	RRAD	-	6	RRAD, Ras related glycolysis inhibitor and calcium channel regulator	6236	RRAD		0.673615	0.0164421	0.0291807		1.00543	0.000339149	0.000789459		3.37956	3.21743	7.99886	3.06341	4.00728	5.01803	6.67242	13.6463	8.20031	4.01209	8.42201	8.62512	2.53756	3.63524	11.0094	11.8972	7.25456	12.2493	10.0392	9.39375	45.2849	11.5825	14.3704	29.5386	23.3729	17.4412	24.7976	9.47539	9.39212	8.93741
100625524	SSBP4	-	2	single stranded DNA binding protein 4	170463	SSBP4		0.49579	0.0264541	0.044732		1.00916	4.81219e-06	1.44971e-05		1.31427	1.50493	1.76037	2.00706	1.90823	2.13883	1.97409	2.32827	2.26927	0.928723	2.37399	2.67488	2.89371	1.77218	2.26361	2.64382	3.17115	3.2196	1.96221	2.56522	13.5999	3.12068	5.65126	6.79758	7.71246	4.32465	7.35348	3.11744	3.11132	3.40473
100525651	WDR19	-	8	WD repeat domain 19	57728	WDR19		-0.124794	0.341002	0.417701		1.01059	1.45407e-14	9.73069e-14		8.58971	9.13336	9.54305	7.8698	9.35033	11.791	7.38309	9.24842	10.8306	8.76715	6.44369	9.60773	7.8798	8.81545	8.48852	8.02939	10.2085	8.25254	8.44205	8.63503	12.8765	9.84214	15.0162	19.5894	18.1331	21.148	21.8153	17.5151	19.2495	12.5356
100513310	TNK2	ACK1	13	tyrosine kinase non receptor 2	10188	TNK2		-0.454745	0.00106051	0.00245684		1.01078	8.21531e-13	4.7694e-12		14.9264	9.96366	10.8093	7.97544	10.7497	13.3814	10.9365	11.7707	9.69596	14.8967	8.64811	7.42416	9.25988	7.17959	10.6492	7.34396	8.60121	8.21553	7.3925	9.42988	19.0978	18.7241	21.0442	18.817	16.1314	14.97	28.4743	13.2491	14.0446	10.9106
102163469	ZBTB8B	-	6	zinc finger and BTB domain containing 8B	728116	ZBTB8B		0.360732	0.138979	0.194639		1.01272	4.65194e-06	1.40482e-05		0.28163	0.726517	0.494138	0.63381	0.508862	0.575839	0.315854	0.582069	0.464168	0.482936	0.79133	0.818841	0.534224	0.817928	0.360119	0.832315	0.521286	0.851159	0.50196	0.469688	1.88084	0.900196	1.13025	1.42131	1.23635	0.90295	1.63411	1.31261	1.51204	1.31546
100517117	CDC42EP4	-	12	CDC42 effector protein 4	23580	CDC42EP4		0.0689994	0.707627	0.7642		1.01287	3.78456e-08	1.45167e-07		15.4896	8.30305	11.4887	10.5635	8.07818	17.6591	13.3843	16.8153	14.2345	21.9179	12.3221	11.7913	15.3589	10.1787	29.6841	10.4284	11.2945	21.168	12.549	34.2149	34.4339	24.8454	29.8171	31.4234	26.9053	25.9004	33.2132	32.323	24.5416	23.6009
100522548	FIGNL2	-	5	fidgetin like 2	401720	FIGNL2		0.151033	0.315968	0.391909		1.0138	6.35128e-11	3.18001e-10		21.1692	17.2807	21.0626	19.7009	21.8174	16.48	21.0043	25.7404	24.8588	18.5002	26.8487	16.8135	24.2182	20.8572	32.6165	20.7589	21.4162	20.5388	18.5269	32.2639	51.3615	29.4064	53.7139	56.2655	51.8089	53.6067	71.4922	34.538	38.8188	18.6099
110260648	CARD10	-	5	caspase recruitment domain family member 10	29775	CARD10		-0.685883	9.33976e-05	0.000266912		1.01656	1.64435e-08	6.53698e-08		10.4203	9.54851	10.9328	9.19024	10.1136	8.93922	15.3979	13.4523	9.95383	15.8997	7.06545	4.25797	6.85587	8.22472	6.73937	5.14077	9.03562	7.91948	9.12654	5.85303	26.6212	12.1826	13.2401	17.1794	12.6579	16.2056	19.977	6.481	8.49071	14.2766
100521086	MOV10	-	4	Mov10 RISC complex RNA helicase	4343	MOV10		-0.561466	0.000437423	0.00109825		1.01846	6.1951e-10	2.84224e-09		20.7937	20.9652	23.8731	19.4896	24.6162	21.1141	18.2801	25.1583	23.8789	14.4138	17.6919	15.2304	12.4207	10.0423	15.7424	14.4921	14.7263	19.5767	12.0014	12.4648	42.536	21.1246	28.956	41.2799	39.3865	28.7993	35.7869	21.8221	15.2658	14.7409
100517321	TSC22D3	DSIP|DSIPI|GILZ	X	TSC22 domain family member 3	1831	TSC22D3		0.305765	0.154394	0.212967		1.02205	2.90928e-06	9.00551e-06		5.49178	4.46289	4.29283	5.17611	5.21583	5.31966	6.47501	4.07448	4.07437	2.71187	3.8436	4.20338	4.09572	6.49799	12.9128	5.97308	4.21373	7.58642	5.1565	8.45438	11.1404	16.0235	11.4102	14.5839	10.3029	10.6928	14.0942	4.79922	5.52478	19.7706
106509950	ASAP1	-	4	ArfGAP with SH3 domain, ankyrin repeat and PH domain 1	50807	ASAP1		-0.31124	0.0140788	0.0253818		1.02212	1.60284e-15	1.14079e-14		29.9466	26.9849	28.5983	27.4651	25.4431	37.1553	26.7686	30.1382	27.1281	43.9472	27.3009	17.3048	24.9305	25.9919	29.324	23.4027	21.7637	18.6515	24.3679	26.2664	36.6041	29.6464	48.1703	64.0209	55.1647	60.4501	67.2026	44.2185	43.9074	38.9996
397147	CLCN2	CLC-2	13	chloride voltage-gated channel 2	1181	CLCN2		-0.360523	0.0673055	0.102511		1.02396	1.87448e-07	6.6841e-07		4.45914	1.97197	2.56334	2.21833	3.62564	3.75666	2.09253	2.97502	3.66177	3.4177	2.48704	2.62029	2.98275	2.72643	1.23469	2.88862	2.47611	2.47946	1.82531	1.95101	5.49785	5.22113	3.92897	6.11783	7.1826	4.75237	4.24868	2.78929	3.34394	5.8422
100627364	CCDC191	-	13	coiled-coil domain containing 191	57577	CCDC191		0.545238	0.0255066	0.0432694		1.02497	8.53384e-06	2.48874e-05		1.07958	1.03788	0.926509	1.26762	1.33576	1.72752	0.947563	0.323371	0.412594	1.15162	1.07395	1.58309	1.51363	1.59042	1.1318	1.37087	1.86794	2.7015	1.09519	1.58971	3.47233	1.8604	3.71369	3.2134	3.70905	1.90095	4.5755	3.11744	3.54749	1.85712
100515995	OSBPL5	-	2	oxysterol binding protein like 5	114879	OSBPL5		0.504766	0.0468299	0.0743592		1.02948	2.93592e-05	7.93182e-05		0.469383	1.03788	1.01916	0.950714	0.699685	1.01457	1.02653	1.81088	1.44408	1.52311	1.86528	1.80145	1.11297	0.863369	2.10927	1.12607	0.95569	1.66531	1.68841	2.31231	5.06381	3.54077	3.44458	3.70777	3.06144	2.85142	5.22914	1.39465	1.68651	2.55355
100154191	TRIM8	-	14	tripartite motif containing 8	81603	TRIM8		-0.750655	2.27637e-08	1.23012e-07		1.03512	1.40159e-14	9.38425e-14		8.2142	8.61441	7.04147	7.28881	8.58704	6.6907	11.2523	7.76092	8.04558	9.17579	5.65236	4.20338	5.38676	5.54374	4.37288	5.14077	5.08254	4.2928	4.92833	4.01041	12.1531	12.0626	9.58024	10.5363	10.8916	10.6453	10.0498	7.83463	6.25172	9.13086
100519043	PDZD3	-	9	PDZ domain containing 3	79849	PDZD3		-0.00102411	0.997109	0.998404		1.03575	0.000302046	0.000708252		6.75912	8.19926	8.1224	5.59865	8.96868	4.38735	8.25169	11.124	6.60151	4.79221	10.2308	3.49372	14.1124	4.99845	12.5013	3.67198	8.16681	14.4327	3.14866	4.62462	15.7701	6.78147	20.5598	21.227	21.1946	10.7879	15.5649	4.18394	9.01411	21.6664
100514029	FBXW5	-	1	F-box and WD repeat domain containing 5	54461	FBXW5		-0.515079	0.00746452	0.0143708		1.04117	1.65858e-07	5.96062e-07		9.99786	6.74623	6.4238	8.97897	8.65065	6.96491	6.7119	7.37287	12.9967	9.13864	5.87845	5.95024	4.62994	4.95301	5.8648	4.45533	5.12598	8.65962	8.16826	4.66075	39.7871	19.7443	17.8688	10.4436	11.4804	8.2216	11.7247	6.11183	9.13042	11.2588
100316855	B4GALT7	-	2	beta-1,4-galactosyltransferase 7	11285	B4GALT7		-0.170478	0.192228	0.25665		1.04826	2.27408e-15	1.60546e-14		19.6202	10.6383	14.5771	16.7431	13.2304	17.4123	14.095	15.0691	14.8018	12.0363	12.2091	13.5928	11.5749	14.9045	14.662	9.69402	13.2493	14.3217	14.8306	12.0312	39.4977	28.3862	33.1541	31.856	27.3763	23.8569	29.3731	16.7357	19.6566	23.4075
100623751	RPS6KA5	-	7	ribosomal protein S6 kinase A5	9252	RPS6KA5		0.231726	0.225033	0.293071		1.05126	5.78585e-08	2.1785e-07		7.32238	8.87389	12.5079	9.24306	8.52343	12.1749	8.37014	14.6164	10.9337	5.68379	10.796	12.4464	8.99277	7.13415	15.0221	10.8691	11.3814	15.7649	9.21781	12.8622	13.0212	8.64188	21.8516	28.4881	32.0273	28.2291	40.2399	25.7189	24.3672	14.5088
100521508	TMEM243	-	9	transmembrane protein 243	79161	TMEM243		-0.47442	0.00748316	0.0143919		1.06098	4.49946e-09	1.88781e-08		43.2771	43.4353	38.0795	37.9758	41.1542	40.0071	50.2208	42.6204	42.1877	46.8448	21.8181	20.9623	38.3306	24.8559	82.1586	22.8642	23.6316	72.9406	30.2089	74.5358	71.038	42.0091	57.5891	54.7206	50.6314	58.0739	82.0322	56.5242	80.9234	93.2044
751869	NFKB1	-	8	nuclear factor kappa B subunit 1	4790	NFKB1		-0.41618	0.0264896	0.0447795		1.06357	3.10453e-08	1.20209e-07		8.07339	6.85002	4.63255	6.70782	6.29716	7.81496	4.93522	4.20383	6.65308	8.17277	4.63493	3.22077	4.71898	5.9527	4.47577	3.72094	4.51781	5.62505	6.29732	5.02204	4.19573	5.5212	6.7277	11.9267	12.7167	16.966	10.0498	8.94214	9.91552	15.2052
110260984	CCER2	-	6	coiled-coil glutamate rich protein 2	643669	CCER2		0.640857	0.0083897	0.0160131		1.07146	6.74265e-06	1.98984e-05		1.07958	1.29735	1.5133	1.16198	2.4807	3.23567	1.50031	1.87555	1.75352	1.56026	1.69571	3.32995	2.6266	1.95394	2.9324	3.32926	2.38923	4.69988	1.96221	1.98714	29.8041	6.96151	6.7277	6.30321	5.88738	4.46723	6.20961	2.91235	3.31487	4.2946
110259657	CD320	-	2	CD320 molecule	51293	CD320		-0.44666	0.0229262	0.0392483		1.07202	1.05054e-07	3.84825e-07		13.9876	10.4826	8.83272	11.0917	9.9228	12.0926	11.3708	14.1637	13.4609	7.68983	9.1003	5.73189	5.29772	10.8148	10.4435	6.85436	6.16855	5.25498	13.0053	14.2351	48.6126	24.1252	17.6535	18.0445	15.5427	17.1085	16.9539	10.2547	9.39212	19.8093
100155706	KHDRBS3	-	4	KH RNA binding domain containing, signal transduction associated 3	10656	KHDRBS3		-0.339101	0.155572	0.214439		1.07562	1.17359e-05	3.35608e-05		4.59995	3.89205	3.33543	4.64794	4.70697	3.45503	5.60641	7.43754	4.64168	4.16068	2.20442	2.5657	4.71898	3.36259	4.78444	2.7907	4.30061	4.73688	2.236	4.40784	22.7148	7.86171	6.2433	9.73291	5.76963	6.36817	12.6235	1.7228	3.83826	9.94335
100519342	RNF24	-	17	ring finger protein 24	11237	RNF24		-0.0110228	0.966642	0.975343		1.08044	2.4547e-05	6.71903e-05		0.469383	0.467047	0.741208	0.316905	0.127215	0.795206	0.315854	0.582069	0.567317	0.780128	0.508712	0.655073	0.489705	0.454405	0.411565	0.440637	0.390964	0.518097	0.912654	0.650337	2.45956	0.900196	0.968788	1.26682	1.58959	0.997997	1.06217	1.31261	0.814177	0.967252
100738688	HERPUD2	-	18	HERPUD family member 2	64224	HERPUD2		-0.243443	0.0667306	0.101742		1.08394	3.30788e-15	2.31164e-14		24.9712	30.6175	30.3277	27.4651	26.4608	24.1852	28.111	30.2676	23.3116	20.4319	17.4658	23.8556	23.4613	26.5827	20.5268	22.7173	24.0226	18.6515	25.2805	22.1476	60.621	33.6673	40.3662	52.1869	57.1664	63.9669	96.208	27.5648	35.7947	40.4311
106504172	INAFM1	-	6	InaF motif containing 1	255783	INAFM1		0.762628	0.00235284	0.00508817		1.08691	1.23715e-05	3.52323e-05		0.938766	1.34925	1.11181	0.686627	0.890508	0.822627	1.3029	0.90544	0.670465	0.928723	2.09137	1.96522	1.69171	0.817928	1.8006	1.32191	1.56386	1.77633	1.68841	1.6981	18.8084	6.66145	6.88916	3.80047	3.47355	3.04152	2.53287	2.13299	1.97729	2.66962
100517915	GOLIM4	-	13	golgi integral membrane protein 4	27333	GOLIM4		0.0257859	0.877274	0.907112		1.09741	1.46992e-10	7.14405e-10		16.1937	18.7857	30.791	20.2291	19.782	25.666	19.9383	30.979	15.7817	20.3205	16.2788	23.0913	19.6327	25.6284	24.6424	22.1787	22.6759	22.7222	20.124	21.3527	18.8084	12.6628	32.4006	50.5184	55.2236	53.8918	75.7409	52.3812	48.4145	49.8715
102164889	LOC102164889	-	6	zinc finger protein 569	148266	ZNF569		-0.629701	0.00446778	0.00904672		1.10179	4.72426e-07	1.6154e-06		0.985705	0.882199	0.772091	0.739444	1.01772	1.20652	1.06601	0.776092	1.03149	1.33736	0.452189	0.764251	0.489705	0.681607	0.46301	0.832315	0.695048	0.777145	0.547593	0.650337	0.868081	1.14025	1.2379	1.11233	1.29522	2.13857	2.12434	1.06649	1.51204	1.39284
100514222	CARD19	C9orf89	3	caspase recruitment domain family member 19	84270	CARD19		-0.212251	0.213375	0.279978		1.10242	2.6205e-10	1.24452e-09		9.34072	12.6103	9.35775	7.81698	7.4421	9.07632	9.04133	9.5718	8.50975	6.57536	7.00892	8.02464	7.3901	4.95301	10.4435	5.77725	8.77498	7.47539	7.34687	9.42988	23.2935	17.6438	18.7837	15.8816	15.1306	18.5818	23.858	5.49654	8.8978	13.0386
100511737	C2H11orf95	-	2	chromosome 2 C11orf95 homolog	65998	C11orf95		0.606625	0.000427686	0.00107665		1.10576	2.36247e-11	1.22354e-10		2.44079	3.00986	3.64427	2.79933	2.86235	5.45676	2.48735	5.23862	3.45548	4.27213	4.35232	5.40435	4.0512	5.7255	4.52721	5.82621	5.64726	5.44002	5.65846	5.74464	17.3616	8.10176	9.90317	14.4912	12.5401	10.978	14.8704	10.1317	8.19993	8.82134
100515643	LOC100515643	DNAJC25	1	dnaJ homolog subfamily C member 25	548645	DNAJC25		-0.305502	0.032969	0.0544071		1.10618	4.02695e-14	2.60569e-13		15.5835	19.3046	19.7038	17.0072	21.9447	23.8836	17.7668	21.1485	21.7128	21.7693	12.1526	14.7937	13.2666	18.2671	12.1926	21.1016	15.9861	18.5035	22.4969	14.4881	45.2849	18.9041	22.3898	40.7237	43.5666	34.8824	42.691	32.8562	34.8642	22.5563
100523181	PRKD3	-	3	protein kinase D3	23683	PRKD3		-0.109377	0.432964	0.509166		1.1087	9.13388e-15	6.22044e-14		11.6407	12.3508	14.2065	11.6727	11.5766	16.3429	11.3313	13.0642	12.4294	14.8224	9.66553	12.6647	9.79411	10.2241	12.6042	13.6108	14.2485	10.769	12.1383	14.4158	21.1233	9.30202	16.4156	31.7324	32.6161	26.2331	37.3393	24.6524	26.5771	25.4581
100523338	ZNF133	-	17	zinc finger protein 133	7692	ZNF133		-0.192666	0.279862	0.35304		1.10965	7.89827e-10	3.58472e-09		3.05099	4.09963	3.73692	4.2254	3.75285	4.46961	3.31647	4.72122	5.05428	4.68077	3.67403	3.27536	2.31497	3.13539	3.75553	3.37822	4.60469	4.07076	3.60499	4.08267	18.5191	8.16177	9.95699	8.83686	5.76963	9.17207	9.27356	4.88126	6.19356	4.17853
100144486	FOS	c-fos	7	Fos proto-oncogene, AP-1 transcription factor subunit	2353	FOS		-0.0200458	0.929781	0.947536		1.11395	9.18971e-07	3.03154e-06		2.15916	1.7644	2.0692	2.37679	1.71741	2.16625	2.05305	2.19893	2.88816	1.00302	1.97833	2.01981	1.202	0.99969	4.52721	2.10527	1.8245	2.40545	1.91657	2.67361	5.64253	2.04044	7.75031	5.00549	3.47355	4.6098	4.73891	2.87133	3.89642	4.95233
100512604	C1QL4	-	5	complement C1q like 4	338761	C1QL4		0.505192	0.0502639	0.0791501		1.11968	2.4935e-05	6.8181e-05		3.89588	5.18941	5.0958	4.01413	2.86235	2.38562	3.4744	5.30329	3.04288	3.4177	5.87845	5.18599	8.32499	3.77156	6.17347	4.11262	7.90617	5.51403	3.51372	4.4801	55.4125	10.6223	15.2315	14.4294	10.8916	17.5838	14.0533	2.3791	3.1404	7.15766
100624385	ARL13B	-	13	ADP ribosylation factor like GTPase 13B	200894	ARL13B		0.123633	0.4897	0.564355		1.12046	3.35011e-10	1.57958e-09		2.48773	3.58069	3.15013	3.0106	2.54431	3.37277	3.35595	2.45762	2.83658	2.71187	2.37399	3.65749	2.67112	2.49923	3.96131	3.37822	3.649	3.55266	2.92049	3.57685	6.94465	3.00065	5.38216	8.09531	9.47867	6.89093	11.0302	5.94775	8.72333	4.64281
100522924	VKORC1	-	3	vitamin K epoxide reductase complex subunit 1	79001	VKORC1		0.544208	6.47765e-05	0.00019082		1.12396	6.24833e-16	4.58153e-15		19.1039	14.1152	16.5536	19.2256	18.1282	13.9847	18.9118	23.6061	24.2399	19.6146	31.088	24.0739	26.8893	23.1292	37.7096	22.9131	28.8879	29.7165	20.8085	30.2768	110.536	64.7541	77.3954	69.9533	69.471	52.9414	44.6928	52.3812	45.9429	38.071
100524271	PRXL2C	-	10	peroxiredoxin like 2C	195827	PRXL2C		-0.242111	0.216657	0.283773		1.12863	7.72806e-09	3.16836e-08		1.83059	2.33523	2.13097	2.79933	3.24399	1.97431	2.6058	1.94023	2.73344	3.71489	1.63918	1.91063	2.58208	2.45378	1.8006	2.10527	2.30235	2.03538	1.77968	2.49296	4.05105	1.92042	4.09044	6.45771	4.76877	5.03751	7.88457	2.95337	4.53613	5.02971
100524887	TMEM206	-	9	transmembrane protein 206	55248	TMEM206		0.17663	0.51996	0.593062		1.1297	2.29324e-05	6.29416e-05		0.657136	0.778411	0.617673	0.580992	1.20855	1.1791	1.06601	1.09946	0.618891	0.891575	0.282618	0.600483	0.845855	1.40865	1.59481	0.734396	0.95569	0.740138	1.00392	1.62584	1.73616	1.26027	1.39936	3.337	3.53243	3.04152	2.73713	1.18955	1.65743	1.85712
100510888	PITPNM1	-	2	phosphatidylinositol transfer protein membrane associated 1	9600	PITPNM1		-0.226179	0.282597	0.355977		1.13433	1.10216e-07	4.0272e-07		11.9693	8.14737	13.1873	15.4755	12.7851	13.6556	10.9365	21.7952	15.0081	16.457	14.1309	11.4638	15.0473	5.22565	14.7649	10.7711	14.1182	14.9508	5.06523	8.74342	27.7786	21.0046	33.3156	35.5946	26.4343	30.0825	37.8296	12.5928	17.185	9.98204
100510980	KLHDC8B	-	13	kelch domain containing 8B	200942	KLHDC8B		0.0988113	0.719158	0.773783		1.13478	2.09766e-05	5.79254e-05		0.704075	0.518941	0.525022	0.580992	0.699685	0.712944	0.868599	0.646743	0.670465	0.482936	0.395665	0.545894	0.578743	0.908809	1.33759	0.342718	0.564726	0.740138	0.593225	1.66197	3.18297	1.14025	1.29172	2.74993	1.58959	1.75838	1.42984	0.943437	1.22127	1.35415
106509647	LOC106509647	-	3	uncharacterized LOC106509647	-	-		0.818271	0.0138636	0.0250282		1.13747	0.000370782	0.000857912		0.891828	0.25947	0.401487	0.264087	0.636077	0.548418	0.355336	0.646743	0.567317	0.33434	0.734807	0.327536	0.845855	0.590726	1.38903	0.979194	1.12945	1.25823	0.273796	0.939375	4.77445	1.62035	1.77611	2.37915	1.70734	2.56628	4.12612	0.656304	1.13403	0.928562
100523635	LOC100523635	HOXB9	12	uncharacterized LOC100523635	3219	HOXB9		0.55366	0.0298082	0.0496475		1.13813	5.46809e-06	1.63357e-05		1.03264	1.81629	2.59423	1.00353	1.52658	2.22109	1.77668	4.39785	2.11454	1.15162	3.05227	2.72947	1.78075	1.6813	2.9324	2.35007	3.30148	3.25661	2.69233	2.74587	7.66805	4.44096	4.35955	9.14584	7.65359	6.98598	14.0125	3.0354	4.07089	2.70831
106509958	MTSS1	-	4	MTSS1, I-BAR domain containing	9788	MTSS1		-0.236196	0.215123	0.282073		1.1418	2.83518e-09	1.21721e-08		13.4244	7.05759	7.35031	8.87333	7.95096	16.6719	7.81739	7.17885	6.91095	13.708	7.96983	5.51353	6.49973	9.31529	9.82611	7.88251	6.25543	7.40138	8.07699	8.74342	40.0764	11.5225	13.9936	18.508	16.4847	19.0095	31.048	9.80354	12.7651	21.0861
100525581	NAPSA	-	6	napsin A aspartic peptidase	9476	NAPSA		0.0120976	0.943881	0.958363		1.1447	2.39693e-11	1.2404e-10		3.66119	4.411	3.30455	3.85567	4.07089	2.22109	3.63232	3.36306	4.48696	3.12051	3.73056	2.67488	3.60601	3.68068	4.6301	3.5251	3.47524	4.14477	2.82923	4.04654	18.2297	9.6621	10.6028	8.89866	7.65359	5.98798	8.94674	6.19387	6.8042	5.14578
100738612	ATF3	-	9	activating transcription factor 3	467	ATF3		0.488804	0.000813982	0.00193323		1.14555	5.14022e-15	3.54859e-14		8.12033	6.22729	9.14156	11.9367	9.35033	8.14401	8.80443	11.5767	7.89086	8.99004	9.49596	13.156	12.6433	11.3601	30.0957	12.8764	10.4692	12.7304	10.815	33.8536	30.3828	21.9048	29.7633	31.5161	25.0802	25.5677	33.4175	26.8674	25.6466	28.9402
100127159	SLC16A1	MCT1|SMCT1	4	solute carrier family 16 member 1	6566	SLC16A1		0.753186	7.85337e-06	2.71798e-05		1.15536	1.33347e-11	7.05675e-11		107.583	94.7586	149.384	98.9799	100.055	109.985	112.76	217.629	140.643	112.487	188.845	173.158	213.289	87.9273	258.668	197.112	166.855	326.105	103.769	283.727	345.93	342.734	363.188	444.16	454.093	542.958	722.929	389.311	444.047	528.081
100626260	CDC14B	-	10	cell division cycle 14B	8555	CDC14B		0.136459	0.375834	0.452833		1.15664	5.10453e-14	3.27064e-13		13.8468	11.261	15.9051	14.9473	20.2909	23.8562	10.8575	17.3974	14.9565	23.7753	16.1092	14.8483	21.0573	12.996	18.1603	19.388	19.4613	20.7239	15.3782	20.4133	32.9871	13.683	38.3748	46.5326	40.564	40.5852	53.3127	41.3471	47.2514	30.5652
100518005	PGGHG	ATHL1	2	protein-glucosylgalactosylhydroxylysine glucosidase	80162	PGGHG		0.832123	0.000253541	0.000666965		1.16063	1.27943e-07	4.65549e-07		0.610198	1.55682	1.5133	1.05635	1.20855	1.72752	1.02653	1.35816	1.08306	0.965872	2.26094	2.01981	3.11631	1.27233	2.57228	1.95839	2.38923	2.07239	1.36898	2.67361	13.4553	4.86106	7.05063	6.67399	4.65103	3.65932	4.45294	2.95337	4.39074	3.21128
100512954	CLIP2	-	3	CAP-Gly domain containing linker protein 2	7461	CLIP2		-0.529999	0.018885	0.0330109		1.16326	2.37026e-07	8.3623e-07		5.16321	5.34509	4.78697	7.92262	9.66837	1.8372	4.93522	3.10437	7.0141	4.19783	4.97408	3.38454	3.07179	4.58949	3.90987	3.0355	3.69244	3.33062	2.87486	3.64911	22.1361	11.5225	11.8946	6.82848	6.18174	7.27112	10.3766	5.00432	5.52478	5.64875
100513002	ACP2	-	2	acid phosphatase 2, lysosomal	53	ACP2		-0.560441	0.000161587	0.000442205		1.17078	3.8244e-15	2.66406e-14		7.69788	10.275	9.26509	11.7255	10.8769	11.5716	11.1339	15.7805	11.0369	12.8907	7.29154	10.4266	5.20868	5.40742	8.84864	8.02939	10.1651	6.66124	5.88662	8.2376	24.3063	14.9432	17.6535	18.3226	14.8362	21.6708	19.2416	12.921	15.2658	12.8064
100516242	PPP2R5B	-	2	protein phosphatase 2 regulatory subunit B'beta	5526	PPP2R5B		0.890134	5.23988e-06	1.88518e-05		1.17165	1.84405e-10	8.88656e-10		0.985705	0.985987	1.26623	1.00353	1.01772	1.45331	1.22393	1.61686	0.72204	1.33736	2.03485	2.5657	1.73623	1.59042	2.57228	1.76255	2.34579	2.18341	2.28164	2.63748	8.10209	3.96086	7.37355	5.99423	4.9454	4.98999	4.90232	3.73273	3.54749	3.83032
110256466	GPR27	-	13	G protein-coupled receptor 27	2850	GPR27		0.265631	0.252052	0.323154		1.17273	2.75231e-07	9.63491e-07		1.87753	0.934093	0.988277	0.897897	1.08133	1.45331	1.81616	2.0049	1.44408	1.56026	1.9218	1.14638	1.29104	2.45378	1.95493	1.46879	1.34665	1.44327	1.50588	2.34844	5.49785	2.34051	3.65987	2.71903	3.29693	4.03951	6.9041	1.76382	5.4957	3.71425
100512564	FAM117B	-	15	family with sequence similarity 117 member B	150864	FAM117B		-0.835069	7.76561e-06	2.69179e-05		1.17803	3.79272e-10	1.77803e-09		3.75506	7.57653	7.72091	6.17964	4.9614	5.59387	5.76434	7.37287	5.98261	6.20387	3.05227	3.32995	3.29438	3.36259	1.8006	4.65117	3.30148	4.21879	3.42245	3.50459	5.06381	3.42074	7.4812	10.32	10.4207	10.4077	10.0498	5.08635	7.29852	6.2291
100620951	PYCR1	-	12	pyrroline-5-carboxylate reductase 1	5831	PYCR1		-0.156974	0.441131	0.517238		1.17926	3.25448e-08	1.25607e-07		11.7346	14.219	11.0563	15.4227	14.1845	12.3943	14.2134	19.855	15.9364	9.06434	15.0353	10.9179	10.1948	21.357	12.7071	8.47003	10.947	9.76982	17.8424	10.3693	72.7742	45.97	26.4802	41.5889	27.965	26.8509	30.5987	14.0285	12.2708	15.7082
110260645	CBX6	-	5	chromobox 6	23466	CBX6		0.194275	0.553922	0.625477		1.17957	0.000279485	0.000658295		2.25304	1.40114	1.45153	1.47889	1.08133	2.96146	0.947563	0.646743	0.464168	0.742979	1.46961	1.25556	1.24652	2.27202	1.18325	0.930235	1.12945	0.999186	5.2934	1.37293	9.11485	5.40117	1.34554	4.17125	2.94369	2.70885	2.2469	1.18955	2.32622	4.91364
100511975	RAP2C	-	X	RAP2C, member of RAS oncogene family	57826	RAP2C		-0.606844	3.88762e-06	1.43008e-05		1.1832	5.42302e-18	4.53753e-17		44.4975	51.5827	52.3478	44.9477	54.7026	42.3105	38.9685	42.8144	43.6834	51.0055	32.5011	37.9942	30.3617	36.4887	24.2309	32.1176	26.3684	26.719	31.7147	28.109	60.3317	33.1872	47.7936	85.0934	82.1289	65.4401	109.117	76.0082	85.9248	37.3359
100157797	TMEM65	-	4	transmembrane protein 65	157378	TMEM65		-0.243204	0.134982	0.189793		1.18906	4.03077e-13	2.41386e-12		11.6407	15.6201	18.036	13.4156	16.6016	15.1089	16.227	27.9393	15.3176	19.206	8.81768	12.8285	12.4207	14.4501	18.006	14.1983	13.4665	13.7666	10.8606	26.158	25.8978	17.6438	22.4974	45.0803	37.8558	34.217	41.0161	22.7245	31.026	35.324
100511201	FNDC10	-	6	fibronectin type III domain containing 10	643988	FNDC10		-0.211727	0.430989	0.507436		1.18998	5.21153e-06	1.56334e-05		1.2204	1.24546	1.26623	1.26762	1.33576	1.45331	2.96113	3.68643	3.55862	1.41166	1.13047	1.69227	1.24652	1.04513	1.6977	2.20319	1.04257	1.92436	1.18645	1.55358	9.40422	2.34051	4.14426	4.01675	3.06144	3.94446	4.41209	1.68178	1.5702	3.48211
100519971	KRT10	-	12	keratin 10	3858	KRT10		-0.940656	0.000186475	0.000505457		1.20604	2.30328e-06	7.2218e-06		2.58161	1.66061	3.82957	4.43667	4.38893	4.03087	3.59284	5.36797	4.59011	2.56328	1.75223	1.58309	1.29104	2.09026	1.23469	2.35007	2.78019	2.33144	3.28556	0.939375	11.8638	3.96086	2.26051	6.05603	6.35837	5.03751	5.31085	2.70725	2.50069	3.9077
396676	ST6GALNAC4	SIAT7B|ST6GALNAC-IV	1	ST6 N-acetylgalactosaminide alpha-2,6-sialyltransferase 4	27090	ST6GALNAC4		0.0521039	0.82565	0.866033		1.20681	5.5599e-07	1.88587e-06		4.88158	2.75039	2.71776	4.01413	5.34305	2.3582	4.38248	5.75601	3.8165	2.52613	3.27837	2.12899	2.44853	4.68037	4.88733	3.57406	2.99739	5.366	4.38074	6.72015	43.9828	8.10176	11.464	13.1626	10.5384	7.88893	9.2327	4.43005	5.08861	8.16361
100522143	LOC100522143	-	6	uncharacterized LOC100522143	-	-		-0.0421895	0.805054	0.848438		1.2081	2.14865e-12	1.20883e-11		6.52443	5.29319	5.74436	4.85921	6.99685	8.47306	3.75077	6.66145	5.0027	6.35247	5.53931	6.1686	4.18475	6.1799	2.77806	6.60956	7.21112	9.47377	6.02352	4.15493	27.4892	13.983	13.9936	14.2131	13.8942	13.2591	11.2753	12.7979	11.602	10.6398
100153745	GCHFR	-	1	GTP cyclohydrolase I feedback regulator	2644	GCHFR		-0.407358	0.0122835	0.0225264		1.20883	5.26991e-13	3.11183e-12		9.15297	7.93979	6.05319	9.13742	10.4317	6.77297	9.83096	9.3131	11.3979	7.46694	6.33064	5.84106	5.52031	7.72488	6.22492	6.46268	6.25543	6.69825	8.25952	6.43111	35.4467	24.2453	19.2681	16.1597	13.1877	12.5462	18.8331	11.3212	9.36304	10.485
100522927	CGREF1	-	3	cell growth regulator with EF-hand domain 1	10669	CGREF1		0.496151	0.168558	0.229625		1.20892	0.000316393	0.000739644		0.140815	0.155682	0.432371	0.316905	0.445254	0.274209	0.197409	0.258697	0.154723	0.222894	0.169571	0.436715	0.267112	0.454405	0.617347	0.146879	0.173762	0.370069	0.410694	0.830986	4.77445	1.44031	1.18407	0.865147	0.529864	0.617808	0.898759	0.574266	0.552478	0.735111
100135037	SLA-6	-	7	MHC class I antigen 6	3136	HLA-H		-0.299446	0.191744	0.256104		1.21203	1.35162e-07	4.90588e-07		2.53467	1.92008	2.28539	2.16552	2.92595	1.61783	1.85564	2.65165	2.93973	2.93477	1.9218	0.87343	1.46912	2.95363	1.64626	1.71359	1.21633	1.73932	3.05739	3.54072	5.64253	3.90085	5.38216	5.12909	3.76792	4.08704	5.88279	1.47668	3.4021	5.22316
100515277	IFT80	-	13	intraflagellar transport 80	57560	IFT80		0.127737	0.580922	0.650138		1.21369	7.78884e-08	2.89196e-07		1.17346	1.45303	1.82214	1.26762	1.59019	1.28878	0.789635	1.03479	0.72204	1.5974	1.30004	1.36473	1.9143	1.45409	1.1318	1.07711	0.86881	1.6283	1.50588	1.6981	4.19573	1.68037	2.36815	3.05891	2.82594	3.65932	4.45294	4.14292	4.30351	1.1607
100622609	RELB	-	6	RELB proto-oncogene, NF-kB subunit	5971	RELB		-0.145339	0.642578	0.705709		1.22172	0.000118194	0.000295103		1.83059	0.674623	1.38976	1.37325	0.763292	1.15168	1.10549	1.74621	1.18621	1.56026	0.847854	0.764251	0.979411	0.863369	2.98384	1.12607	0.564726	1.5913	1.00392	4.01041	4.34041	2.22048	3.06783	3.337	3.29693	2.23361	2.3286	0.861399	0.843255	5.4553
100738610	LRFN3	-	6	leucine rich repeat and fibronectin type III domain containing 3	79414	LRFN3		0.367974	0.276545	0.349395		1.22277	0.000272414	0.000642332		0.328568	0.518941	0.525022	0.475357	0.572469	0.685523	0.592227	0.776092	0.257871	0.33434	0.734807	0.709662	0.578743	0.545286	0.977466	0.489597	0.86881	0.518097	0.456327	0.686467	13.4553	0.360078	2.04522	1.85389	1.58959	4.13456	1.96093	0.82038	1.07588	0.464281
100520873	IMPDH1	-	18	inosine monophosphate dehydrogenase 1	3614	IMPDH1		0.347707	0.0196205	0.0341373		1.22416	2.30721e-16	1.74345e-15		8.30808	7.42085	7.84445	7.13036	8.58704	7.95206	7.54102	12.2234	7.99401	6.46392	12.8309	11.9005	11.0406	11.3147	8.1284	9.10651	12.0765	7.5124	8.30516	9.14084	41.5232	30.1265	27.2337	27.4684	19.8405	24.4272	24.7159	12.5108	18.5225	17.3718
100522281	LOC100522281	-	14	uncharacterized LOC100522281	-	-		-0.809153	1.42896e-05	4.73778e-05		1.22527	5.9889e-11	3.00431e-10		5.35097	4.67047	5.68259	5.22893	5.66108	4.74382	3.55336	5.56199	3.4039	5.12655	2.65661	3.65749	3.29438	2.77187	1.44048	2.64382	4.12685	3.18259	2.41853	1.73423	9.40422	4.56099	5.22069	8.31159	9.06656	5.89294	6.78154	4.34801	5.08861	7.3898
574073	NOG	-	12	noggin	9241	NOG		-0.488121	0.0168219	0.0297862		1.22734	6.14032e-09	2.5469e-08		4.88158	4.92994	3.73692	4.96484	3.37121	3.50988	4.9747	6.20873	3.50705	3.23196	3.05227	2.72947	3.16083	2.45378	4.42432	2.30111	2.64987	3.40464	3.14866	3.43233	13.3106	8.58186	5.86655	6.5195	6.53499	8.17407	12.9094	3.19948	2.76239	7.8154
100515177	NADK2	NADKD1	16	NAD kinase 2, mitochondrial	133686	NADK2		0.743338	0.00516565	0.0103027		1.2278	8.7911e-06	2.56034e-05		1.68978	3.16554	3.36632	2.37679	2.4807	2.79693	2.80321	2.71632	1.8051	1.70885	3.27837	3.71208	4.49639	3.817	3.03529	4.21054	4.51781	4.14477	4.15258	6.35885	8.68081	2.58056	5.05923	65.8439	28.0239	9.78988	7.47604	12.4288	16.0218	3.67556
100624791	PLXNA2	-	9	plexin A2	5362	PLXNA2		-0.398944	0.150253	0.208049		1.23506	4.75062e-06	1.43229e-05		1.26733	0.467047	0.555906	0.316905	0.572469	0.795206	0.592227	1.03479	0.876762	0.965872	0.678283	0.764251	0.267112	0.590726	1.1318	0.391678	0.390964	0.407076	0.638858	0.578077	3.32765	0.78017	1.18407	1.29772	1.00085	1.28314	1.75666	1.47668	0.959566	1.47022
110257438	LOC110257438	-	17	uncharacterized LOC110257438	-	-		-0.404664	0.18634	0.249961		1.23856	2.78903e-05	7.55992e-05		0.797951	0.570835	0.401487	0.792262	0.445254	0.466155	0.552745	0.90544	0.206297	0.371489	0.339141	0.436715	0.400668	0.545286	0.102891	0.489597	0.521286	0.629117	0.273796	0.289039	1.73616	0.840183	0.430573	1.42131	1.05973	0.90295	1.02132	0.492228	0.726944	1.35415
100519528	CALML4	-	1	calmodulin like 4	91860	CALML4		0.616302	0.0837581	0.124332		1.23887	0.000387017	0.000892796		0.422445	0.674623	0.277953	0.264087	0.445254	0.548418	0.394818	0.45272	0.309446	0.371489	0.113047	0.436715	0.623261	0.590726	0.46301	0.391678	0.608167	1.03619	1.18645	0.903245	7.81273	1.62035	1.9914	1.20503	0.588738	2.28114	4.33038	0.738342	0.7851	1.04463
100525825	KLB	-	8	klotho beta	152831	KLB		0.386637	0.0398363	0.0645009		1.23894	2.0561e-10	9.86855e-10		18.0713	15.3087	31.2851	21.9721	20.0364	20.3189	15.7532	27.4219	17.8447	17.0885	23.3442	26.0391	23.9956	20.7663	28.7066	24.8226	22.4153	31.3819	25.6912	36.8524	54.5444	17.2237	33.7461	108.576	85.0726	66.4856	91.3874	72.1114	57.0797	23.6396
100154055	SLC45A4	-	4	solute carrier family 45 member 4	57210	SLC45A4		-0.326501	0.0378063	0.0615221		1.2421	2.4383e-14	1.60467e-13		20.2304	21.8474	21.6803	16.8488	13.5484	15.9315	20.0962	22.1833	19.7529	13.8937	16.2223	12.3372	13.9789	9.95146	18.2117	16.1077	16.6811	15.0248	13.2335	16.5475	58.7402	23.5251	49.5158	36.398	32.0862	44.6247	51.5969	26.4983	24.7161	19.229
100154080	REC114	C7H15orf60	7	REC114 meiotic recombination protein	283677	REC114		0.153376	0.552538	0.624317		1.24296	1.27865e-06	4.14298e-06		2.11222	1.55682	1.63683	1.79579	2.22627	1.04199	1.46083	3.42774	1.54723	1.07732	1.63918	1.5285	3.02727	2.3629	1.44048	1.22399	1.91138	2.10939	1.46025	2.20392	18.8084	3.36073	3.39076	5.62346	5.59301	3.89694	6.53643	1.47668	2.44253	4.99102
397572	PSME1	-	7	proteasome activator subunit 1	5720	PSME1		0.833512	2.68427e-09	1.68529e-08		1.24434	3.61684e-20	3.5183e-19		3.4265	5.70835	3.70604	4.38385	3.62564	5.31966	4.73781	3.42774	4.02279	4.45787	7.17849	7.86087	6.94491	5.9527	9.56888	5.33661	7.81929	7.29036	8.53332	9.75505	17.2169	16.4436	21.2057	21.4124	21.901	17.4412	19.9361	12.6338	16.5452	15.7856
641348	SLC1A5	ASCT2	6	solute carrier family 1 member 5	6510	SLC1A5		0.556339	0.0196868	0.0342344		1.24579	1.266e-07	4.60789e-07		3.4265	1.86819	3.24278	2.00706	5.21583	3.50988	4.5404	7.11417	3.1976	2.86047	5.59583	7.15121	4.49639	6.31622	1.6977	7.0502	7.86273	4.10777	3.14866	3.43233	13.3106	13.803	7.58884	20.4237	16.1903	13.4492	14.135	9.10621	6.94959	9.90466
100127155	LMO4	-	4	LIM domain only 4	8543	LMO4		0.153213	0.199336	0.264363		1.24617	6.05875e-25	7.76788e-24		9.01216	11.261	11.8593	10.1938	10.8133	8.9118	11.7656	11.6414	12.1715	10.4017	8.42201	11.6275	10.6845	12.996	15.8967	11.2118	13.8575	11.1761	11.4538	12.9706	46.0083	27.726	27.6105	32.7211	26.9642	26.8509	37.8704	25.1446	24.4253	23.214
100522137	TMEM231	-	6	transmembrane protein 231	79583	TMEM231		-0.780877	6.79315e-05	0.000199307		1.24662	4.42594e-10	2.05941e-09		5.0224	4.3591	5.31199	5.28175	6.10634	3.37277	4.81678	7.0495	3.86807	4.75506	3.90013	2.72947	2.80468	2.27202	2.62373	3.47614	3.08427	3.92273	2.3729	1.77036	20.2552	5.76125	8.44999	7.78632	6.71161	7.2236	10.2132	4.14292	5.46662	4.21722
100523637	KCNAB3	-	12	potassium voltage-gated channel subfamily A regulatory beta subunit 3	9196	KCNAB3		-0.202266	0.504757	0.578891		1.24949	4.16366e-05	0.000110171		0.751013	1.08978	1.48242	1.00353	1.08133	1.91946	1.22393	2.78099	1.23778	1.33736	1.80875	1.20097	0.489705	0.681607	0.874575	1.56671	1.65074	1.88735	0.547593	0.903245	10.9957	1.44031	2.90636	3.55328	3.65017	2.6138	5.10658	1.06649	1.65743	2.01188
100157699	TMEM184B	-	5	transmembrane protein 184B	25829	TMEM184B		-0.374735	0.0507696	0.0798409		1.25085	8.21222e-11	4.07285e-10		3.61425	4.20342	4.35459	3.22187	3.75285	4.38735	3.63232	5.88536	3.6102	3.71489	2.60008	3.43913	2.35949	2.90819	4.37288	2.74174	2.56299	2.55348	3.10303	5.67238	10.7063	3.30072	7.53502	9.42392	9.77304	6.74836	8.90588	4.84024	5.05953	6.84814
110256228	KIF9	-	13	kinesin family member 9	64147	KIF9		0.254348	0.431589	0.507914		1.25521	2.59773e-05	7.08389e-05		0.0469383	0.363258	0.463255	0.580992	0.190823	0.493576	0.473781	0.129349	0.103149	0.408638	0.282618	0.545894	0.311631	0.363524	0.308674	0.587517	0.695048	0.185035	0.228164	0.614207	1.30212	1.08023	0.376751	0.98874	1.00085	0.950473	1.14387	0.943437	1.0468	1.12201
100512266	SLC39A13	-	2	solute carrier family 39 member 13	91252	SLC39A13		0.570938	0.00502033	0.0100445		1.25556	3.10219e-10	1.46691e-09		1.73672	1.7644	2.13097	1.53171	1.59019	2.65983	2.25046	2.97502	1.95982	1.70885	2.37399	2.51111	2.80468	2.86275	4.42432	2.00735	1.73762	3.44164	3.83315	4.4801	12.4425	6.9015	8.55763	8.1262	6.9471	8.07902	8.82418	4.26597	4.85599	5.76482
100523323	NOX4	-	9	NADPH oxidase 4	50507	NOX4		0.10844	0.714893	0.770143		1.26588	2.11434e-05	5.83616e-05		1.92447	1.97197	3.3972	1.05635	2.54431	2.65983	1.42134	3.36306	0.72204	1.04017	2.09137	1.31015	1.78075	2.27202	4.99022	2.00735	0.95569	2.7015	1.32335	5.27495	5.06381	2.94064	3.22929	7.84812	10.244	5.4177	6.00534	4.88126	4.12904	3.55949
100520320	DIXDC1	-	9	DIX domain containing 1	85458	DIXDC1		0.0662115	0.838347	0.875851		1.27144	3.12374e-05	8.40805e-05		0.375506	0.25947	0.494138	0.897897	0.8269	0.850048	0.157927	0.45272	0.773614	2.19179	0.621759	0.272947	0.623261	0.681607	0.514456	0.391678	0.781929	1.03619	0.730124	0.758726	0.723401	0.720156	1.07643	1.14323	2.17833	2.37618	1.83837	1.10751	2.32622	1.97319
102166536	LOC102166536	-	5	uncharacterized LOC102166536	-	-		-0.166856	0.346212	0.422937		1.27329	5.05286e-13	2.99041e-12		4.22445	4.87804	4.10753	3.27468	2.67152	3.23567	4.61937	4.65655	3.1976	3.04621	4.69146	3.71208	2.49305	2.95363	3.44685	3.62302	3.25804	3.25661	2.5098	3.90202	10.9957	7.86171	6.02802	10.8143	10.715	8.45921	9.88635	4.67616	5.96094	6.11303
397064	IGFBP2	pIGFBP-2	15	insulin like growth factor binding protein 2	3485	IGFBP2		0.974847	0.000302098	0.00078229		1.27619	9.94989e-07	3.26996e-06		0.985705	0.622729	1.01916	1.10917	1.27215	1.39847	1.7372	2.65165	1.5988	0.965872	2.43051	2.5657	3.38342	1.54498	1.54337	2.88862	2.34579	3.44164	1.23208	3.54072	9.11485	4.02087	3.65987	8.1262	6.29949	7.0335	7.02666	2.17401	3.43118	11.9552
397691	APOA1	-	9	apolipoprotein A1	335	APOA1		0.638901	0.00044319	0.0011112		1.27686	6.92289e-12	3.74682e-11		445.632	595.121	682.807	660.694	585	624.511	551.916	1175.07	559.839	492.966	896.634	911.97	720.668	608.448	1221.58	961.079	958.992	1263.53	746.688	1091.37	6027.23	1845.16	2134.29	3345.49	2930.03	2173.78	3197.5	1423.93	1327.08	1102.36
100521129	ZNF512	-	3	zinc finger protein 512	84450	ZNF512		-0.349685	0.106323	0.153414		1.27706	1.6303e-09	7.17321e-09		1.83059	2.33523	1.91479	1.69016	2.28988	3.78409	1.53979	2.06958	1.34093	2.04319	0.960901	1.74686	1.82527	1.31777	1.18325	2.30111	2.12858	1.73932	1.04955	1.37293	5.35317	2.88063	2.42197	4.82011	3.88567	4.37218	5.88279	2.83031	2.67515	3.63687
110260491	C4H1orf146	-	4	chromosome 4 C1orf146 homolog	23285	KIAA1107		0.0528516	0.867579	0.899358		1.28053	4.38688e-05	0.000115726		2.44079	1.55682	0.957393	0.739444	0.508862	3.09856	1.42134	4.2685	2.26927	2.45183	1.63918	0.818841	1.06845	0.636166	4.0642	3.13342	1.43354	3.66368	1.82531	2.34844	5.93189	3.6608	5.4898	6.79758	5.06314	6.32065	2.98225	3.32254	4.07089	3.5208
100514879	ABI2	-	15	abl interactor 2	10152	ABI2		-0.0747282	0.717026	0.771806		1.28091	4.66034e-10	2.16311e-09		3.4265	3.00986	3.86046	2.53524	2.67152	2.65983	2.52683	5.23862	2.42399	2.19179	2.60008	2.45652	2.71564	1.99938	2.9324	2.49695	2.99739	3.51566	2.236	4.15493	6.65529	9.48206	6.67387	5.59256	6.18174	7.08103	8.04798	1.84585	4.88506	11.1041
100144519	GUSB	-	3	glucuronidase beta	2990	GUSB		0.417616	0.027599	0.0464401		1.28243	1.34828e-11	7.12648e-11		3.37956	4.411	3.33543	4.70075	3.11678	3.40019	3.07958	4.7859	2.63029	2.45183	4.52189	3.27536	5.07513	5.22565	10.8036	3.86782	3.56212	3.88573	4.56327	8.09308	13.8893	10.2622	17.2767	13.657	11.3038	10.7404	13.6856	8.49093	9.50843	7.46718
100516495	EIF4G3	-	6	eukaryotic translation initiation factor 4 gamma 3	8672	EIF4G3		-0.196813	0.21691	0.284047		1.28505	2.4307e-15	1.71234e-14		14.2692	15.205	23.4407	18.0108	17.9374	26.187	12.1999	20.049	15.4207	24.444	14.0178	16.5952	11.6194	14.6773	18.1088	18.5557	19.331	14.3957	17.6142	17.523	24.7403	15.9035	33.1541	47.3359	42.5068	43.5317	56.009	46.7616	48.9088	27.47
100522573	WWTR1	-	13	WW domain containing transcription regulator 1	25937	WWTR1		-0.445882	0.00554926	0.010982		1.28611	7.87206e-15	5.3863e-14		26.9426	21.4322	25.6952	21.127	22.0083	22.2109	26.6107	33.6953	30.2225	33.917	14.3005	14.5754	20.2115	18.3125	47.6386	16.9401	17.4631	24.0545	16.519	40.3931	47.5998	26.5858	46.1789	59.5098	52.221	49.282	73.1671	41.3882	45.9138	35.7883
100154393	SLC41A3	-	7	solute carrier family 41 member 3	54946	SLC41A3		-0.419624	0.0595958	0.0920637		1.2932	3.54312e-09	1.50293e-08		1.17346	0.934093	1.17358	1.53171	1.6538	1.56299	0.908081	1.87555	1.39251	1.18877	0.565236	0.982609	0.934892	0.99969	1.18325	0.881275	0.999131	0.999186	0.867022	1.6981	4.48509	1.32029	2.20668	3.52238	2.59045	1.90095	3.1048	2.62522	1.94821	1.81843
110255278	ZNF35	-	13	zinc finger protein 35	7584	ZNF35		-0.336893	0.166243	0.227016		1.29439	5.45529e-08	2.06174e-07		1.83059	1.08978	1.60595	2.00706	1.14494	3.29051	1.57927	2.78099	1.08306	1.746	0.734807	1.58309	1.51363	1.99938	1.54337	1.46879	1.04257	1.22123	1.36898	1.22841	4.34041	1.20026	2.04522	4.01675	3.65017	3.94446	4.98403	2.09197	2.67515	4.33329
396755	INSR	-	2	insulin receptor	3643	INSR		0.777013	0.0135363	0.024515		1.29821	1.12394e-05	3.22323e-05		0.187753	0.363258	0.555906	0.369722	1.01772	0.356472	0.236891	0.582069	0.567317	0.742979	0.452189	0.655073	1.02393	0.545286	0.926021	0.930235	0.564726	0.777145	0.912654	2.4207	6.65529	1.3803	1.72229	2.65724	2.11946	2.13857	2.36946	1.23057	0.872333	2.55355
100156301	TNS2	TENC1	5	tensin 2	23371	TNS2		-0.33899	0.206155	0.272029		1.29845	1.5882e-06	5.09428e-06		1.17346	1.03788	1.11181	1.10917	1.14494	1.37105	0.829117	1.35816	1.34093	0.482936	0.565236	0.92802	0.801336	0.590726	1.1318	0.881275	0.95569	0.740138	0.867022	1.15615	7.08933	0.720156	2.42197	3.73867	1.88396	2.89894	1.87922	1.5177	0.7851	2.3214
100154890	TTC7B	-	7	tetratricopeptide repeat domain 7B	145567	TTC7B		-0.320247	0.108897	0.156551		1.31178	3.50414e-11	1.78865e-10		2.2061	4.51478	4.23106	4.85921	3.68925	3.42761	3.94818	5.43264	6.13734	1.70885	3.56099	3.93044	2.6266	2.81731	3.65264	2.25215	3.56212	2.81252	3.97005	3.25168	11.7191	6.60143	6.7277	9.70201	9.71417	7.31865	12.2558	4.38903	6.5425	6.77076
110255176	P4HTM	-	13	prolyl 4-hydroxylase, transmembrane	54681	P4HTM		-0.151051	0.565089	0.635404		1.31389	1.35006e-07	4.90294e-07		0.657136	0.570835	0.710324	0.686627	0.445254	0.987153	0.236891	0.582069	0.670465	0.817277	0.508712	0.818841	0.400668	0.408964	0.771684	0.636476	0.304083	0.851159	0.410694	0.758726	2.31488	0.900196	1.34554	1.54491	1.41297	1.66333	2.2469	1.23057	1.0468	1.35415
100513828	FOXA2	-	17	forkhead box A2	3170	FOXA2		-0.317756	0.129092	0.182391		1.3149	5.01707e-10	2.31801e-09		5.16321	7.0057	5.80613	5.86274	4.57975	5.81323	6.7119	11.9001	6.18891	4.12353	5.0306	4.53092	4.45187	3.40803	5.50468	4.11262	6.34231	6.21716	3.83315	4.4801	24.885	8.88193	9.04202	17.0867	16.0725	13.9244	17.5666	6.68609	6.8042	6.11303
100620771	SYNC	-	6	syncoilin, intermediate filament protein	81493	SYNC		0.589617	0.117769	0.168042		1.31492	0.000119571	0.0002982		0.0938766	0.311364	0.154418	0.158452	0.0636077	0.411314	0.118445	0.194023	0.36102	0.557234	0.226094	0.491304	0.400668	0.772488	0.205782	0.0979194	0.477845	0.185035	0.456327	0.397428	2.02552	0.540117	0.753502	1.48311	0.824233	1.09304	0.898759	0.738342	0.552478	0.696421
100518178	FCHO1	-	2	FCH domain only 1	23149	FCHO1		0.326338	0.27152	0.344107		1.32004	6.75898e-07	2.26562e-06		0.28163	0.311364	0.216186	0.369722	0.508862	0.383893	0.315854	0.194023	0.257871	0.482936	0.508712	0.382126	0.400668	0.681607	0.720238	0.391678	0.304083	0.296055	0.273796	0.325168	1.30212	0.720156	1.507	1.17413	0.706485	1.6158	0.980464	0.779361	0.726944	1.1607
100511554	FCHSD1	-	2	FCH and double SH3 domains 1	89848	FCHSD1		0.205063	0.375119	0.452054		1.321	1.91277e-08	7.56277e-08		2.11222	2.12766	2.0692	1.84861	2.67152	2.74209	2.32942	2.5223	3.66177	2.45183	2.20442	2.18358	2.6266	1.99938	3.44685	1.61567	3.56212	4.44083	2.19037	4.55236	14.3233	7.44162	9.31113	7.44644	6.53499	6.70084	12.746	4.71718	4.33259	2.82438
397340	STAT5B	-	12	signal transducer and activator of transcription 5B	6777	STAT5B		0.4729	0.0278924	0.0468556		1.32199	1.05071e-09	4.71005e-09		5.58566	6.33108	9.91365	4.2254	5.15222	7.29396	5.60641	11.3827	6.85938	5.68379	9.77858	8.29759	8.85921	4.45317	12.1926	8.32315	8.34057	11.5462	6.38858	12.3925	33.4211	8.70189	17.8688	30.6509	28.9659	26.3756	39.9539	11.3212	16.8069	16.5207
110260258	TRIQK	-	4	triple QxxK/R motif containing	286144	TRIQK		-0.0991938	0.679145	0.738309		1.32266	2.29776e-08	9.01695e-08		1.17346	1.34925	2.19274	1.00353	1.6538	1.72752	1.22393	1.68153	1.85667	1.5974	1.52614	1.09179	0.890373	0.863369	2.52083	1.56671	0.999131	2.22041	1.00392	2.20392	3.03828	1.98043	3.76751	5.65435	5.29864	2.6138	4.37124	4.06088	3.48933	2.24402
100518407	PJA1	-	X	praja ring finger ubiquitin ligase 1	64219	PJA1		0.290444	0.0368243	0.0600509		1.3227	6.17775e-22	6.6678e-21		5.30403	6.38297	8.36947	6.17964	6.99685	8.96664	8.21221	10.8006	10.2117	8.5814	10.2873	8.95266	8.94825	5.31653	12.5527	9.10651	10.6864	9.99186	8.07699	12.2119	22.7148	19.1442	24.6503	30.4037	30.8498	24.142	25.5738	21.658	24.3672	21.1635
100144530	NPEPL1	-	17	aminopeptidase like 1	79716	NPEPL1		0.90891	0.000168929	0.000460661		1.32305	1.51631e-08	6.05186e-08		0.891828	0.674623	1.17358	1.69016	1.14494	1.56299	0.947563	0.970114	1.34093	0.70583	2.20442	1.74686	2.98275	0.95425	3.24107	1.76255	1.78106	2.22041	1.55151	2.49296	13.8893	6.9015	6.13566	6.33411	5.18089	3.65932	6.37302	2.95337	4.1872	3.36604
102166512	ANXA3	-	8	annexin A3	306	ANXA3		-1.06575	0.00175925	0.00391167		1.32415	0.000131908	0.000327162		0.469383	1.92008	2.62511	2.95778	3.3076	4.05829	1.42134	1.74621	1.49565	1.6717	0.565236	1.09179	0.934892	0.590726	1.8006	0.734396	1.6073	0.48109	2.05347	0.722596	10.417	4.92107	3.60605	1.35952	1.00085	2.99399	2.81883	1.27159	1.62835	2.55355
100622655	BCAP29	-	9	B cell receptor associated protein 29	55973	BCAP29		0.247848	0.077131	0.115727		1.32593	8.4471e-20	8.06135e-19		14.2223	16.6061	16.3683	13.891	16.0291	13.1072	14.4108	19.0789	17.329	15.1196	12.9439	17.4686	20.6567	15.2226	20.5782	19.2901	15.2476	21.316	19.8502	22.4005	43.8381	24.1252	29.9786	61.0547	65.8209	53.3216	80.0304	38.1066	45.5067	37.9163
100523341	ARMC2	-	1	armadillo repeat containing 2	84071	ARMC2		0.910349	0.000991924	0.00231308		1.33061	5.31568e-08	2.0113e-07		0.657136	0.415153	0.432371	0.369722	0.636077	0.329051	0.355336	1.29349	0.309446	0.33434	0.678283	0.327536	0.489705	1.40865	1.18325	0.832315	0.95569	0.814152	0.684491	1.08389	1.73616	1.14025	1.82993	1.94658	3.53243	2.56628	2.53287	1.7228	2.52977	2.01188
100513325	KIAA1147	-	18	KIAA1147 ortholog	57189	KIAA1147		-0.574451	0.0354373	0.0580567		1.33069	1.02802e-06	3.37148e-06		1.64284	0.830305	1.6986	0.792262	1.08133	1.37105	1.26342	1.74621	1.28936	0.631532	0.847854	0.382126	0.934892	0.499845	1.95493	0.440637	0.651607	1.25823	0.775756	1.12002	3.90637	3.06067	1.77611	2.71903	1.64847	1.85342	2.69628	1.55872	1.01772	1.58629
100523064	LDHD	-	6	lactate dehydrogenase D	197257	LDHD		0.780856	0.0413599	0.0666264		1.33685	0.000403613	0.000927814		2.06529	1.55682	2.68688	1.16198	0	3.20825	1.14497	2.0049	1.39251	0.33434	0.282618	2.51111	1.55815	2.1357	4.47577	1.41983	1.8245	2.6645	5.33903	4.91366	5.93189	3.42074	6.08184	11.834	10.4207	3.89694	8.17053	7.26036	3.54749	6.80945
497061	ADAMTS1	-	13	ADAM metallopeptidase with thrombospondin type 1 motif 1	9510	ADAMTS1		0.45309	0.0124996	0.0228842		1.33903	9.14984e-13	5.29084e-12		28.0222	35.6512	44.4725	44.261	29.3868	29.1484	35.7705	56.7194	43.4771	30.8336	49.8538	58.0831	34.6355	44.0318	63.844	43.2314	56.4292	57.5087	50.6067	51.2682	105.617	25.5656	103.768	205.256	189.573	173.604	199.81	108.044	89.0652	96.6091
106507461	TMEM56	-	4	transmembrane protein 56	148534	TMEM56		-0.0694461	0.830737	0.869768		1.35149	2.82456e-05	7.65305e-05		92.5154	26.3103	47.5299	14.1551	21.8174	86.4307	30.1641	40.6801	11.3979	17.0514	19.5006	20.1981	47.3233	22.902	91.3674	21.885	10.7732	31.9	24.7329	100.26	57.5827	35.2877	62.4868	99.6773	106.385	80.9328	112.549	87.6576	81.127	31.4163
100517601	RHBDF2	-	12	rhomboid 5 homolog 2	79651	RHBDF2		-0.415378	0.0311466	0.0516534		1.35972	5.51333e-12	3.01005e-11		6.57136	7.0057	11.149	10.6691	6.29716	5.75839	11.4497	11.512	12.2747	6.46392	9.04377	7.04203	6.01002	4.81669	7.09949	5.67933	9.1225	6.40219	4.92833	6.68402	28.936	14.1031	14.5318	21.9995	17.1911	22.3837	22.7141	8.12176	9.18857	14.0445
397192	VTN	VN	12	vitronectin	7448	VTN		0.0471585	0.886811	0.914591		1.36346	1.4918e-05	4.21091e-05		0.140815	0.311364	0.277953	0.845079	0.508862	0.466155	0.355336	0.517394	1.03149	0.445787	0.621759	0.382126	0.66778	0.363524	0.360119	0.538557	0.390964	0.185035	0.456327	0.686467	3.32765	1.26027	1.39936	1.35952	1.3541	0.855426	1.06217	1.43566	1.0468	0.19345
100522035	TM4SF1	-	13	transmembrane 4 L six family member 1	4071	TM4SF1		0.420109	0.272276	0.344831		1.36472	0.000432943	0.000991583		8.63665	3.00986	2.0692	4.75357	3.75285	3.61956	5.05367	2.71632	2.52714	11.7019	9.94815	8.46136	6.63328	6.95239	1.95493	4.45533	16.2033	3.7747	2.87486	1.95101	4.05105	6.48141	22.4974	12.7609	13.3643	32.8389	19.6093	2.42012	12.6779	44.068
100623309	WFIKKN1	-	3	WAP, follistatin/kazal, immunoglobulin, kunitz and netrin domain containing 1	117166	WFIKKN1		0.515892	0.0617624	0.0950855		1.3659	1.60401e-07	5.77082e-07		0.704075	0.830305	0.586789	0.21127	0.318038	0.575839	0.631708	0.776092	0.618891	0.445787	0.734807	0.655073	0.845855	0.99969	0.514456	0.979194	1.3901	0.666124	1.09519	0.433558	5.93189	2.82061	1.77611	2.96622	2.00171	1.90095	1.87922	0.984456	1.3085	2.47616
100142663	PON2	-	9	paraoxonase 2	5445	PON2		0.55308	0.00289816	0.00615174		1.3667	2.93467e-13	1.77776e-12		4.59995	4.46289	4.7252	4.48948	3.05317	3.83893	3.51388	4.7859	3.6102	4.16068	5.70888	5.02222	4.36283	5.08933	9.15732	6.26684	4.77845	6.06913	6.57111	10.586	19.0978	7.02153	14.5318	19.4349	19.9582	17.4887	21.9787	8.2038	10.4389	14.4314
397471	MMP14	MT1-MMP	7	matrix metallopeptidase 14	4323	MMP14		0.898147	1.02425e-06	4.17442e-06		1.36714	2.36039e-13	1.44053e-12		28.163	37.5194	37.678	28.5214	30.5953	55.6096	47.7335	62.54	54.1014	36.7774	61.8368	60.0483	94.4241	64.889	192.921	50.0368	57.4718	100.511	70.4569	129.02	133.685	160.475	261.035	262.819	220.659	193.089	263.949	177.899	184.062	129.264
733681	ITGAL	-	3	integrin subunit alpha L	3683	ITGAL		0.369301	0.0699337	0.10596		1.36788	1.02279e-11	5.47674e-11		2.8163	2.28334	2.22362	1.90143	2.4807	1.48073	1.77668	1.94023	2.32084	1.8203	3.33489	3.05701	2.49305	1.86306	3.34396	1.76255	2.43267	3.33062	1.87094	3.57685	5.20849	4.68102	14.1013	8.99135	7.06485	5.37018	8.61991	4.67616	5.4957	10.1755
100515261	BAIAP2L2	-	5	BAI1 associated protein 2 like 2	80115	BAIAP2L2		0.363493	0.237823	0.307529		1.37341	3.76002e-06	1.14816e-05		0.610198	0.415153	0.67944	0.528175	0.572469	0.630681	0.592227	1.16414	0.825188	0.33434	0.395665	0.709662	0.801336	0.908809	0.82313	0.538557	0.86881	0.222041	1.32335	1.77036	5.49785	2.34051	1.66847	2.41005	2.17833	2.23361	2.28775	0.943437	0.872333	2.66962
100519405	C1H15orf62	-	1	chromosome 1 C15orf62 homolog	643338	C15orf62		-0.0997686	0.612211	0.678663		1.37469	4.12848e-12	2.27292e-11		2.44079	2.07576	2.03832	2.27115	2.98956	1.80978	2.32942	2.5223	2.83658	2.34038	1.80875	1.85604	2.09238	2.63555	2.16072	1.81151	2.12858	2.03538	3.19429	2.27618	13.5999	9.36203	8.77292	5.43807	5.18089	4.94246	6.57728	4.1019	3.57657	3.86901
110260356	AMPD2	-	4	adenosine monophosphate deaminase 2	271	AMPD2		-0.519409	0.0311389	0.0516473		1.37757	4.13535e-08	1.57883e-07		4.03669	3.11364	3.70604	3.0106	3.88007	4.96318	4.02714	5.75601	4.17752	3.00906	2.76966	2.12899	1.95882	3.27171	4.83589	2.98654	3.38836	1.88735	2.3729	2.74587	21.702	3.00065	7.21209	13.3789	8.3012	8.2216	13.1546	4.34801	4.36166	3.9077
100156773	JAG1	-	17	jagged canonical Notch ligand 1	182	JAG1		-0.65747	0.0617825	0.0951053		1.37787	0.000111932	0.000280216		0.704075	1.08978	0.988277	0.950714	1.71741	1.3162	0.750154	1.55218	1.75352	1.70885	0.339141	0.655073	0.267112	1.36321	1.1318	0.636476	0.434405	0.333062	1.82531	2.09553	4.62977	1.26027	0.269108	2.10107	1.3541	3.18409	2.04263	2.70725	1.36665	2.55355
100518980	SMPD1	-	9	sphingomyelin phosphodiesterase 1	6609	SMPD1		-0.142679	0.551499	0.623333		1.38475	1.60097e-08	6.37422e-08		3.84894	4.56668	2.37804	4.43667	3.37121	4.46961	3.75077	5.75601	5.31215	3.52915	1.58266	2.62029	3.73957	5.40742	4.73299	2.25215	3.56212	2.81252	7.2556	4.76914	20.1106	8.22179	6.18948	15.2328	12.4224	10.5503	11.5613	4.71718	4.85599	9.90466
100516377	PLEKHG5	-	6	pleckstrin homology and RhoGEF domain containing G5	57449	PLEKHG5		0.112734	0.727598	0.781388		1.38506	1.11454e-05	3.19769e-05		0.422445	0.674623	0.648557	0.739444	0.636077	1.75494	1.02653	0.970114	0.515743	0.33434	0.678283	0.491304	0.979411	0.863369	0.926021	0.293758	1.43354	0.96218	0.593225	0.650337	5.64253	1.80039	2.96019	2.28646	1.53072	2.04352	3.47248	0.861399	0.668789	1.66367
100521498	MBOAT7	-	6	membrane bound O-acyltransferase domain containing 7	79143	MBOAT7		0.00164589	0.989662	0.99292		1.38628	5.13213e-26	6.94694e-25		22.7181	18.2667	23.0701	21.0742	22.7716	19.3592	23.5311	33.6306	25.7356	24.5183	27.9226	20.3073	26.5776	21.6751	25.054	20.4652	23.2407	22.8333	20.5804	21.6418	130.646	84.2583	60.926	66.6781	56.6365	68.4341	50.0445	35.1943	39.5167	58.8863
102166382	LOC102166382	-	2	uncharacterized LOC102166382	-	-		-0.59676	0.00513844	0.0102573		1.38635	5.76194e-11	2.89378e-10		1.83059	1.45303	1.42065	1.74298	1.6538	1.34362	1.61875	1.09946	2.06297	1.70885	0.621759	1.14638	1.24652	0.772488	1.64626	0.979194	0.781929	1.22123	1.04955	1.12002	8.24677	3.36073	3.39076	3.3061	2.88481	2.28114	2.81883	1.68178	1.74467	2.51485
100147710	MEST	PEG1	18	mesoderm specific transcript	4232	MEST		-0.592275	0.0032233	0.00675435		1.38934	3.48094e-11	1.77751e-10		18.8692	20.0311	12.2608	18.803	20.2909	15.1363	20.9648	16.0392	17.329	19.2431	10.796	13.2106	12.9104	15.0862	9.3631	15.3733	12.424	14.4697	7.94009	7.08144	17.651	8.52185	38.6977	38.1592	52.3388	48.2841	50.3713	16.6127	24.8033	22.4402
100518624	CDCA7L	-	9	cell division cycle associated 7 like	55536	CDCA7L		0.916074	1.03959e-06	4.23431e-06		1.39125	5.98765e-14	3.80855e-13		3.75506	2.95796	2.96483	2.37679	3.49842	3.6744	4.46144	4.2685	2.47556	3.97494	7.74373	3.93044	8.05788	2.99907	6.84226	7.98043	4.90877	8.88166	4.10694	8.38212	22.2808	8.46184	14.4242	19.713	21.6067	14.4472	17.4441	14.0695	17.9701	18.2617
100526094	EHF	-	2	ETS homologous factor	26298	EHF		0.662144	0.0655882	0.100269		1.39422	9.07855e-05	0.000230001		1.17346	0.985987	0.957393	1.10917	1.01772	5.75839	1.06601	0.970114	1.49565	0.557234	0.565236	1.20097	1.29104	3.04451	3.70408	0.930235	0.95569	0.740138	5.97789	6.82854	10.2723	3.90085	3.12165	4.07855	3.82679	6.27312	6.45472	3.0354	3.4021	5.22316
100155378	BCL9	Bcl-9	4	BCL9, transcription coactivator	607	BCL9		-0.54957	0.000185444	0.000502976		1.39475	3.00038e-20	2.93607e-19		23.0467	30.3061	36.7515	27.9933	20.1	30.5743	24.6366	38.3519	25.5293	29.4591	20.292	21.0715	21.369	15.268	24.4881	15.4713	18.636	24.4986	15.2413	18.932	43.5488	28.9263	54.7904	72.6106	68.7645	61.2105	73.494	35.3994	40.6798	40.7406
100126835	APLP2	-	9	amyloid beta precursor like protein 2	334	APLP2		0.161569	0.185444	0.248885		1.39839	1.01775e-27	1.49502e-26		226.29	211.832	226.501	220.302	212.513	211.909	197.132	272.537	218.314	240.725	265.152	258.535	217.34	217.796	345.2	220.661	251.129	253.275	209.865	295.903	752.337	362.899	593.598	843.58	787.142	715.231	1102.41	412.61	509.355	601.979
100312967	DGKE	-	12	diacylglycerol kinase epsilon	8526	DGKE		0.21719	0.530504	0.602827		1.39891	9.46899e-06	2.74739e-05		0.375506	0.311364	0.185302	0.42254	0.254431	0.987153	0.355336	0.711417	0.103149	0.371489	0.452189	0.218358	0.267112	0.136321	0.668793	0.587517	0.173762	0.555104	0.593225	0.578077	1.01276	0.360078	1.39936	1.05054	1.00085	1.37819	1.14387	1.23057	0.843255	1.74105
100512295	MAP9	-	8	microtubule associated protein 9	79884	MAP9		0.539515	0.0185795	0.0325334		1.40192	1.03349e-10	5.08707e-10		1.40815	0.778411	1.63683	1.79579	1.52658	2.98888	0.829117	1.48751	0.567317	1.56026	1.52614	2.12899	2.6266	1.86306	2.46939	1.90943	1.99826	2.47946	1.18645	1.91488	9.83826	3.18069	4.35955	4.9128	5.35751	3.6118	5.43341	5.74266	6.89143	6.2291
102164131	LOC102164131	-	13	uncharacterized LOC102164131	-	-		-0.5458	0.0118612	0.0218344		1.40211	1.774e-10	8.55846e-10		1.87753	2.95796	1.91479	1.84861	2.41709	2.44046	2.92165	2.32827	2.42399	2.34038	1.80875	0.982609	1.202	1.36321	1.74915	2.05631	1.47698	1.81334	1.23208	2.81813	20.1106	3.72081	5.27451	4.72741	4.00342	3.84942	6.57728	2.42012	3.16948	3.44342
404696	HYAL3	-	13	hyaluronidase 3	8372	HYAL3		-0.189013	0.386966	0.464072		1.40298	3.76629e-11	1.91575e-10		1.31427	1.03788	1.328	1.37325	1.84462	0.932311	1.10549	1.16414	1.49565	1.04017	1.01742	1.47391	0.66778	1.9085	1.1318	0.734396	0.86881	0.851159	1.46025	1.19228	5.78721	3.54077	3.82133	2.31736	2.59045	3.18409	3.18651	2.29706	2.23899	2.16664
100517448	CD99L2	-	X	CD99 molecule like 2	83692	CD99L2		-0.416077	0.215833	0.282891		1.40541	2.26499e-05	6.22314e-05		0.28163	0.415153	0.586789	0.475357	0.445254	0.520997	0.552745	0.582069	0.464168	0.742979	0.339141	0.109179	0.311631	0.408964	0.46301	0.146879	0.217202	0.629117	0.547593	0.578077	2.8936	1.56034	1.13025	1.48311	1.1186	0.90295	1.02132	0.164076	0.639711	0.464281
100521775	COL23A1	-	2	collagen type XXIII alpha 1 chain	91522	COL23A1		0.680881	0.00358543	0.00742413		1.40963	2.64937e-09	1.14156e-08		17.8366	16.5542	33.5396	17.7467	15.2022	24.7062	18.2011	45.8541	26.8702	20.0976	37.0795	34.3913	17.0506	18.9032	76.551	41.322	38.7489	34.1944	29.8438	51.1598	123.702	47.8904	105.652	138.578	117.159	108.687	191.681	49.2638	64.5236	49.0203
414900	PLD2	-	12	phospholipase D2	5338	PLD2		1.10015	0.000973456	0.00227284		1.4121	1.64564e-05	4.61435e-05		0.84489	0.934093	1.328	0.686627	1.08133	1.7001	0.236891	2.45762	0.618891	0.928723	1.75223	1.91063	2.44853	1.72674	4.16709	1.71359	1.69418	2.03538	1.36898	3.86589	12.2978	3.90085	11.7331	11.5559	9.30205	2.70885	3.59504	3.28152	4.65244	2.39878
100522613	ADCY6	-	5	adenylate cyclase 6	112	ADCY6		0.434926	0.140617	0.196608		1.41364	1.2183e-06	3.95919e-06		0.56326	1.29735	2.16186	1.10917	1.27215	3.40019	2.09253	2.0049	1.5988	1.22591	1.58266	2.23816	0.845855	1.45409	3.80697	2.30111	1.99826	1.88735	2.41853	3.50459	8.10209	2.34051	5.92037	7.72453	10.1852	5.65532	9.80464	2.70725	4.41982	2.86307
110260348	LOC110260348	-	4	glutathione S-transferase Mu 1-like	2948	GSTM4		0.448766	0.199412	0.264437		1.41472	5.78799e-05	0.000150238		0.0938766	1.03788	0.988277	1.2148	1.27215	1.8372	0.987044	0.840766	1.18621	1.04017	0.621759	1.14638	1.06845	0.908809	3.39541	0.538557	1.95482	1.14721	2.236	3.14329	16.4935	3.90085	3.4984	6.02513	6.35837	2.66133	4.00356	1.5177	1.59928	3.21128
100522707	ZNF25	-	14	zinc finger protein 25	219749	ZNF25		-0.499105	0.0381574	0.0620381		1.41851	1.47569e-09	6.51701e-09		1.5959	1.50493	1.08093	1.47889	0.890508	1.04199	0.710672	0.646743	1.28936	1.93174	0.734807	0.87343	0.356149	0.95425	0.771684	0.685436	1.30321	1.36926	0.912654	0.578077	2.74892	1.02022	2.04522	2.65724	2.2372	2.04352	2.36946	2.70725	1.97729	2.86307
102158335	LOC102158335	-	2	uncharacterized LOC102158335	100861532	RNA45S5		0.341641	0.344423	0.421183		1.42236	9.5391e-05	0.000240645		183.998	28.8012	29.1233	26.0918	22.2627	65.0698	28.4664	87.569	35.2252	148.559	934.617	44.272	51.8642	65.8887	1036.01	43.77	35.1868	41.2997	52.6145	70.2364	640.21	211.006	200.162	121.337	106.62	157.446	262.478	104.188	118.463	85.6598
100626683	TMEM237	-	15	transmembrane protein 237	65062	TMEM237		0.653677	0.00200468	0.00440501		1.42245	5.45246e-12	2.9793e-11		2.44079	1.92008	2.77953	2.32397	1.6538	1.86462	1.65823	4.39785	1.44408	1.8946	2.1479	3.00242	3.65053	2.86275	3.80697	2.93758	2.73675	4.14477	3.28556	4.44397	9.11485	5.88128	8.18088	10.9379	7.06485	8.79188	15.6057	3.15846	8.49071	12.9225
100520683	PRSS23	-	9	serine protease 23	11098	PRSS23		0.389221	0.306028	0.381458		1.42904	0.000154287	0.000379078		0.704075	0.467047	0.772091	0.63381	1.08133	1.09684	0.750154	0.840766	0.567317	4.08638	0.904377	0.709662	0.979411	0.772488	2.62373	0.636476	0.608167	0.629117	3.23992	4.29945	4.05105	3.54077	2.58344	3.42969	1.94283	3.46923	3.1048	0.369171	1.86098	6.616
100514523	KDELR3	-	5	KDEL endoplasmic reticulum protein retention receptor 3	11015	KDELR3		0.254826	0.12547	0.177945		1.43148	6.91856e-17	5.39286e-16		7.32238	6.48676	6.20761	6.86627	7.76014	4.44219	6.2776	8.60168	6.44678	8.28421	8.64811	7.6971	9.97218	7.49768	6.89371	9.10651	6.12511	9.6588	9.08091	7.1537	22.7148	13.5629	22.7127	35.6564	30.8498	24.2846	40.6484	16.9819	16.3417	12.0326
100524021	CACNB3	-	5	calcium voltage-gated channel auxiliary subunit beta 3	784	CACNB3		-0.0137668	0.948326	0.962279		1.43619	5.50472e-11	2.76884e-10		4.78771	3.68448	4.44725	2.69369	4.9614	4.60671	4.50092	5.17394	5.72474	3.97494	3.95665	4.03961	4.71898	2.63555	7.15094	3.0355	5.34318	4.62586	3.01176	6.61176	24.885	15.6034	22.336	13.3171	10.5973	10.7404	12.6643	7.09628	8.81056	5.26185
100511916	LDLRAD3	-	2	low density lipoprotein receptor class A domain containing 3	143458	LDLRAD3		-0.292283	0.226157	0.294244		1.43894	4.86927e-09	2.03645e-08		3.09793	1.14167	3.45897	2.32397	2.73513	3.23567	2.52683	3.16904	2.78501	2.15464	3.16532	2.23816	1.78075	1.63586	2.62373	2.39903	1.8245	1.51728	1.50588	3.57685	12.2978	4.56099	4.68248	6.64309	7.53584	5.56027	9.19185	2.29706	2.3553	6.92552
110259015	LOC110259015	-	Un	uncharacterized LOC110259015	-	-		0.184276	0.598506	0.666629		1.44703	3.69651e-05	9.84859e-05		0.84489	0.415153	0.802975	1.37325	2.73513	1.89204	0.710672	1.61686	1.34093	0.742979	0.79133	1.36473	0.489705	1.45409	3.08674	0.979194	0.95569	2.36844	0.410694	2.34844	3.18297	2.64057	2.36815	7.38465	5.41639	8.31664	3.1048	1.31261	3.08224	3.01783
100522643	PLXNB1	-	13	plexin B1	5364	PLXNB1		0.585327	0.00213436	0.00466187		1.44742	7.95995e-15	5.44359e-14		3.23874	1.92008	2.99571	3.59159	3.11678	7.2117	2.84269	3.62176	3.91964	4.42072	3.90013	4.47633	5.03061	5.08933	6.27636	3.72094	5.4735	6.10614	4.79144	7.58726	23.5829	12.5427	22.1745	13.4407	15.0717	12.071	19.4867	9.63946	11.0205	10.4463
100519177	LOC100519177	-	18	GTPase IMAP family member 1	170575	GIMAP1		0.777633	0.00298196	0.00630607		1.45336	8.13885e-09	3.32948e-08		0.56326	1.40114	1.54418	1.00353	0.572469	1.15168	1.89513	1.94023	0.825188	0.520085	2.26094	2.12899	2.04786	1.40865	2.67517	1.76255	1.8245	1.22123	2.05347	1.6981	10.7063	8.04175	5.70509	5.15998	4.29778	5.2276	3.84015	2.33808	2.96593	6.96421
100516266	SGSM3	-	5	small G protein signaling modulator 3	27352	SGSM3		0.472965	0.0461723	0.0734044		1.45516	3.5646e-10	1.67589e-09		1.73672	0.934093	1.79125	1.79579	0.763292	1.56299	0.868599	1.22881	0.825188	1.07732	1.07395	2.34734	1.38008	1.81762	2.21216	1.81151	1.99826	1.81334	1.18645	1.98714	11.2851	2.70059	6.29712	6.73579	6.24062	4.08704	4.61635	3.52763	4.7106	2.51485
100511003	UHRF1	-	2	ubiquitin like with PHD and ring finger domains 1	29128	UHRF1		0.169379	0.19839	0.263391		1.45835	1.47704e-28	2.27156e-27		10.1856	9.91177	13.9594	10.405	11.5766	11.5168	10.9759	17.0093	9.23179	10.9589	14.3005	14.0841	11.9755	15.677	9.56888	12.8764	17.2893	11.5462	11.8645	9.24923	34.5786	32.227	27.0184	37.2013	32.9104	42.9614	37.7887	26.4572	34.4572	51.0709
110261064	CCDC106	-	6	coiled-coil domain containing 106	29903	CCDC106		0.370927	0.356066	0.433156		1.4621	9.36287e-05	0.000236563		0.140815	0.207576	0.277953	0.21127	0.127215	0.219367	0.118445	0.194023	0.206297	0.260043	0.226094	0.218358	0.356149	0.318083	0.205782	0.195839	0.347524	0.185035	0.365062	0.180649	2.02552	1.26027	0.322929	0.803351	0.353243	0.712855	0.898759	0.328152	0.145389	1.58629
110255675	MYORG	KIAA1161	10	myogenesis regulating glycosidase (putative)	57462	MYORG		0.0374772	0.824264	0.864718		1.46298	3.97144e-17	3.1538e-16		10.1387	10.9496	16.461	13.6797	12.7215	13.7379	17.1746	21.4072	13.4609	11.219	13.0569	10.4266	12.9549	11.1784	20.6811	13.9535	14.9435	14.1736	12.9597	19.0043	30.8169	19.8043	36.0605	49.2825	48.9241	63.0164	72.3501	34.9072	34.3408	25.5355
100510904	LOC100510904	-	5	histone H1.0	3005	H1F0		0.694725	0.00106881	0.00247474		1.46435	1.17364e-11	6.24878e-11		14.5509	12.714	13.8668	10.6163	10.2408	6.88265	11.0154	21.0838	7.52984	10.476	19.4441	10.0444	21.547	19.2213	27.9864	8.42107	15.8992	22.2412	12.4577	31.6859	47.7445	55.332	69.6989	52.2796	40.8584	58.2165	83.7888	17.269	36.5507	47.2793
100512023	HECA	-	1	hdc homolog, cell cycle regulator	51696	HECA		0.698473	0.0381763	0.0620394		1.47243	3.93418e-06	1.19883e-05		0.657136	0.103788	0.216186	0.475357	0.318038	0.932311	0.513263	0.194023	0.670465	0.631532	0.339141	0.272947	0.979411	0.772488	0.977466	0.342718	0.738488	0.629117	1.23208	2.63748	4.48509	2.16047	2.42197	1.82299	0.94198	1.90095	2.53287	1.64076	2.29714	2.16664
397550	STAT5A	-	12	signal transducer and activator of transcription 5A	6776	STAT5A		0.771221	0.00410515	0.00837717		1.47731	3.97834e-08	1.52243e-07		1.54896	2.07576	2.0692	1.42607	1.27215	2.00173	1.53979	3.16904	2.06297	1.15162	2.76966	2.45652	3.78409	1.77218	5.71046	2.20319	2.60643	3.2196	2.3729	5.02204	20.6893	2.22048	6.67387	13.348	10.715	8.64931	12.9503	4.26597	6.8042	5.4553
100156984	ZC3H12D	-	1	zinc finger CCCH-type containing 12D	340152	ZC3H12D		0.827356	0.0100527	0.0187771		1.4788	2.38552e-06	7.46714e-06		0.469383	0.570835	0.772091	0.63381	0.318038	0.767786	0.434299	0.970114	0.464168	0.445787	0.339141	0.818841	1.202	0.681607	1.95493	0.930235	0.95569	0.851159	1.18645	2.92652	12.2978	2.64057	1.77611	3.86226	3.23806	3.04152	4.53465	1.31261	1.10496	3.09521
100623340	GPRC5B	-	3	G protein-coupled receptor class C group 5 member B	51704	GPRC5B		0.05244	0.756594	0.806643		1.47914	2.07095e-17	1.67091e-16		84.1604	58.8479	58.2157	69.1909	55.1479	58.4065	61.9864	125.792	83.4472	73.332	81.6766	84.1222	82.0034	60.9811	89.7726	55.3734	76.8028	79.5278	45.6327	64.8892	284.297	131.909	181.648	259.73	218.539	248.454	496.237	94.3026	129.018	168.031
106504082	TUSC3	-	17	tumor suppressor candidate 3	7991	TUSC3		0.118786	0.670446	0.730792		1.47942	1.76319e-07	6.3037e-07		1.73672	1.50493	1.29711	1.10917	1.59019	1.78236	2.32942	1.48751	1.65038	2.08034	0.960901	0.87343	1.69171	1.9085	2.98384	1.81151	1.17289	1.14721	5.56719	6.68402	5.20849	1.62035	4.62865	4.51112	6.064	6.46322	5.59682	3.85578	4.04181	9.28562
100513778	CDC42EP2	-	2	CDC42 effector protein 2	10435	CDC42EP2		0.0289436	0.904256	0.928781		1.47943	2.75527e-09	1.18407e-08		3.98976	4.77425	3.73692	3.38032	4.89779	3.5373	5.52745	5.36797	6.03419	3.00906	5.93498	3.54831	2.6266	2.45378	6.48215	5.14077	5.43006	5.44002	3.05739	4.94979	36.3147	12.9028	12.379	14.8311	10.0674	11.6433	13.7674	2.83031	4.12904	18.8421
102160080	PPP2R3A	-	13	protein phosphatase 2 regulatory subunit B''alpha	5523	PPP2R3A		0.134363	0.528042	0.600654		1.48385	2.05308e-11	1.06964e-10		4.74077	9.02957	14.4844	7.28881	7.63292	10.6667	8.8834	13.3229	9.48966	8.61855	9.43944	9.98986	9.12633	7.77032	12.3469	10.4284	9.94787	11.9532	9.67414	12.1396	28.3573	8.82192	20.3984	44.4624	47.6877	37.5437	53.9664	19.1148	25.8501	10.2142
102158401	LOC102158401	-	6	collagen alpha-1(I) chain-like	-	-		0.668244	0.114804	0.164097		1.48703	0.000377212	0.000871866		0.985705	0.311364	0.216186	0.264087	0.127215	0.712944	0.276372	0.90544	0.36102	1.78315	8.30897	0.382126	0.756817	0.95425	6.94516	0.587517	0.521286	0.555104	0.684491	0.722596	17.9403	2.82061	3.44458	1.91568	1.58959	2.09104	2.65542	0.984456	1.27942	2.12795
100516883	CPLANE1	-	16	ciliogenesis and planar polarity effector 1	65250	CPLANE1		-0.116075	0.686559	0.745071		1.48782	3.63903e-07	1.25612e-06		1.31427	0.674623	2.37804	2.69369	1.6538	2.22109	1.26342	2.39295	1.28936	1.48596	1.35657	1.74686	1.4246	0.636166	1.90349	1.22399	2.69331	2.73851	1.04955	1.55358	3.18297	2.16047	3.44458	8.1571	8.65444	4.27713	8.3748	2.25604	2.96593	5.37792
100621206	CRTC3	-	7	CREB regulated transcription coactivator 3	64784	CRTC3		0.0122644	0.937367	0.953153		1.48943	1.62297e-20	1.61471e-19		19.01	22.1069	28.7836	26.1975	19.7184	24.5417	21.1622	35.6355	21.4549	21.3978	27.9226	23.801	25.8653	18.0853	41.1565	18.8495	23.8054	23.5364	16.0627	28.109	55.2678	34.0274	72.8744	80.8913	76.948	86.7307	113.897	48.5255	66.181	44.3001
397639	EPHX1	mEH	10	epoxide hydrolase 1	2052	EPHX1		0.154229	0.304865	0.380297		1.48984	4.13084e-22	4.49928e-21		12.157	9.75608	15.9977	14.7889	10.8769	10.8587	9.87044	13.6463	17.1742	10.4017	11.7004	12.7193	13.6672	10.2695	14.1475	16.3525	16.6811	16.6531	12.4577	14.0545	81.5997	34.3875	49.785	32.7211	33.4403	47.5712	43.4672	43.8083	24.0182	23.2914
100511399	COQ8A	-	10	coenzyme Q8A	56997	COQ8A		0.486985	0.0193573	0.0337286		1.49372	3.41365e-14	2.2176e-13		1.07958	1.03788	1.48242	1.37325	1.6538	2.08399	1.26342	1.16414	0.825188	1.04017	1.75223	1.31015	1.33556	2.04482	2.57228	1.41983	2.17202	1.36926	1.64278	2.34844	5.93189	5.58121	5.75891	5.43807	5.35751	4.56227	8.49736	4.01986	4.15812	3.17259
100516558	RRAS	-	6	RAS related	6237	RRAS		0.934164	8.95171e-05	0.000256661		1.49849	1.00828e-10	4.96672e-10		1.2204	1.45303	1.42065	1.42607	1.39937	1.59041	2.01357	3.42774	1.8051	1.22591	3.33489	2.72947	3.3389	2.54467	4.11565	3.13342	2.51955	3.81171	1.64278	3.28781	37.0381	12.1826	12.1099	9.54752	7.71246	8.07902	9.51867	3.60967	4.73968	5.37792
100623956	PSD3	-	17	pleckstrin and Sec7 domain containing 3	23362	PSD3		0.895288	0.00118823	0.00273292		1.50474	1.39637e-07	5.05433e-07		3.14487	3.16554	2.93395	2.32397	1.97184	3.04372	2.80321	4.33318	2.78501	4.75506	3.67403	4.96763	6.27713	2.86275	15.3308	5.33661	5.38662	7.77145	3.83315	14.7771	26.1871	6.48141	14.0474	22.2466	16.2492	18.154	40.5667	3.48661	13.2013	15.4373
100522273	FAM20A	-	12	FAM20A, golgi associated secretory pathway pseudokinase	54757	FAM20A		0.248471	0.340693	0.417479		1.507	6.05681e-09	2.51465e-08		2.58161	1.97197	0.833858	1.53171	1.39937	2.16625	1.42134	2.45762	1.5988	1.26306	2.1479	1.20097	2.71564	1.6813	2.9324	1.07711	1.6073	1.0732	2.82923	5.41947	7.81273	6.54142	2.79872	5.77795	3.82679	7.27112	7.14922	3.65069	4.68152	8.66658
100518503	C9H11orf1	-	9	chromosome 9 C11orf1 homolog	64776	C11orf1		0.153264	0.610519	0.677346		1.5116	1.20898e-07	4.40894e-07		0.140815	0.467047	0.370604	0.475357	0.508862	0.575839	0.236891	0.711417	0.567317	0.371489	0.452189	0.436715	0.356149	0.636166	0.668793	0.342718	0.434405	0.555104	0.319429	0.650337	1.73616	1.32029	1.07643	3.49149	3.12031	1.18809	1.5524	1.06649	0.901411	1.00594
110256469	LOC110256469	-	13	uncharacterized LOC110256469	-	-		-0.192484	0.519965	0.593062		1.51362	2.32016e-07	8.19656e-07		0.704075	0.622729	0.648557	0.686627	0.763292	0.850048	0.434299	1.29349	0.670465	0.594383	0.395665	0.92802	0.712299	0.318083	0.308674	0.538557	0.564726	0.666124	0.867022	0.867116	7.95741	0.60013	1.13025	2.22466	2.00171	2.94647	2.53287	1.18955	1.45389	1.04463
100216310	SYN1	-	X	synapsin I	6853	SYN1		-0.885847	0.000512898	0.0012685		1.51833	1.44946e-09	6.40549e-09		0.751013	0.622729	0.833858	0.897897	1.20855	0.658102	0.908081	0.970114	0.979911	0.965872	0.452189	0.600483	0.578743	0.363524	0.360119	0.440637	0.564726	0.48109	0.456327	0.397428	3.76169	1.02022	1.93758	2.00838	1.53072	1.52076	1.06217	0.82038	1.10496	0.773802
100738193	BCL3	-	6	BCL3, transcription coactivator	602	BCL3		0.164066	0.575738	0.645274		1.51876	5.57996e-08	2.10643e-07		0.610198	0.25947	0.802975	0.580992	0.508862	0.740365	0.750154	0.840766	0.515743	1.5974	1.07395	0.764251	1.33556	0.499845	0.617347	0.783355	0.434405	0.96218	0.684491	0.578077	3.90637	2.04044	2.96019	2.56454	1.88396	2.28114	2.57372	0.82038	0.756022	2.3214
100154531	ZSCAN9	ZNF193	7	zinc finger and SCAN domain containing 9	7746	ZSCAN9		1.02802	0.00681281	0.0132308		1.52044	2.86364e-06	8.87262e-06		0.0938766	0.103788	0.123535	0.158452	0.0636077	0.438735	0.197409	0.323371	0.309446	0.111447	0.0565236	0.655073	0.222593	0.454405	0.360119	0.440637	0.390964	0.333062	0.547593	0.289039	1.30212	1.02022	0.645859	1.26682	0.47099	1.56828	1.92008	0.738342	0.697866	1.47022
100157745	PLCE1	-	14	phospholipase C epsilon 1	51196	PLCE1		0.0238825	0.951238	0.964264		1.5229	3.36254e-05	9.00641e-05		0.234692	0.207576	0.216186	0.316905	0.445254	0.274209	0.118445	0.0646743	0.103149	0.482936	0.282618	0.218358	0.222593	0.136321	0.102891	0.146879	0.434405	0.185035	0.273796	0.578077	1.15744	0.60013	0.645859	0.64886	0.412116	1.04552	2.28775	0.369171	0.465244	0.812492
100152714	LOC100152714	CA13	4	carbonic anhydrase 13	377677	CA13		-0.0386787	0.920433	0.941192		1.5275	4.82215e-05	0.000126394		0.469383	0.155682	0.277953	0.528175	0.190823	0.877469	0.552745	0.776092	0.412594	0.148596	0.339141	0.382126	0.267112	0.227202	0.154337	0.440637	0.521286	0.407076	0.638858	0.867116	5.20849	0.840183	0.914967	1.05054	0.529864	1.52076	1.96093	0.369171	0.872333	2.01188
100525891	EIF4E3	-	13	eukaryotic translation initiation factor 4E family member 3	317649	EIF4E3		0.237952	0.426384	0.503234		1.52786	1.70734e-07	6.1174e-07		0.234692	0.467047	0.710324	0.369722	1.01772	1.04199	0.631708	0.840766	0.773614	0.70583	0.960901	0.87343	0.623261	0.681607	0.874575	1.07711	0.390964	0.444083	1.00392	1.15615	4.62977	1.62035	1.18407	1.91568	2.17833	3.46923	4.82062	0.902418	1.8319	2.94045
100739170	EPB41L4A	-	2	erythrocyte membrane protein band 4.1 like 4A	64097	EPB41L4A		0.751775	0.00200955	0.00441353		1.53007	4.08834e-10	1.90979e-09		3.70813	12.9735	13.1564	9.13742	10.05	7.51333	5.80382	15.4572	9.74754	18.6859	15.0353	13.8111	25.153	7.77032	34.9316	16.6463	16.9418	27.2371	8.48769	18.1733	73.2082	31.987	46.1789	63.7119	59.0504	49.5197	82.1547	26.0881	40.4762	43.6811
100516848	PHF21A	-	2	PHD finger protein 21A	51317	PHF21A		0.0943028	0.699357	0.756703		1.53084	1.19068e-10	5.83453e-10		0.657136	1.29735	1.66772	1.10917	1.46298	1.48073	0.710672	1.22881	0.72204	1.18877	1.187	0.600483	1.29104	1.36321	1.02891	0.832315	1.65074	1.36926	1.09519	1.87875	2.1702	1.8604	6.13566	3.98586	3.65017	4.37218	5.18829	2.74827	4.01273	2.24402
100152349	AMIGO2	-	5	adhesion molecule with Ig like domain 2	347902	AMIGO2		0.204904	0.379359	0.456659		1.53486	5.43282e-11	2.73583e-10		2.48773	1.55682	2.71776	2.37679	2.03545	2.11141	2.13202	3.29839	2.0114	2.04319	1.69571	1.74686	1.64719	2.1357	2.31505	2.93758	2.95395	3.70069	3.10303	4.19106	8.68081	4.1409	5.05923	15.171	10.9505	10.2176	11.3979	5.20941	5.58293	4.13984
100623187	PHLDB1	-	9	pleckstrin homology like domain family B member 1	23187	PHLDB1		0.476723	0.0438016	0.0700003		1.53511	4.56232e-11	2.30811e-10		2.11222	1.7644	1.57507	0.950714	1.97184	1.89204	0.868599	2.2636	1.18621	0.854426	2.71313	2.18358	1.29104	2.31746	2.41794	1.95839	2.51955	1.36926	2.236	2.4207	10.7063	2.64057	5.65126	8.1571	7.47697	6.98598	7.35348	2.74827	4.39074	6.46124
100518211	PRTFDC1	-	10	phosphoribosyl transferase domain containing 1	56952	PRTFDC1		0.189108	0.280519	0.353835		1.54159	8.99668e-19	7.98128e-18		4.59995	6.85002	7.84445	4.80639	7.56932	4.8535	5.33004	10.9946	4.12594	5.1637	8.42201	7.75169	5.34224	4.77125	7.04805	5.82621	7.60208	8.43757	5.56719	6.64789	15.9148	10.8023	15.07	26.4797	27.2585	18.4392	28.3926	15.177	18.3481	20.854
100153161	MPDZ	-	1	multiple PDZ domain crumbs cell polarity complex component	8777	MPDZ		-0.33432	0.0580567	0.0899204		1.54875	1.78133e-17	1.44346e-16		8.96522	11.4686	15.133	10.141	7.37849	14.0943	9.51511	12.9995	6.91095	9.77017	6.38716	7.6971	8.41403	9.22441	9.00298	7.88251	10.2085	9.51077	6.20605	9.32149	21.4127	7.14155	11.6255	29.1369	30.0845	24.9024	40.8118	28.2211	23.2331	23.5623
100037306	TNFRSF1B	TNFR2	6	TNF receptor superfamily member 1B	7133	TNFRSF1B		-0.612219	0.011808	0.0217457		1.55344	1.50751e-10	7.31588e-10		2.15916	2.5947	4.04576	3.48595	2.22627	3.12598	2.21098	3.81578	2.42399	8.95289	1.86528	1.74686	1.55815	3.04451	2.3665	0.930235	1.73762	1.6283	2.69233	2.45683	10.5617	7.62166	5.11305	7.47734	4.76877	7.0335	6.9041	2.54318	2.82054	5.41661
100153822	NFIL3	-	14	nuclear factor, interleukin 3 regulated	4783	NFIL3		0.302957	0.058094	0.0899664		1.55423	3.27892e-22	3.59228e-21		4.55302	4.46289	4.41636	3.90849	4.19811	4.79866	3.82973	3.49241	4.48696	3.97494	4.40884	4.36715	4.27379	4.86213	4.11565	5.97308	5.51694	5.8841	6.79928	5.78077	20.6893	7.32159	15.6621	16.1906	17.4855	14.7323	19.4867	15.6693	12.9978	6.30648
100525074	TTC25	-	12	tetratricopeptide repeat domain 25	83538	TTC25		-0.0324628	0.899964	0.925388		1.55519	1.16661e-10	5.72298e-10		0.610198	0.415153	0.772091	0.369722	0.445254	0.712944	0.592227	0.517394	0.36102	0.482936	0.452189	0.545894	0.712299	0.318083	0.514456	0.587517	0.521286	0.59211	0.775756	0.289039	3.61701	1.62035	2.09904	1.76119	1.17748	1.28314	1.22558	0.984456	1.59928	1.77974
100525333	CRYM	-	3	crystallin mu	1428	CRYM		-0.537129	0.00893508	0.016943		1.55655	2.20889e-13	1.35248e-12		3.61425	6.48676	6.7944	4.48948	6.55159	4.68898	4.38248	4.20383	7.32354	4.23498	3.22184	3.87585	2.80468	3.40803	4.26998	3.91678	1.99826	3.84872	5.43029	3.72137	27.3446	9.00196	12.7019	13.4098	9.36093	10.5027	17.9343	4.79922	6.68789	9.01479
100037963	SELENON	SEPN1	6	selenoprotein N	57190	SELENON		0.525234	0.0543822	0.0847893		1.55837	2.59213e-08	1.01296e-07		2.44079	2.43902	3.3972	2.16552	3.37121	2.60499	3.11906	4.59187	2.68186	2.19179	3.95665	2.45652	6.49973	2.72643	12.5013	1.95839	2.60643	5.58804	2.92049	9.35762	20.5446	12.5427	13.5092	11.2469	10.4795	15.2551	19.6093	3.15846	7.00774	9.40169
100516219	TTYH2	-	12	tweety family member 2	94015	TTYH2		-0.264941	0.181545	0.244505		1.5605	3.23814e-14	2.10567e-13		15.6774	13.4925	12.0755	8.66206	11.6402	16.6993	11.4497	18.6262	8.8192	9.10149	9.49596	11.6275	10.6845	9.26985	8.74575	12.8274	12.5977	12.5083	9.03528	7.515	61.7785	18.0039	22.928	47.6758	43.7432	38.6843	35.2967	9.76252	18.6098	26.0384
100514368	ARHGAP23	-	12	Rho GTPase activating protein 23	57636	ARHGAP23		0.479796	0.0512468	0.080514		1.56116	3.46643e-10	1.63266e-09		2.06529	1.81629	2.53246	2.74651	1.84462	3.34535	1.89513	4.13915	2.06297	2.22894	2.60008	3.93044	4.09572	3.5898	4.01276	2.05631	2.78019	3.66368	2.6467	4.44397	3.61701	4.86106	9.09585	12.5137	11.8336	14.7323	19.6501	4.18394	6.5425	18.0296
102167874	LOC102167874	-	1	translation initiation factor IF-2-like	-	-		-0.0901542	0.762021	0.811374		1.56212	2.10986e-08	8.30194e-08		0.375506	0.415153	0.247069	0.528175	0.572469	0.630681	0.552745	0.45272	1.08306	0.520085	0.565236	0.272947	0.356149	0.408964	1.1318	0.0979194	0.390964	0.629117	0.638858	0.541947	3.76169	1.56034	1.61465	1.26682	1.1186	1.28314	1.5524	1.47668	1.54112	0.812492
100620289	MLF1	-	13	myeloid leukemia factor 1	4291	MLF1		0.58644	0.0319297	0.0528052		1.56346	1.57687e-09	6.94746e-09		0.751013	0.467047	0.463255	0.316905	0.508862	0.60326	0.473781	0.90544	0.618891	0.742979	0.621759	0.600483	1.02393	0.99969	0.926021	1.02815	0.738488	1.25823	0.319429	1.12002	4.91913	1.56034	1.39936	2.13197	2.53157	2.56628	3.47248	1.88687	2.79147	6.73207
110256041	LOC110256041	-	12	uncharacterized LOC110256041	-	-		0.630364	0.00604895	0.0118776		1.56604	3.12734e-12	1.73267e-11		0.938766	0.985987	1.20446	0.950714	1.08133	1.20652	1.3029	1.29349	0.876762	0.965872	1.07395	1.80145	1.33556	1.40865	1.33759	2.05631	2.12858	2.10939	1.68841	1.80649	13.7446	3.54077	3.4984	7.75543	5.00427	5.37018	10.2949	3.28152	3.02409	4.87495
396941	PECAM1	CD31|PECAM-1	12	platelet and endothelial cell adhesion molecule 1	5175	PECAM1		0.281452	0.162679	0.222875		1.56929	3.17065e-14	2.06384e-13		15.6774	15.4644	26.1584	16.8488	20.4181	15.8219	22.3072	47.2769	21.558	29.3105	26.34	25.7116	23.8175	18.7669	41.7738	19.5349	16.4205	34.5274	21.4474	38.5866	51.0721	22.6849	98.2244	92.3236	77.2424	83.3565	187.963	61.2824	87.6985	65.0767
100515289	BLVRA	-	18	biliverdin reductase A	644	BLVRA		0.0904546	0.76669	0.814954		1.58031	8.69692e-08	3.21274e-07		0.751013	0.934093	0.216186	0.897897	0.508862	0.438735	0.513263	0.840766	0.876762	0.817277	0.904377	0.600483	0.489705	0.636166	0.360119	0.979194	0.260643	1.0732	1.09519	0.758726	3.18297	2.70059	2.15286	2.37915	1.53072	2.75637	3.84015	0.615285	1.33758	1.47022
100524259	APLP1	-	6	amyloid beta precursor like protein 1	333	APLP1		-0.088054	0.76263	0.811784		1.58578	7.87895e-08	2.92293e-07		1.31427	1.08978	1.17358	2.1127	1.46298	1.34362	0.987044	2.32827	1.03149	1.48596	1.30004	1.69227	0.979411	0.817928	2.41794	0.979194	1.69418	1.70232	1.14082	0.939375	14.7574	2.70059	6.40477	5.00549	5.29864	3.94446	5.14744	0.861399	1.68651	2.24402
448846	EHHADH	-	13	enoyl-CoA hydratase and 3-hydroxyacyl CoA dehydrogenase	1962	EHHADH		0.24267	0.305008	0.380404		1.58813	3.74897e-12	2.07182e-11		2.15916	1.55682	1.94567	2.16552	1.6538	4.41477	1.18445	1.87555	1.08306	1.5974	1.41309	1.85604	1.86978	2.81731	2.57228	1.95839	0.86881	1.33225	3.19429	3.43233	4.91913	4.1409	6.56623	6.45771	6.064	8.55426	9.11015	4.26597	5.78648	7.77671
100738399	LPAR6	-	11	lysophosphatidic acid receptor 6	10161	LPAR6		-0.275551	0.388204	0.465171		1.59101	6.79946e-07	2.27744e-06		0.657136	0.830305	1.08093	1.26762	1.33576	1.3162	0.829117	1.09946	0.928337	0.445787	1.187	0.655073	0.267112	0.636166	1.02891	0.979194	0.91225	0.555104	0.547593	1.30067	6.51061	0.360078	1.2379	3.42969	3.88567	2.70885	2.61457	1.7228	3.08224	0.889872
100523398	SPNS2	-	12	sphingolipid transporter 2	124976	SPNS2		0.515089	0.000698817	0.00168227		1.59369	1.58798e-24	2.00263e-23		18.8223	16.8656	16.8316	14.2079	13.4848	17.4397	17.6878	29.8795	16.4522	13.7451	25.3791	25.2749	23.862	18.9941	27.7292	23.2559	24.6742	22.5372	23.364	24.4238	138.748	57.4925	57.3738	82.2817	64.1724	81.8358	98.9452	26.5803	38.9351	90.6895
397399	FCGRT	FcRn	6	Fc fragment of IgG receptor and transporter	2217	FCGRT		-0.0922696	0.580834	0.650096		1.59589	1.2811e-20	1.28041e-19		12.3917	14.219	16.7081	12.2537	14.1845	13.683	16.9377	20.9545	14.8018	9.62157	14.2439	12.3918	9.34892	9.58794	18.8805	16.4505	12.1633	15.5799	14.2374	13.0429	61.6338	29.8265	43.1111	52.0015	50.8669	42.6287	58.6236	23.4218	27.1877	24.7616
100524857	MAPRE3	-	3	microtubule associated protein RP/EB family member 3	22924	MAPRE3		-0.244342	0.532049	0.604391		1.59637	2.11831e-05	5.84587e-05		0.375506	0.207576	0.277953	0.42254	0.318038	0.383893	0.118445	0.388046	0.464168	0.222894	0.226094	0.163768	0.267112	0.181762	0.514456	0.146879	0.347524	0.148028	0.182531	0.541947	1.01276	0.300065	1.2379	1.17413	0.765359	0.950473	1.79752	0.738342	0.378011	0.15476
100516129	QSER1	-	2	glutamine and serine rich 1	79832	QSER1		-0.432074	0.0298761	0.0497543		1.60027	9.34547e-16	6.76166e-15		5.77341	4.46289	5.12669	6.12683	10.4317	6.96491	5.36952	6.20873	2.93973	6.984	3.50446	4.69469	4.58542	5.45286	2.98384	4.74909	6.47263	3.81171	3.78752	3.82976	12.0085	2.88063	8.12706	16.4069	16.7201	15.8729	14.5436	13.6183	15.324	11.3362
100514785	LAMC1	LAMB2	9	laminin subunit gamma 1	3915	LAMC1		-0.202623	0.181045	0.243982		1.60044	9.6128e-24	1.15875e-22		385.41	328.438	453.063	363.384	312.187	326.199	276.214	514.743	358.183	405.555	336.259	327.482	315.504	289.138	418.664	281.861	338.141	308.934	243.496	350.784	701.41	427.113	809.907	1385.1	1298.34	1389.16	1900.06	698.348	813.334	918.773
100523084	HACD1	PTPLA	10	3-hydroxyacyl-CoA dehydratase 1	9200	HACD1		0.380539	0.141502	0.197559		1.60062	3.7244e-11	1.89591e-10		0.375506	0.415153	0.67944	0.63381	0.954115	0.712944	0.552745	0.840766	1.03149	0.594383	0.678283	0.545894	0.356149	1.09057	1.02891	0.979194	0.86881	1.29524	0.456327	2.13166	3.18297	2.7606	1.82993	2.78083	3.12031	2.47123	3.63589	1.80484	2.23899	3.01783
100157272	CASTOR1	GATSL3	14	cytosolic arginine sensor for mTORC1 subunit 1	652968	CASTOR1		0.325387	0.0551079	0.0858188		1.60225	1.16843e-20	1.17317e-19		11.8754	10.0674	16.2757	9.40151	9.98641	11.7636	12.2393	18.9496	12.8936	6.87255	14.6396	14.9029	14.246	11.2692	16.4626	15.5202	16.4205	18.6515	10.313	14.9939	116.757	39.1285	50.2155	59.3862	50.7492	39.0169	51.5561	36.712	31.7529	18.8034
100737907	FAM20C	-	3	FAM20C, golgi associated secretory pathway kinase	56975	FAM20C		0.405432	0.124684	0.176964		1.6035	4.0675e-09	1.71592e-08		2.39385	3.21743	2.71776	2.21833	2.09905	2.79693	2.6058	4.65655	3.97122	2.15464	4.40884	3.87585	2.71564	1.81762	4.68155	3.18238	4.38749	4.62586	3.28556	4.87753	32.9871	4.74103	10.2261	15.5726	11.3038	18.4867	23.6537	3.0354	5.43754	9.01479
100037299	P4HA1	P4HA	14	prolyl 4-hydroxylase subunit alpha 1	5033	P4HA1		-0.128979	0.364903	0.44157		1.61003	1.3551e-27	1.97507e-26		17.0386	24.2864	23.5333	23.134	22.8352	18.1526	22.4651	27.8099	23.9305	28.1217	23.2312	21.5628	21.0128	17.7218	17.2857	23.5496	18.7663	23.9065	20.5347	23.8096	34.8679	24.7854	76.1037	79.2846	77.6545	86.3505	88.7729	47.7051	54.6662	51.6513
100518046	SRD5A1	-	16	steroid 5 alpha-reductase 1	6715	SRD5A1		-0.894097	9.42529e-07	3.86782e-06		1.61026	1.654e-17	1.34444e-16		71.7687	45.1478	76.0047	50.335	48.6599	54.9789	58.6699	84.5293	53.5857	38.5606	30.1836	27.8406	26.6667	58.4819	25.1569	30.404	30.0608	25.5718	51.5193	29.5542	193.003	59.3529	83.4773	114.817	105.737	123.039	141.35	45.0388	68.4781	72.7373
100522469	DUSP1	MKP1	16	dual specificity phosphatase 1	1843	DUSP1		-0.286622	0.208127	0.2743		1.61048	2.19467e-12	1.23367e-11		3.94282	2.33523	2.62511	2.27115	1.84462	2.24851	3.63232	2.71632	3.55862	1.96889	2.03485	2.12899	1.51363	2.27202	4.32143	1.86047	1.86794	1.6283	2.41853	4.04654	10.1276	8.34181	6.83534	6.92118	3.53243	7.69884	7.80286	3.52763	4.12904	9.13086
100513588	ZNF629	-	3	zinc finger protein 629	23361	ZNF629		0.113391	0.560162	0.630892		1.61112	2.5678e-16	1.93478e-15		2.15916	2.02387	3.42808	2.58806	2.73513	3.04372	2.68476	3.36306	2.42399	2.63757	2.48704	2.40193	2.04786	2.95363	2.9324	3.7699	2.86707	3.07157	2.82923	3.93815	15.9148	6.4214	8.88056	11.9267	8.71332	9.55226	15.81	3.93782	5.72832	8.39575
100524326	MANBA	-	8	mannosidase beta	4126	MANBA		1.04673	0.000457541	0.00114324		1.61159	2.21699e-08	8.70517e-08		0.610198	0.518941	0.494138	0.369722	0.445254	0.822627	0.67119	0.646743	0.825188	0.668681	1.187	0.655073	1.64719	0.408964	1.44048	1.07711	1.08601	1.77633	1.23208	2.38457	2.60424	1.56034	3.06783	5.12909	7.83021	5.79789	8.00712	2.05095	2.93685	3.32735
397174	IHH	-	15	Indian hedgehog signaling molecule	3549	IHH		0.859517	0.00145965	0.00330325		1.61278	3.92803e-09	1.65906e-08		4.08363	5.76024	9.17244	4.48948	4.45254	5.26481	6.67242	12.9995	5.98261	2.82332	10.4003	9.22561	9.43796	6.31622	16.2054	8.91067	8.25369	13.8776	8.39642	13.1151	103.446	13.3229	28.6869	46.4399	39.9164	34.027	54.7017	22.7655	19.3076	5.30054
100152351	SULF2	-	17	sulfatase 2	55959	SULF2		-0.0340226	0.883673	0.912073		1.61289	1.72796e-11	9.05294e-11		4.36526	6.01971	8.80184	7.13036	6.10634	10.4474	4.77729	9.18375	6.44678	4.97796	8.30897	6.93285	4.85253	3.95332	6.89371	9.30235	7.42832	6.03213	4.97397	7.65952	27.3446	7.32159	12.5404	30.3728	24.5504	34.027	31.4566	12.921	14.7133	6.53862
100520288	CHSY1	-	1	chondroitin sulfate synthase 1	22856	CHSY1		-0.622057	5.29614e-05	0.000158292		1.6151	2.82488e-24	3.51848e-23		17.7896	15.4644	19.1479	14.1023	16.856	19.4414	20.3726	28.2627	16.1427	17.5714	12.6048	10.7541	10.3728	12.1326	11.2151	14.0025	13.7272	10.2509	10.6324	11.7422	42.2466	16.8637	28.9022	53.5155	48.5708	41.4882	52.5774	25.6369	30.677	20.854
100737226	MSI2	-	12	musashi RNA binding protein 2	124540	MSI2		-0.224847	0.457905	0.534113		1.61679	8.14518e-08	3.01487e-07		1.03264	0.622729	0.833858	0.369722	0.890508	1.26136	1.57927	1.42283	1.34093	0.557234	0.904377	0.764251	0.489705	0.727047	0.926021	0.734396	0.95569	0.629117	0.958287	1.37293	5.35317	1.32029	3.92897	3.337	3.47355	2.18609	4.08527	0.779361	1.45389	1.27677
100155574	ADD3	-	14	adducin 3	120	ADD3		-0.0245928	0.88658	0.914425		1.61781	1.12168e-19	1.06272e-18		46.2342	55.1634	75.2943	48.4336	52.858	59.3937	51.1289	97.0761	54.8234	45.5446	55.054	48.53	56.2716	46.3038	59.574	56.3526	46.6551	67.9077	43.9443	88.4097	92.0166	50.471	112.971	220.489	223.19	196.938	272.242	157.144	200.026	142.612
100622738	MVP	-	3	major vault protein	9961	MVP		0.430627	0.00430268	0.00875027		1.62039	2.95665e-26	4.04394e-25		4.92852	5.34509	5.96054	5.49302	5.34305	5.48418	5.76434	7.56689	6.60151	5.42374	8.93073	7.47875	5.38676	7.81576	7.61395	6.70748	8.34057	7.32737	8.53332	9.79118	46.4424	29.8265	28.2025	24.6567	25.0213	19.6273	36.9717	16.5307	16.4289	16.9849
100520687	PLA2G4A	-	9	phospholipase A2 group IVA	5321	PLA2G4A		0.0182393	0.93411	0.9508		1.62163	2.26354e-12	1.26966e-11		5.58566	8.61441	10.5004	7.97544	7.37849	7.45849	9.43614	10.3479	7.99401	6.38962	6.27412	7.53334	5.38676	5.45286	8.43708	9.79194	6.34231	9.73282	11.682	15.6442	13.0212	7.74168	17.8688	46.6253	43.5666	34.9299	40.7301	24.6114	18.2608	19.9641
100519144	FBLN1	-	5	fibulin 1	2192	FBLN1		0.0973928	0.556268	0.627532		1.6273	3.62664e-21	3.74172e-20		39.5221	43.3834	52.9037	42.1483	43.126	37.8409	43.7853	68.3607	46.3653	34.3999	55.5627	46.401	36.3717	29.4909	65.8504	46.218	44.4396	53.2529	39.381	57.3019	320.322	115.885	141.335	199.942	177.033	155.07	180.977	69.3221	76.4745	108.023
100517353	ADD1	-	8	adducin 1	118	ADD1		0.644108	9.36237e-07	3.84441e-06		1.62896	1.42345e-33	2.80895e-32		34.5935	40.1141	39.8399	40.3525	33.9029	33.9471	39.5607	54.6498	44.3023	33.7684	58.8976	57.3189	64.8637	46.8946	79.3291	50.9181	61.9896	67.5006	49.3746	74.03	214.127	127.828	204.414	227.534	201.407	220.035	304.761	106.116	138.788	163.427
100512728	ANK2	-	8	ankyrin 2	287	ANK2		-0.420874	0.0973892	0.142183		1.63102	1.97622e-10	9.50603e-10		3.61425	5.44888	4.44725	3.22187	4.1345	8.30854	3.71129	4.13915	3.1976	1.85745	3.05227	3.00242	1.86978	4.22596	3.08674	2.10527	2.0417	1.99837	6.38858	3.90202	15.7701	5.58121	4.84394	11.0924	9.24318	11.7859	16.3411	4.67616	6.30987	11.2975
100625126	EMP3	-	6	epithelial membrane protein 3	2014	EMP3		1.44297	0.00133336	0.00304055		1.63143	0.000119629	0.000298287		0.610198	0.207576	0.33972	0.105635	0.190823	0.219367	0.0394818	0.258697	0.206297	0.371489	0.395665	0.709662	0.623261	0.408964	1.33759	0.538557	0.651607	1.03619	0.228164	0.867116	12.0085	2.40052	3.33694	2.71903	1.23635	1.18809	1.83837	0.246114	0.319855	3.98508
100156873	TENT5A	-	1	terminal nucleotidyltransferase 5A	55603	TENT5A		0.0511222	0.869911	0.901206		1.63151	1.54385e-07	5.57275e-07		0.704075	0.674623	0.67944	0.528175	0.954115	0.877469	0.789635	0.90544	0.928337	0.557234	0.452189	0.600483	0.756817	0.727047	1.49192	0.783355	0.217202	0.740138	1.36898	0.903245	9.40422	1.26027	1.18407	3.73867	2.70819	1.85342	3.26821	1.35363	1.36665	5.0684
100511579	KIAA1614	-	9	KIAA1614 ortholog	57710	KIAA1614		-0.0360661	0.910221	0.933371		1.63301	6.77025e-08	2.52881e-07		0.140815	0.467047	0.525022	0.42254	0.254431	0.466155	0.276372	0.776092	0.773614	0.520085	0.395665	0.491304	0.222593	0.272643	0.617347	0.391678	0.521286	0.629117	0.182531	0.903245	1.88084	1.08023	1.82993	1.48311	1.29522	1.56828	2.69628	1.02547	0.639711	1.23808
100625146	GAMT	-	2	guanidinoacetate N-methyltransferase	2593	GAMT		-0.074568	0.726332	0.780285		1.63536	8.2812e-14	5.21425e-13		3.98976	4.77425	4.7252	4.27821	4.83418	4.49703	6.39605	7.50222	7.37512	3.19481	5.65236	4.20338	4.00668	3.13539	5.45323	5.28765	4.95221	6.92029	4.15258	5.02204	44.4168	9.36203	18.3532	21.1343	22.372	15.6353	16.2185	8.77806	10.4098	6.26779
100157092	TTC13	-	14	tetratricopeptide repeat domain 13	79573	TTC13		0.0919292	0.713616	0.769047		1.6363	2.88107e-11	1.47984e-10		0.938766	1.40114	1.5133	1.63734	1.59019	1.50815	1.50031	1.42283	1.08306	2.71187	1.69571	1.14638	0.578743	1.63586	2.05782	1.22399	1.65074	1.03619	2.236	3.17942	3.32765	2.88063	5.11305	6.42681	5.29864	4.75237	8.70162	5.25043	6.13541	2.55355
100626906	SIX5	-	6	SIX homeobox 5	147912	SIX5		0.181466	0.404743	0.482298		1.63796	2.72032e-14	1.78044e-13		1.07958	2.23144	1.91479	1.32044	1.97184	1.42589	2.21098	1.87555	1.65038	1.26306	1.9218	2.0744	1.202	2.22658	2.3665	1.27295	1.91138	1.36926	2.60107	2.24005	12.2978	9.36203	6.18948	6.02513	7.00598	4.94246	7.51689	4.1019	3.80919	3.55949
100522551	LOC100522551	CHST6	6	carbohydrate sulfotransferase 6	4166	CHST6		0.049272	0.804225	0.8477		1.63889	6.51898e-16	4.76664e-15		8.02645	5.08562	6.48557	5.80992	4.45254	5.64871	4.93522	11.9001	7.06567	4.94081	7.40459	4.96763	6.94491	5.04389	7.09949	5.48349	5.51694	5.44002	6.66238	8.56277	19.2425	7.68167	16.2541	23.6989	26.4343	32.3636	33.1724	9.10621	13.5212	18.9194
100523931	ERGIC1	-	16	endoplasmic reticulum-golgi intermediate compartment 1	57222	ERGIC1		-0.0937696	0.556192	0.6275		1.64075	3.4327e-23	4.00166e-22		18.0713	18.0072	26.9614	24.3488	20.3545	21.6077	18.6749	31.4317	19.3919	15.1939	19.7833	18.615	19.2321	15.0862	25.2598	17.7234	18.1581	20.3168	19.6677	23.4844	77.2592	34.8676	44.8334	91.5202	71.826	72.9964	92.0002	30.4361	37.016	61.2851
100511742	IL27RA	-	2	interleukin 27 receptor subunit alpha	9466	IL27RA		-0.386646	0.0777567	0.116493		1.64511	2.16819e-13	1.3288e-12		3.09793	3.63258	5.18845	3.96131	6.48798	5.01803	5.13263	5.69134	7.68456	6.35247	2.65661	3.1116	4.22927	4.90757	4.88733	2.88862	2.64987	4.21879	5.2934	4.94979	14.9021	5.40117	9.58024	19.1877	18.663	14.8749	15.6057	5.08635	6.94959	13.1159
100514873	BHLHE40	-	13	basic helix-loop-helix family member e40	8553	BHLHE40		0.924611	0.00849025	0.0161885		1.64737	1.00196e-06	3.29122e-06		6.0081	0.830305	1.66772	2.05988	1.6538	8.69243	2.13202	2.71632	2.52714	11.3304	2.99575	2.34734	7.25654	2.68099	15.4337	4.40637	3.12771	7.14233	5.06523	11.9951	14.1787	4.621	24.4888	20.5472	14.1886	15.9204	16.0551	16.3666	13.7829	23.6009
733640	PRKG1	Prkg1beta	14	protein kinase cGMP-dependent 1	5592	PRKG1		0.582698	0.0159699	0.0284158		1.64844	2.31741e-12	1.29876e-11		0.751013	1.14167	0.988277	0.897897	0.636077	0.767786	1.34238	1.87555	1.34093	1.63455	1.86528	1.80145	1.60267	1.40865	2.05782	1.66463	0.999131	1.85035	1.04955	2.74587	4.91913	5.34116	3.82133	6.36501	3.94454	8.50674	13.6448	3.28152	4.94322	4.72019
100627072	PTPRD	-	1	protein tyrosine phosphatase, receptor type D	5789	PTPRD		1.52452	0.000551639	0.00135485		1.65557	1.76993e-05	4.93855e-05		0.422445	0.155682	0.123535	0.105635	0.127215	0.356472	0.236891	0.0646743	0	0.0371489	0.565236	0.327536	0.0890373	0.227202	0.360119	0.734396	0.651607	0.407076	0.228164	1.6981	3.03828	1.20026	0.861145	1.11233	1.64847	0.855426	1.18473	0.943437	1.42481	3.01783
100101923	IGFBP6	-	5	insulin like growth factor binding protein 6	3489	IGFBP6		0.861711	0.0154662	0.0276384		1.65742	5.78508e-07	1.95668e-06		0.469383	0.415153	0.308836	0	0.254431	0.356472	0.236891	0.323371	0.309446	0.297192	0.79133	1.63768	0.623261	0.681607	0.565902	0.342718	0.695048	0.444083	0.365062	0.144519	4.05105	1.44031	3.9828	2.03928	1.82509	1.18809	2.2469	0.861399	0.930488	1.62498
397117	GSTO1	GSTO 1-1|SPG-R	14	glutathione S-transferase omega 1	9446	GSTO1		-0.709366	0.000343002	0.000878148		1.65921	3.00264e-17	2.399e-16		2.34692	2.38713	3.52074	3.75004	2.92595	3.07114	3.98766	6.07938	4.07437	2.63757	1.75223	1.5285	1.29104	2.68099	2.00638	1.86047	1.52042	2.10939	2.87486	2.67361	9.40422	5.46119	5.65126	8.68237	6.24062	6.84341	7.35348	3.32254	6.22264	5.22316
100518504	ABCG4	-	9	ATP binding cassette subfamily G member 4	64137	ABCG4		-0.350205	0.318358	0.394425		1.66155	2.9572e-06	9.14304e-06		1.40815	3.00986	2.25451	1.05635	2.28988	0.90489	2.88217	3.81578	1.49565	1.30021	3.05227	0.764251	3.69505	0.681607	2.52083	0.244799	1.73762	2.47946	0.593225	1.04776	7.66805	3.54077	6.08184	5.19088	5.29864	4.6098	4.77976	1.76382	2.50069	8.82134
397555	GATA4	-	14	GATA binding protein 4	2626	GATA4		-0.802945	2.21135e-06	8.51464e-06		1.66214	7.08795e-21	7.17724e-20		35.1568	36.741	42.6812	36.3912	30.4045	38.3893	41.4164	63.0574	33.8843	30.3507	25.7182	21.399	18.8759	19.1759	22.6875	21.7381	23.1972	23.0553	19.0745	20.6663	126.595	36.2479	53.6063	94.3628	87.6041	87.2535	110.18	31.5436	41.523	42.5591
100517050	MARC2	MOSC2	10	mitochondrial amidoxime reducing component 2	54996	MARC2		0.796817	2.56955e-06	9.7761e-06		1.66763	1.1411e-21	1.214e-20		5.35097	4.82615	5.00315	7.44726	6.80602	5.04545	5.21159	6.7908	7.2204	5.34945	12.2091	10.0444	7.52365	6.81607	11.1122	12.5826	9.25282	10.769	10.5868	11.417	61.0551	27.0059	19.9678	46.2545	38.8567	33.5517	63.0765	18.2534	25.9083	26.3093
100155834	RNF152	-	1	ring finger protein 152	220441	RNF152		-0.337236	0.295074	0.36935		1.6683	6.08665e-07	2.05391e-06		1.17346	2.23144	2.19274	2.16552	2.35348	2.57757	1.10549	2.32827	1.23778	1.78315	1.187	0.655073	1.46912	1.22689	2.21216	1.02815	1.47698	1.14721	2.19037	4.8414	26.6212	3.18069	1.29172	4.66561	4.18004	5.37018	8.08883	1.31261	3.72195	9.44038
492315	BMP7	-	17	bone morphogenetic protein 7	655	BMP7		0.551346	0.0173692	0.0306723		1.67277	2.90272e-12	1.61231e-11		11.3121	13.233	15.4727	10.2994	9.79558	10.5296	17.0956	23.8001	13.5125	9.80732	22.6094	15.6672	13.9343	11.9054	28.0378	18.9474	18.1147	18.8735	14.7394	33.8898	180.272	30.0665	67.869	87.3181	81.5401	62.8738	99.8848	28.5902	33.3813	29.83
106508661	FREM2	-	11	FRAS1 related extracellular matrix protein 2	341640	FREM2		-0.360762	0.0826409	0.122953		1.6786	1.04901e-15	7.56894e-15		2.91018	2.90607	3.33543	2.1127	2.09905	4.88092	2.21098	3.03969	2.73344	3.00906	2.1479	1.74686	2.09238	2.04482	2.62373	2.69278	1.95482	1.44327	2.6467	2.81813	5.64253	2.58056	6.45859	14.5839	10.9505	7.2236	8.41565	7.87565	5.46662	5.68744
100519300	TGFBI	RGD-CAP	2	transforming growth factor beta induced	7045	TGFBI		-0.526714	0.193059	0.257576		1.6813	1.55614e-05	4.38403e-05		0.328568	0.207576	0.308836	0.316905	0.445254	0.137105	0.434299	0.45272	0.36102	0.297192	0.226094	0.163768	0.222593	0.0454405	0.205782	0.0979194	0.260643	0.444083	0.136898	0.758726	0.578721	0.240052	1.02261	0.865147	0.824233	0.617808	1.14387	0.287133	1.5702	0.348211
100521017	PLAUR	-	6	plasminogen activator, urokinase receptor	5329	PLAUR		-0.229721	0.435621	0.511923		1.68465	8.86832e-09	3.61661e-08		1.54896	0.467047	0.895626	1.2148	0.890508	1.12426	1.81616	2.78099	1.28936	1.33736	1.07395	0.87343	0.845855	1.45409	1.6977	0.832315	0.86881	0.888166	0.50196	2.38457	3.90637	2.58056	3.55222	3.89316	4.18004	3.04152	4.90232	1.14853	1.80282	7.97016
100524618	GPT	AAT1|ALT1|GPT1	4	glutamic--pyruvic transaminase	2875	GPT		0.869838	0.000583697	0.0014269		1.68576	1.46273e-12	8.35857e-12		0.328568	0.830305	0.772091	0.845079	0.763292	1.20652	0.592227	0.646743	0.567317	0.817277	1.58266	1.14638	1.82527	0.95425	1.8006	0.930235	0.999131	1.77633	1.00392	1.44519	9.69358	5.70124	7.42738	4.01675	3.06144	5.2276	4.33038	3.19948	3.16948	2.36009
100154684	RDH11	-	7	retinol dehydrogenase 11	51109	RDH11		0.254245	0.077679	0.116403		1.68586	3.29335e-29	5.24973e-28		28.163	25.8951	33.0455	30.2116	33.2668	28.2161	31.7039	43.4611	38.9386	30.8708	33.2924	37.2846	30.5398	31.1267	47.3814	38.1396	40.1824	39.9675	36.3693	49.7869	131.225	50.771	124.597	164.471	158.841	137.438	182.897	77.4028	102.877	76.7611
397003	SLC1A1	EAAC1	1	solute carrier family 1 member 1	6505	SLC1A1		0.369538	0.0192953	0.0336339		1.6924	8.22237e-25	1.05008e-23		72.6136	63.2589	89.4699	66.1803	60.6181	86.4033	68.2245	107.489	70.9662	64.7135	100.555	92.3652	82.5376	68.9786	118.685	99.1434	82.7107	109.466	75.7503	133.789	244.944	121.946	223.79	397.072	402.049	367.168	630.398	190.492	299.443	330.491
100170767	ARRB2	-	12	arrestin beta 2	409	ARRB2		0.197532	0.311011	0.386676		1.6946	8.07117e-19	7.18454e-18		2.95711	1.60872	2.22362	2.4296	2.16266	1.89204	1.7372	3.29839	1.65038	2.11749	3.16532	2.78406	3.24986	2.22658	2.21216	2.39903	3.51868	1.85035	1.36898	2.16779	16.7829	8.22179	10.6028	9.57841	7.88908	6.27312	7.96627	5.53756	6.25172	7.85409
110259862	LOC110259862	-	3	transmembrane protein 238-like	-	-		0.641972	0.0237991	0.0406049		1.69806	2.56842e-10	1.22067e-09		0.797951	0.778411	0.463255	0.158452	0.508862	0.548418	0.592227	0.646743	0.876762	0.70583	0.452189	0.655073	1.24652	0.817928	1.85204	1.07711	0.86881	0.59211	0.867022	2.34844	5.49785	2.7606	3.28312	2.74993	3.06144	4.75237	4.08527	2.25604	2.12268	1.77974
100625589	LAMA1	-	6	laminin subunit alpha 1	284217	LAMA1		-0.218447	0.236355	0.305963		1.69855	6.76163e-18	5.63599e-17		280.644	240.062	347.04	280.038	226.698	257.949	180.037	358.36	266.845	288.35	199.528	267.051	178.698	199.256	345.869	197.455	272.111	270.965	164.05	269.781	434.041	380.783	724.977	1290.27	1288.69	1044.43	1889.27	457.69	548.029	715.805
100518602	TMEM8A	-	3	transmembrane protein 8A	58986	TMEM8A		0.579952	6.7963e-05	0.00019931		1.69872	5.53298e-32	1.01114e-30		6.28973	5.08562	6.67087	4.91202	5.40665	7.89722	5.25108	7.56689	5.77632	4.56932	7.00892	7.91546	8.94825	7.13415	11.318	8.42107	7.86273	10.9911	7.43813	11.9228	34.7233	21.1846	37.2445	33.4318	27.6707	31.6508	34.398	23.0937	24.5126	19.3063
396631	SLC29A1	ENT1	7	solute carrier family 29 member 1 (Augustine blood group)	2030	SLC29A1		-0.926488	1.43738e-08	7.97712e-08		1.70286	4.69368e-24	5.75762e-23		155.929	152.05	194.691	154.385	133.767	161.18	181.458	272.279	152.866	132.585	96.5423	89.4174	71.8086	80.1115	87.4575	82.644	99.9565	90.7039	86.8391	76.0533	377.76	74.4762	242.036	390.614	339.466	316.983	360.607	206.12	218.025	100.285
100521494	ATP6V0D2	-	4	ATPase H+ transporting V0 subunit d2	245972	ATP6V0D2		0.23922	0.372457	0.449011		1.70955	2.35594e-10	1.12254e-09		1.83059	1.55682	3.36632	1.32044	2.03545	4.35992	2.21098	3.36306	2.73344	1.52311	1.35657	3.22077	0.934892	2.63555	3.08674	3.57406	1.78106	2.51647	4.15258	4.94979	8.53613	3.18069	8.07324	16.4069	10.5973	7.27112	9.72294	11.9775	11.5148	5.37792
100037289	IRF7	-	2	interferon regulatory factor 7	3665	IRF7		0.386027	0.0859825	0.127202		1.70959	2.05279e-14	1.3626e-13		1.97141	1.7644	1.328	1.47889	1.33576	1.59041	2.21098	1.48751	2.16612	1.78315	2.76966	1.58309	2.09238	1.54498	3.90987	1.66463	2.2589	2.88654	1.77968	2.52909	18.2297	7.3816	10.6567	9.14584	7.83021	6.46322	9.02844	4.43005	4.21628	3.83032
100517028	EPHB4	-	3	EPH receptor B4	2050	EPHB4		0.233058	0.149763	0.207458		1.71436	2.61338e-26	3.59319e-25		6.38361	2.69849	5.83701	4.91202	6.29716	6.0326	4.69833	7.17885	5.46687	6.01813	6.10455	4.74928	6.90039	6.86151	8.43708	6.75644	6.55951	6.80927	5.06523	8.12921	25.1744	16.6236	30.6783	28.21	21.4889	26.043	25.3287	12.962	13.841	17.0236
100155344	PHC1	-	5	polyhomeotic homolog 1	1911	PHC1		-0.549935	2.2768e-06	8.74607e-06		1.71729	1.45975e-46	4.95521e-45		18.1182	23.6118	25.2011	23.7679	26.9697	18.0978	23.4522	28.7801	24.8072	24.184	18.2006	15.3396	15.448	14.2683	20.4753	15.3244	16.8115	14.9508	15.652	15.6442	76.5358	63.6738	60.7107	58.8609	47.9232	53.179	52.9451	29.3696	40.6216	47.8596
100511313	PPIC	-	2	peptidylprolyl isomerase C	5480	PPIC		-0.302823	0.254387	0.325702		1.71758	2.47497e-10	1.17711e-09		4.69383	3.00986	2.00744	1.79579	2.03545	1.64525	3.00061	3.23371	3.86807	4.86651	1.46961	1.85604	2.6266	1.45409	3.08674	2.39903	1.17289	4.32981	2.5098	5.52786	6.51061	6.0013	10.4952	4.69651	6.00512	14.3521	15.3198	6.2759	7.70561	7.35111
449004	NNAT	-	17	neuronatin	4826	NNAT		0.388603	0.124741	0.177006		1.7183	1.29962e-11	6.88591e-11		1.2204	2.33523	2.00744	1.53171	1.52658	1.7001	2.13202	1.16414	1.08306	1.11447	2.37399	2.78406	3.60601	1.36321	1.8006	1.66463	2.12858	3.70069	0.684491	1.40906	7.23401	4.80104	4.7363	6.21052	4.53328	9.78988	13.5631	5.45553	10.4098	5.41661
100158219	CALHM6	FAM26F	1	calcium homeostasis modulator family member 6	441168	CALHM6		0.943053	0.0310034	0.051429		1.71858	1.54461e-05	4.35342e-05		0.0469383	0.311364	0.277953	0.0528175	0	0.0822627	0.315854	0.0646743	0.412594	0.222894	0.79133	0.163768	0.0890373	0.227202	0.668793	0.685436	0.173762	0.222041	0.319429	0.361298	1.01276	0.420091	0.914967	1.51401	1.64847	2.42371	1.63411	0.779361	0.726944	0.851182
100514283	HAAO	-	3	3-hydroxyanthranilate 3,4-dioxygenase	23498	HAAO		0.561791	0.0171144	0.0302599		1.7187	5.77615e-14	3.67938e-13		1.07958	1.14167	1.328	1.32044	1.46298	1.01457	0.947563	1.22881	1.28936	1.07732	0.960901	1.63768	2.49305	0.908809	4.0642	0.979194	1.6073	3.25661	1.09519	2.96265	5.06381	4.56099	6.78152	6.95208	5.41639	5.70284	7.5986	4.71718	5.35031	5.37792
397002	HNF1B	TCF2|vHNF-1	12	HNF1 homeobox B	6928	HNF1B		0.0397857	0.832763	0.871611		1.72795	1.48836e-18	1.30013e-17		11.6876	11.6762	12.2299	10.6691	10.7497	10.1457	11.2128	18.8202	12.481	8.8786	11.8134	9.17102	10.1057	8.13384	14.9707	12.3868	12.6412	14.5067	9.58287	15.6081	93.1741	27.786	33.7999	64.0518	46.6869	48.7593	65.7728	19.8122	23.2913	24.9551
100524456	GGACT	-	11	gamma-glutamylamine cyclotransferase	87769	GGACT		-0.845392	0.00219283	0.00477764		1.73039	5.89119e-10	2.7066e-09		2.67548	1.50493	1.76037	1.79579	1.78102	2.85177	2.64528	2.97502	3.09446	1.22591	1.07395	0.655073	0.445187	1.36321	1.08036	1.27295	0.608167	1.85035	2.87486	4.55236	7.08933	3.48076	5.05923	3.58418	5.76963	2.85142	3.59504	3.11744	3.6638	4.06246
100188905	SMARCA1	-	X	SWI/SNF related, matrix associated, actin dependent regulator of chromatin, subfamily a, member 1	6594	SMARCA1		0.263548	0.278589	0.35157		1.73174	2.96875e-12	1.64829e-11		2.72242	4.30721	3.79869	4.43667	6.16995	5.78581	3.27699	4.59187	4.07437	11.8877	4.74798	3.87585	5.43128	5.4983	5.04167	5.72829	5.43006	6.21716	6.11478	7.1537	20.6893	9.12198	14.478	23.5753	23.6672	18.4867	38.1973	4.01986	7.93823	32.8092
100515040	LIMCH1	-	8	LIM and calponin homology domains 1	22998	LIMCH1		-0.241365	0.561455	0.631914		1.73338	2.51448e-05	6.86973e-05		0	0.622729	0.401487	0.475357	0.8269	0.356472	0.552745	0.388046	0.567317	0.668681	0.226094	0.0545894	0.445187	0.545286	1.44048	0.146879	0.477845	0.444083	0.228164	1.91488	1.59148	1.02022	1.13025	1.6067	1.05973	1.99599	1.71581	0.328152	1.01772	3.01783
100622996	ZSCAN2	-	7	zinc finger and SCAN domain containing 2	54993	ZSCAN2		0.0693846	0.839916	0.877066		1.73429	1.37408e-07	4.98053e-07		0.328568	0.518941	0.154418	0.475357	0.445254	0.60326	0.315854	0.646743	0.309446	0.371489	0.395665	0.327536	0.178075	0.681607	0.46301	0.195839	0.173762	0.407076	0.867022	0.830986	4.62977	1.32029	1.13025	1.54491	2.00171	1.6158	2.16519	0.943437	0.814177	0.812492
100627559	HDAC7	-	5	histone deacetylase 7	51564	HDAC7		0.0289529	0.853925	0.888225		1.73732	1.1974e-28	1.85019e-27		8.30808	6.9538	8.89449	10.1938	9.98641	14.6976	6.67242	14.8104	9.28337	13.968	12.9439	9.11643	10.2393	8.72457	13.9932	8.07835	9.77411	9.47377	7.1187	13.1874	53.5317	35.5877	41.6041	35.78	31.8507	35.3101	33.009	28.016	29.2813	25.961
106504743	LOC106504743	-	8	uncharacterized LOC106504743	-	-		0.507095	0.232119	0.301045		1.7415	3.96537e-06	1.20777e-05		0.0469383	0.0518941	0.123535	0.105635	0.190823	0.438735	0.197409	0.323371	0.154723	0.185745	0.113047	0.109179	0.178075	0.136321	0.308674	0.391678	0.260643	0.518097	0.182531	0.289039	1.30212	0.420091	0.69968	1.05054	0.94198	1.14057	2.00178	0.246114	0.697866	0.541661
102162292	LOC102162292	-	12	uncharacterized LOC102162292	-	-		-0.0211883	0.950815	0.964043		1.74711	8.58556e-08	3.17339e-07		0.328568	0.518941	0.432371	0.264087	0.190823	0.520997	0.434299	0.970114	0.206297	0.668681	0.395665	0.163768	0.445187	0.454405	0.565902	0.391678	0.347524	0.370069	0.410694	0.758726	2.1702	2.22048	0.376751	1.97748	1.88396	1.14057	1.75666	0.41019	0.814177	1.74105
100151834	TRIM14	-	1	tripartite motif containing 14	9830	TRIM14		0.582695	0.208721	0.274889		1.74871	4.18439e-05	0.000110674		0.140815	0.207576	0.154418	0.264087	0.190823	0.493576	0.0394818	0.194023	0.103149	0.185745	0.169571	0.218358	0.267112	0.318083	0.874575	0.0979194	0.0434405	0.0740138	1.00392	0.541947	1.59148	0.78017	0.861145	0.926943	1.23635	1.14057	1.30729	0.287133	0.378011	1.19939
102163250	LOC102163250	-	14	uncharacterized LOC102163250	-	-		-0.276566	0.451219	0.527509		1.74948	1.16957e-06	3.80554e-06		0.84489	0.415153	0.586789	0.369722	0.318038	0.246788	0.434299	0.646743	0.618891	0.408638	0.395665	0.382126	0.133556	0.590726	0.360119	0.440637	0.260643	0.48109	0.730124	0.252909	3.32765	0.60013	1.07643	1.97748	1.82509	1.42571	2.3286	0.451209	1.3085	0.19345
100514999	PIR	-	X	pirin	8544	PIR		-0.0715348	0.838003	0.875766		1.75163	2.08889e-07	7.41153e-07		0.422445	0.674623	0.401487	0.475357	0.254431	0.164525	0.631708	0.840766	0.36102	0.557234	0.282618	0.327536	0.311631	0.408964	0.257228	0.293758	0.521286	1.33225	0.593225	0.650337	3.32765	2.22048	1.61465	1.51401	1.23635	1.37819	2.04263	0.861399	1.45389	0.23214
100154199	DDR2	-	4	discoidin domain receptor tyrosine kinase 2	4921	DDR2		0.792281	0.0253001	0.0429469		1.75562	5.99025e-07	2.02294e-06		0.657136	1.66061	1.17358	1.05635	4.38893	1.80978	2.09253	3.49241	5.62159	1.8203	1.97833	3.6029	1.38008	7.36135	9.15732	3.5251	4.25717	3.92273	1.64278	3.46846	8.97017	14.8832	9.09585	17.0249	15.6604	22.146	11.9698	3.52763	3.25671	15.8242
100623582	NBL1	-	6	NBL1, DAN family BMP antagonist	4681	NBL1		-0.415224	0.0489821	0.077392		1.76218	1.7722e-16	1.34928e-15		3.09793	2.49092	2.62511	3.27468	2.86235	3.83893	3.4744	4.46253	4.28066	2.86047	1.69571	1.63768	1.95882	3.63524	3.08674	1.86047	1.73762	2.10939	4.15258	3.64911	21.4127	4.98108	8.12706	10.32	9.24318	11.0255	9.11015	7.71157	6.77512	5.53268
100192448	SLC9A3R2	-	3	SLC9A3 regulator 2	9351	SLC9A3R2		0.453569	0.045808	0.0728868		1.76288	1.59678e-14	1.06585e-13		1.26733	1.86819	1.29711	1.84861	2.22627	2.30336	2.28994	2.91034	1.95982	1.6717	2.82618	2.29275	3.11631	3.36259	2.31505	2.15423	2.60643	2.40545	3.10303	2.60135	25.4637	5.46119	8.61145	15.0474	13.7765	7.41369	10.826	3.36356	5.03045	9.28562
100157140	ZDHHC8	-	14	zinc finger DHHC-type containing 8	29801	ZDHHC8		1.3782	0.00235962	0.00510116		1.76288	3.46035e-06	1.06086e-05		0.0938766	0	0.123535	0.158452	0.127215	0.109684	0.0789635	0	0.103149	0.148596	0.339141	0.218358	0	0.181762	0.360119	0.0979194	0.390964	0.629117	0.136898	0.361298	1.30212	0.420091	1.13025	1.20503	1.1186	1.28314	1.10302	0.328152	0.407089	0.889872
100621096	SLC48A1	-	5	solute carrier family 48 member 1	55652	SLC48A1		-0.122122	0.505583	0.579585		1.77234	5.21374e-21	5.3427e-20		7.55707	5.44888	4.01487	6.12683	7.4421	3.6744	6.11967	7.50222	6.75623	5.94383	6.04802	5.29517	7.56817	4.99845	5.71046	3.96574	5.21286	5.8841	5.52156	5.31108	42.6807	16.8637	17.1691	26.078	22.0188	22.0985	21.08	5.98877	12.3871	14.5475
100514151	AGBL2	-	2	ATP/GTP binding protein like 2	79841	AGBL2		0.448933	0.045054	0.0718004		1.77905	4.0955e-17	3.25035e-16		0.797951	0.778411	0.926509	1.47889	1.33576	1.09684	1.02653	0.840766	0.773614	1.11447	1.01742	0.764251	1.78075	0.99969	1.8006	0.440637	1.47698	1.81334	1.91657	1.48132	4.34041	2.64057	6.29712	5.15998	6.35837	4.70484	5.47426	3.97884	4.4489	4.17853
397614	IL4R	IL4	3	interleukin 4 receptor	3566	IL4R		0.251198	0.322167	0.398204		1.77994	7.88459e-12	4.24802e-11		4.59995	3.84016	3.64427	3.69722	2.98956	3.50988	3.51388	6.01471	2.88816	1.8203	4.0697	4.58551	3.69505	3.40803	4.26998	3.5251	5.08254	3.95974	4.70017	5.49173	28.936	2.52055	11.5178	20.5163	21.2534	18.4392	22.7549	6.93221	9.56658	5.18447
100155618	NKX2-8	-	7	NK2 homeobox 8	26257	NKX2-8		1.42503	0.00249263	0.00535777		1.78624	3.44403e-06	1.0566e-05		0.0938766	0.103788	0.0926509	0.0528175	0.0636077	0.0548418	0.236891	0.129349	0.103149	0	0.282618	0.163768	0.222593	0.181762	0.565902	0.195839	0.130321	0.148028	0.182531	0.541947	3.61701	0.240052	0.861145	1.08143	1.23635	1.09304	0.735348	0.533247	0.814177	0.464281
100144630	FKBP7	-	15	FKBP prolyl isomerase 7	51661	FKBP7		0.0207916	0.945669	0.959955		1.79186	2.17554e-10	1.04037e-09		1.92447	0.467047	0.617673	0.739444	0.254431	1.42589	0.355336	1.48751	0.773614	0.297192	0.282618	0.764251	0.756817	1.04513	0.617347	0.587517	0.738488	0.814152	0.638858	0.650337	5.93189	1.8604	1.9914	2.96622	2.53157	2.37618	3.26821	2.13299	1.8319	1.58629
396707	LAMB1	-	9	laminin subunit beta 1	3912	LAMB1		0.0835142	0.568387	0.63856		1.79408	1.01859e-31	1.84344e-30		190.382	179.761	226.532	200.97	167.67	211.004	137.397	269.692	194.951	198.933	186.245	228.238	182.883	164.131	292.16	195.496	225.152	239.398	143.743	242.576	546.313	365.479	637.301	930.558	939.861	880.851	1376.29	538.005	615.605	683.383
100526114	CABLES1	-	6	Cdk5 and Abl enzyme substrate 1	91768	CABLES1		0.464544	0.0713543	0.10785		1.80024	7.27714e-13	4.25301e-12		0.985705	0.518941	1.05004	1.05635	0.508862	1.12426	0.631708	1.16414	1.23778	1.52311	0.960901	0.818841	1.4246	1.40865	1.02891	1.27295	0.91225	1.99837	1.64278	2.0594	5.93189	2.58056	5.00541	6.45771	5.8285	5.75036	10.7034	3.19948	3.16948	2.78569
100519188	IFT22	-	3	intraflagellar transport 22	64792	IFT22		0.265739	0.178589	0.241168		1.80111	5.64681e-21	5.76248e-20		0.891828	2.23144	2.96483	1.95425	2.41709	1.67268	2.1715	2.58697	1.75352	2.22894	2.43051	3.87585	1.46912	2.1357	2.98384	2.00735	2.12858	2.92355	2.7836	2.99877	11.8638	6.9015	6.67387	10.907	12.1869	8.98197	11.0711	6.93221	6.42619	7.46718
100155220	HYKK	AGPHD1	7	hydroxylysine kinase	123688	HYKK		0.321716	0.252339	0.323396		1.80288	5.54354e-11	2.78623e-10		0.985705	0.570835	0.617673	1.16198	1.01772	1.12426	0.750154	0.776092	0.412594	1.18877	1.07395	1.25556	0.712299	0.727047	0.771684	0.832315	1.65074	0.777145	1.50588	1.48132	2.1702	0.900196	3.65987	5.19088	5.29864	4.32465	4.73891	2.21503	2.44253	7.66064
595124	SPARC	-	16	secreted protein acidic and cysteine rich	6678	SPARC		0.341687	0.0892261	0.131437		1.80411	1.17515e-17	9.64784e-17		18.6814	32.4857	20.0744	27.1482	25.1886	27.2015	30.5984	32.5312	16.1427	21.4349	31.2575	31.0068	18.9204	18.3579	66.159	36.5729	32.5369	38.3762	21.3105	50.6179	101.71	58.0326	122.013	159.218	145.065	138.532	192.539	61.8976	73.5667	86.7432
110261760	DUSP22	-	7	dual specificity phosphatase 22	56940	DUSP22		0.329393	0.26915	0.341665		1.8054	2.36458e-10	1.12625e-09		0.469383	0.415153	0.33972	0.264087	0.381646	0.822627	0.631708	0.517394	0.72204	0.742979	0.339141	0.545894	0.979411	0.499845	1.08036	0.440637	0.304083	0.777145	0.684491	1.37293	7.66805	2.70059	3.01401	2.07017	2.00171	1.8059	3.7993	1.59974	1.94821	1.58629
397675	PTH1R	PTH|PTHR1	13	parathyroid hormone 1 receptor	5745	PTH1R		0.739689	0.000562604	0.00137945		1.80932	3.09147e-16	2.31737e-15		9.38766	8.7182	10.5622	9.29587	7.56932	9.89895	11.4892	17.5914	13.8219	6.53821	18.2006	17.7416	15.1809	9.72426	21.3499	15.5692	18.0712	22.1301	13.5986	18.7152	175.497	28.9263	66.3082	91.3657	72.8268	65.5827	83.462	25.7189	26.9842	36.4461
100157796	TRAM2	-	7	translocation associated membrane protein 2	9697	TRAM2		-0.278379	0.0945684	0.138373		1.81446	1.13512e-25	1.50847e-24		15.3958	20.3944	19.9508	22.0249	19.7184	12.5314	18.4775	26.3871	17.1227	21.5464	19.4441	14.7391	14.0679	18.8124	13.9418	14.1004	18.3319	8.25254	19.9871	15.4274	46.153	29.6464	44.5643	71.6836	59.9335	85.8753	70.1032	28.2211	43.4131	76.7611
100154818	NT5DC2	-	13	5'-nucleotidase domain containing 2	64943	NT5DC2		-0.424451	0.00725908	0.0140082		1.8195	3.15702e-29	5.03853e-28		10.4203	7.836	10.9019	10.2994	9.41394	9.40537	10.739	17.5914	13.7703	8.46996	9.55249	9.11643	6.41069	9.08809	7.71684	8.12731	7.77585	6.14315	7.3925	7.08144	57.4381	20.6445	30.2477	38.8389	29.9079	30.13	30.9255	16.9408	24.2799	15.9016
397576	APOE	-	6	apolipoprotein E	348	APOE		0.743957	1.17645e-05	3.95461e-05		1.82277	3.12639e-25	4.05193e-24		95.097	117.644	146.358	127.396	121.809	132.882	112.326	249.578	97.0628	105.057	212.133	196.522	177.496	151.18	278.218	191.628	217.202	258.937	147.987	214.936	2610.32	825.719	662.651	735.035	715.787	817.502	925.681	304.402	317.878	625.425
100158126	ZNF462	-	1	zinc finger protein 462	58499	ZNF462		-0.927238	3.31245e-05	0.000102438		1.82544	2.52974e-15	1.77923e-14		4.74077	4.61857	5.18845	5.33456	4.9614	5.48418	3.27699	6.07938	3.76492	4.30928	2.1479	3.54831	2.6266	2.99907	2.00638	2.35007	2.91051	2.40545	1.96221	2.13166	15.9148	2.94064	5.4898	13.3171	12.0691	11.3582	16.2185	5.00432	5.46662	6.26779
396611	IRF1	IRF-1	2	interferon regulatory factor 1	3659	IRF1		-0.224509	0.411856	0.489438		1.83048	2.95215e-11	1.51279e-10		1.03264	1.08978	1.20446	2.32397	1.78102	1.67268	1.22393	2.32827	1.5988	2.82332	2.09137	1.25556	1.4246	1.72674	1.1318	2.00735	0.781929	1.14721	1.00392	1.84262	4.19573	2.46053	4.2519	8.68237	9.59642	7.36617	8.70162	2.70725	2.52977	4.06246
100523209	COL7A1	-	13	collagen type VII alpha 1 chain	1294	COL7A1		0.199047	0.487918	0.562731		1.83253	2.5115e-11	1.29713e-10		0.751013	0.830305	0.988277	0.950714	1.14494	4.35992	0.434299	0.646743	0.670465	0.854426	0.960901	0.92802	1.24652	0.727047	1.54337	1.07711	1.04257	0.814152	0.867022	0.794856	1.88084	4.74103	10.2799	4.8819	2.82594	3.80189	3.39077	1.02547	2.58792	4.17853
100156643	PHF19	-	1	PHD finger protein 19	26147	PHF19		0.832671	0.0672834	0.102489		1.83378	7.26289e-06	2.13663e-05		0.234692	0.155682	0.185302	0.105635	0.190823	0.0822627	0	0.194023	0.257871	0.557234	0.113047	0.163768	0.311631	0.499845	0.257228	0.293758	0.217202	0.407076	0.228164	0.722596	2.1702	1.20026	0.484394	1.51401	0.765359	1.47323	1.67496	0.164076	0.407089	1.58629
100515336	COL4A1	-	11	collagen type IV alpha 1 chain	1282	COL4A1		-0.0343527	0.833928	0.872691		1.83414	5.62567e-26	7.5993e-25		271.163	292.838	388.98	341.782	312.505	295.186	246.406	451.103	338.379	327.171	313.536	327.373	239.911	235.2	519.806	292.583	333.406	332.692	249.565	435.003	1162.8	668.365	1103.45	1805.81	1635.22	1339.17	2218.34	718.324	804.204	860.429
100158236	GPR39	-	15	G protein-coupled receptor 39	2863	GPR39		-0.364237	0.214458	0.281285		1.84542	1.33062e-10	6.4935e-10		0.516321	1.14167	0.741208	1.26762	0.636077	0.90489	1.06601	1.87555	0.72204	0.928723	0.678283	0.272947	0.801336	0.636166	2.00638	0.440637	0.347524	0.851159	0.867022	1.6981	2.74892	2.16047	2.36815	2.74993	2.17833	3.94446	4.69806	1.35363	2.03544	2.747
100152017	MBOAT1	-	7	membrane bound O-acyltransferase domain containing 1	154141	MBOAT1		0.292612	0.0901866	0.132718		1.84791	1.95845e-25	2.56616e-24		14.8325	10.5864	14.608	10.0881	11.6402	9.95379	10.6206	20.1137	9.07707	11.4047	9.55249	10.9179	13.2666	16.9947	19.6522	14.2962	11.1208	15.4689	14.6025	29.9155	39.9317	28.6862	55.49	75.0206	70.7662	49.8523	82.4407	45.9413	39.633	47.3567
396558	PAQR7	mSR	6	progestin and adipoQ receptor family member 7	164091	PAQR7		0.456567	0.12605	0.178645		1.85473	4.19503e-11	2.1297e-10		0.797951	0.25947	0.432371	0.63381	0.572469	0.438735	0.473781	1.03479	0.567317	0.594383	0.734807	0.87343	1.15749	0.363524	0.46301	0.685436	0.825369	1.29524	0.775756	0.614207	2.1702	1.92042	1.72229	4.35663	3.5913	4.51475	4.82062	1.18955	1.59928	2.747
100154269	MXI1	-	14	MAX interactor 1, dimerization protein	4601	MXI1		0.140768	0.592631	0.661458		1.85612	1.74243e-12	9.89644e-12		0.84489	1.60872	1.17358	1.26762	1.27215	1.89204	1.69772	1.48751	1.23778	1.41166	1.07395	0.764251	1.69171	1.72674	1.95493	1.27295	1.30321	0.851159	3.78752	3.82976	9.11485	2.7606	6.62005	8.03351	6.35837	5.46522	7.02666	3.40458	4.30351	3.59818
100512144	CPXM1	-	17	carboxypeptidase X, M14 family member 1	56265	CPXM1		-0.470329	0.0331009	0.0545904		1.86198	5.22489e-17	4.12172e-16		1.68978	2.28334	2.34716	2.58806	2.35348	2.55014	1.65823	2.32827	2.73344	2.41468	1.24352	1.69227	0.934892	1.40865	1.64626	1.76255	1.56386	2.29443	1.50588	2.49296	12.2978	4.08089	6.29712	8.77506	8.0657	6.27312	7.63945	3.8968	3.60564	3.05652
396773	SERPINH1	HSP47	9	serpin family H member 1	871	SERPINH1		-0.0180863	0.914267	0.936202		1.8717	2.53999e-26	3.50331e-25		136.356	159.367	182.306	163.998	137.393	159.645	143.832	282.368	194.332	151.233	173.697	154.979	129.327	139.184	156.652	183.746	181.842	195.322	142.465	172.773	1493.24	403.228	469.808	782.402	747.873	752.537	904.111	244.719	343.35	423.463
100156083	HTRA4	-	15	HtrA serine peptidase 4	203100	HTRA4		0.683152	0.138783	0.194427		1.8796	5.62722e-06	1.67767e-05		0.0938766	0.155682	0.216186	0	0	0.219367	0.157927	0.388046	0.257871	0.0371489	0.169571	0.218358	0.445187	0.0908809	0.0514456	0.146879	0.0434405	0.370069	0.365062	0.469688	1.30212	0.420091	0.861145	1.17413	1.29522	1.23562	1.38899	0.246114	0.668789	0.502971
100134956	UNC45B	CMYA4	12	unc-45 myosin chaperone B	146862	UNC45B		-0.192549	0.477534	0.552799		1.88656	1.28118e-11	6.79096e-11		2.8163	1.92008	2.34716	2.64087	2.60792	2.3582	2.05305	4.20383	2.57871	2.08034	3.1088	2.23816	2.1369	2.95363	2.16072	2.35007	1.86794	1.81334	1.96221	1.58971	8.24677	1.92042	6.67387	10.5981	11.7748	15.1601	13.1546	3.0354	8.14177	1.31546
100519841	VAMP1	-	5	vesicle associated membrane protein 1	6843	VAMP1		0.0885662	0.772376	0.82		1.89607	5.67598e-12	3.09627e-11		0.375506	0.311364	0.463255	0.42254	0.508862	0.383893	0.236891	0.388046	0.515743	0.111447	0.339141	0.327536	0.311631	0.318083	0.82313	0.391678	0.390964	0.407076	0.365062	0.433558	1.88084	1.50033	2.20668	1.51401	1.3541	1.6158	2.20604	0.697323	1.13403	0.851182
100626928	RHOU	-	14	ras homolog family member U	58480	RHOU		0.248212	0.228053	0.296446		1.89909	2.25007e-18	1.93456e-17		16.4753	18.3705	18.4684	13.2044	14.8206	17.0284	18.359	30.9143	18.051	17.2	15.2614	16.486	19.7218	19.3576	32.2049	18.0172	19.0269	23.9805	18.8007	37.8641	100.842	48.9706	62.7021	124.89	128.992	94.0018	150.991	37.8605	53.3577	28.2051
110261546	HDGFL3	-	7	HDGF like 3	50810	HDGFL3		0.190575	0.456229	0.532464		1.90609	1.48544e-13	9.18965e-13		2.25304	1.7125	2.0692	1.2148	1.52658	2.68725	2.40839	3.94513	1.03149	2.00604	2.43051	2.83865	1.86978	2.49923	1.38903	3.18238	1.65074	1.48028	2.09911	4.15493	6.07657	2.34051	7.96559	10.2891	10.3029	9.93245	25.6555	5.78368	10.6134	7.58325
110255203	PHYHD1	-	1	phytanoyl-CoA dioxygenase domain containing 1	254295	PHYHD1		-0.637473	0.0129162	0.0235286		1.90903	4.39048e-13	2.61374e-12		9.99786	11.1572	38.6046	18.0108	9.35033	14.4508	27.045	18.7555	26.6639	13.5965	6.83935	14.0841	13.044	9.31529	12.0383	5.33661	8.29713	17.9854	9.35471	17.2701	121.097	56.9524	52.2607	49.6842	49.0418	37.4011	49.3092	19.0328	24.2509	18.5712
100156461	BMP1	-	14	bone morphogenetic protein 1	649	BMP1		-0.275023	0.262649	0.334612		1.9096	8.34033e-15	5.69777e-14		1.2204	1.55682	2.31627	2.85214	2.41709	2.4953	1.46083	3.36306	1.39251	2.00604	0.960901	2.01981	1.55815	0.863369	2.21216	1.76255	2.12858	1.70232	1.36898	2.92652	11.1404	4.20091	6.7277	8.96045	8.94881	6.74836	8.00712	3.2405	4.07089	4.37198
100153454	COL4A2	-	11	collagen type IV alpha 2 chain	1284	COL4A2		-0.00873455	0.955413	0.967447		1.9139	6.3348e-31	1.0994e-29		143.021	167.618	211.584	193.312	167.988	161.729	129.658	236.255	194.744	160.781	177.654	184.567	134.803	132.822	268.546	169.058	196.785	187.255	137.081	201.099	910.473	490.787	585.094	957.224	826.941	726.304	1097.47	374.462	412.41	459.793
100515566	KIRREL3	-	9	kirre like nephrin family adhesion molecule 3	84623	KIRREL3		-0.185886	0.61032	0.677254		1.91534	1.58032e-07	5.69105e-07		0.657136	1.50493	1.08093	0.950714	1.39937	0.493576	1.02653	2.2636	0.567317	0.445787	1.07395	0.600483	0.534224	0.817928	1.44048	0.538557	0.86881	1.25823	0.821389	0.614207	8.24677	0.180039	4.30573	5.31448	4.23891	4.37218	3.26821	2.09197	1.5702	0.851182
102157778	LOC102157778	-	1	collagen alpha-1(I) chain-like	-	-		0.763148	0.111966	0.160478		1.91557	3.12819e-06	9.6512e-06		0	0.103788	0.123535	0.158452	0.127215	0.164525	0.118445	0.0646743	0.103149	0	0	0.109179	0.0890373	0.227202	0.205782	0.391678	0.086881	0.148028	0.182531	0.289039	0.868081	0.480104	0.376751	1.20503	0.765359	0.997997	1.02132	0.287133	0.232622	0.464281
100620989	RAPGEF3	-	5	Rap guanine nucleotide exchange factor 3	10411	RAPGEF3		-0.525738	0.073537	0.11083		1.91644	1.55687e-10	7.55265e-10		1.68978	1.40114	1.57507	1.32044	1.71741	0.932311	1.42134	2.39295	1.23778	1.746	1.41309	1.09179	0.934892	1.13601	1.95493	0.636476	1.34665	1.14721	0.410694	0.830986	16.6382	3.6608	4.41337	5.90154	2.53157	3.94446	5.02488	0.574266	1.77374	5.14578
100516871	MARC1	-	10	mitochondrial amidoxime reducing component 1	64757	MARC1		-0.0304784	0.864788	0.897103		1.91755	1.35297e-27	1.97417e-26		2.11222	4.25531	2.90306	3.53877	2.28988	2.93404	3.79025	2.2636	2.11454	2.34038	3.1088	2.34734	3.96216	2.86275	2.46939	2.35007	1.99826	2.92355	3.01176	2.782	14.7574	10.8624	6.13566	10.9997	10.8328	10.3126	13.1954	9.84456	6.68789	11.0267
100525341	TENT5C	FM46C	4	terminal nucleotidyltransferase 5C	54855	TENT5C		-0.290358	0.169007	0.230078		1.92025	5.60115e-19	5.04759e-18		3.05099	3.58069	3.86046	2.69369	2.73513	3.20825	3.9087	5.43264	3.35233	3.75204	2.09137	2.5657	3.24986	1.77218	4.88733	3.08446	3.12771	2.18341	2.96613	3.57685	13.5999	5.0411	11.9484	17.7664	11.2449	12.1185	17.9752	6.11183	6.13541	10.3689
110255948	LGALS3BP	-	12	galectin 3 binding protein	3959	LGALS3BP		1.20524	0.0101871	0.0190009		1.93269	4.33311e-06	1.31306e-05		0.140815	0.103788	0.0617673	0.21127	0.254431	0.658102	0.0789635	0.129349	0.103149	0.148596	0.113047	0.272947	0.311631	0.908809	0.360119	0.0489597	0.173762	0.259048	2.73796	0.686467	1.4468	0.660143	1.66847	1.6376	1.41297	1.09304	4.04441	0.861399	0.901411	1.74105
110256025	LOC110256025	-	12	uncharacterized LOC110256025	-	-		-0.286564	0.522877	0.595865		1.93315	1.51547e-05	4.27589e-05		0.704075	0.726517	0.617673	3.06341	0.445254	2.02915	0.394818	0.0646743	0.567317	0.631532	0.395665	0.327536	0.979411	0.636166	0.514456	0.0979194	0.477845	0.925173	0.638858	0.541947	1.15744	0.300065	2.58344	1.54491	7.88908	0.997997	1.67496	1.23057	3.80919	12.5356
110256390	LOC110256390	-	13	uncharacterized LOC110256390	-	-		-0.396016	0.108859	0.156551		1.93353	1.59912e-15	1.13876e-14		1.2204	1.86819	0.926509	1.16198	1.39937	1.64525	1.14497	1.48751	0.876762	1.48596	1.01742	1.25556	0.578743	0.454405	1.18325	1.12607	0.695048	1.33225	0.821389	1.84262	1.59148	1.62035	2.90636	4.60382	4.59215	4.37218	5.47426	3.28152	4.47798	4.2946
733596	PLAGL1	-	1	PLAG1 like zinc finger 1	5325	PLAGL1		0.278093	0.562108	0.632486		1.93463	2.1114e-05	5.82927e-05		0.187753	0.155682	0.123535	0.105635	0.254431	0.356472	0.0789635	0.45272	0.154723	0.148596	0.0565236	0.436715	0.0445187	0.181762	0.411565	0.146879	0.260643	0.148028	0.228164	0.650337	2.1702	0.180039	0.807324	0.865147	0.94198	1.52076	1.14387	0.246114	0.232622	1.81843
100154604	TCP11	-	7	t-complex 11	6954	TCP11		0.624765	0.000445281	0.00111623		1.9456	8.1953e-29	1.27837e-27		1.87753	2.07576	2.65599	2.21833	2.54431	3.70182	2.32942	3.94513	2.68186	2.74902	2.82618	3.93044	4.67446	2.99907	4.83589	4.06366	4.34405	6.18015	3.69625	3.82976	26.7658	11.7025	16.4156	15.0783	14.7773	15.4452	20.0587	18.5406	14.0155	8.5892
100622210	ALDH1L1	-	7	aldehyde dehydrogenase 1 family member L1	10840	ALDH1L1		1.48745	0.00146975	0.00332323		1.9494	6.35981e-07	2.13838e-06		0.0469383	0	0.0617673	0.0528175	0.127215	0.191946	0.118445	0.129349	0.154723	0.0371489	0.0565236	0.163768	0.0890373	0.136321	0.977466	0.195839	0.260643	0.296055	0.456327	0.650337	1.4468	0.660143	0.807324	1.79209	1.64847	1.04552	0.898759	0.492228	0.610633	1.23808
100155831	CNNM2	-	14	cyclin and CBS domain divalent metal cation transport mediator 2	54805	CNNM2		0.585918	0.039146	0.0634893		1.95359	2.79318e-11	1.43695e-10		3.802	4.92994	6.08408	2.48242	2.35348	6.80039	4.85626	7.3082	5.57002	6.64966	6.9524	6.71449	6.63328	3.54436	11.0094	7.68667	8.55777	8.69662	4.51764	13.0429	29.0807	3.48076	13.9936	40.8164	45.7449	29.3696	41.9148	45.9823	24.4544	7.73802
100513977	PCYOX1L	-	2	prenylcysteine oxidase 1 like	78991	PCYOX1L		-0.137659	0.625877	0.690658		1.95776	1.34296e-12	7.69765e-12		1.12652	0.882199	0.525022	0.528175	0.636077	1.26136	1.38186	0.90544	0.773614	0.445787	0.621759	0.764251	0.623261	0.817928	0.257228	1.02815	0.738488	1.18422	0.228164	1.3368	8.82549	3.36073	2.58344	4.07855	2.11946	2.13857	3.51333	2.62522	2.58792	2.55355
100512372	SLC51A	-	13	solute carrier family 51 alpha subunit	200931	SLC51A		0.185968	0.600058	0.668017		1.95882	1.38642e-08	5.55883e-08		0.28163	0.570835	0.67944	0.264087	0.445254	0.548418	0.67119	1.22881	0.515743	0.891575	1.07395	0.218358	0.133556	1.04513	0.977466	1.27295	0.477845	0.740138	0.273796	0.614207	3.32765	1.32029	1.507	3.95496	4.35666	2.99399	4.69806	1.31261	1.10496	2.24402
100512104	ACSS3	-	5	acyl-CoA synthetase short chain family member 3	79611	ACSS3		0.96101	5.17076e-05	0.000154934		1.96045	2.52016e-15	1.77345e-14		6.33667	5.13751	8.15328	5.22893	5.40665	6.60844	5.25108	8.40766	5.15743	7.02115	10.1177	7.91546	16.4274	5.22565	23.1505	11.5545	7.55864	18.7255	8.30516	17.7036	21.5574	21.6647	48.0088	53.8245	74.3575	57.7413	123.702	56.8523	43.8493	24.9551
100622679	RPL3L	-	3	ribosomal protein L3 like	6123	RPL3L		0.0625476	0.864123	0.896627		1.96419	2.01967e-08	7.95421e-08		0.375506	0.363258	0.463255	0.42254	0.508862	0.356472	0.236891	0.582069	0.257871	0.185745	0.169571	0.545894	0.0890373	0.499845	0.514456	0.293758	0.477845	0.59211	0.228164	0.433558	3.18297	0.660143	2.58344	2.16287	2.76707	1.71085	1.02132	0.492228	0.7851	0.928562
100156262	PAPSS2	-	14	3'-phosphoadenosine 5'-phosphosulfate synthase 2	9060	PAPSS2		-0.335958	0.361021	0.43775		1.96991	4.24172e-08	1.61614e-07		0.234692	0.311364	0.710324	0.42254	0.381646	0.548418	0.513263	0.323371	0.36102	0.928723	0.452189	0.491304	0.133556	0.363524	0.771684	0.489597	0.304083	0.259048	0.365062	0.252909	0.434041	0.540117	1.82993	3.15161	3.29693	1.23562	1.87922	0.779361	2.18083	0.696421
100521330	SKIDA1	-	10	SKI/DACH domain containing 1	387640	SKIDA1		0.55495	0.049876	0.0786243		1.98574	1.26165e-13	7.85337e-13		0.375506	0.622729	0.895626	0.42254	0.572469	0.932311	0.947563	1.55218	0.309446	0.557234	0.678283	0.818841	1.02393	0.817928	1.54337	0.538557	0.738488	1.70232	0.684491	1.58971	6.94465	4.50098	2.90636	3.86226	4.12116	4.6098	5.10658	3.97884	3.05317	1.50891
100627312	NUMBL	-	6	NUMB like, endocytic adaptor protein	9253	NUMBL		-0.326911	0.190711	0.255067		1.98687	3.98196e-16	2.96621e-15		0.985705	0.882199	0.833858	1.05635	0.954115	1.06942	1.10549	1.61686	0.876762	0.928723	0.960901	1.09179	0.890373	0.863369	0.565902	0.685436	0.521286	0.925173	0.958287	0.686467	5.93189	2.7606	3.55222	4.17125	4.53328	3.13656	3.7993	1.14853	1.25034	2.39878
397545	MFGE8	-	7	milk fat globule-EGF factor 8 protein	4240	MFGE8		0.733601	0.000703359	0.00169227		1.98907	2.65291e-19	2.44796e-18		12.0631	13.7519	20.97	10.5107	9.0959	13.6282	13.5422	32.3371	17.4321	11.3676	28.3748	21.3445	13.9789	10.9512	43.6259	22.9621	22.4153	28.1252	18.1162	35.8769	144.391	67.9948	96.5021	147.971	116.982	90.9603	123.171	60.7081	60.9179	51.0322
100156816	KIF12	-	1	kinesin family member 12	113220	KIF12		0.820552	0.0252699	0.0429012		1.98928	6.2885e-09	2.60507e-08		0.140815	0.207576	0.154418	0.21127	0.381646	0.548418	0.236891	0.45272	0.464168	0.222894	0.565236	0.655073	0.178075	0.408964	0.514456	0.440637	0.477845	1.03619	0.547593	0.578077	4.77445	1.08023	1.9914	3.12071	2.4727	2.37618	4.53465	1.10751	1.39573	0.580351
100513582	C2H11orf49	C11orf49	2	chromosome 2 C11orf49 homolog	79096	C11orf49		0.416394	0.326847	0.402772		1.9916	5.92135e-08	2.22696e-07		0.187753	0.155682	0.154418	0.0528175	0.127215	0.191946	0.0394818	0.0646743	0.103149	0.260043	0.395665	0.109179	0.356149	0.181762	0.154337	0.0489597	0.130321	0.222041	0.136898	0.180649	1.15744	0.960209	1.02261	0.834249	0.647611	0.52276	1.30729	0.164076	0.552478	0.580351
100153531	VSIG10	-	14	V-set and immunoglobulin domain containing 10	54621	VSIG10		0.470636	0.0690054	0.104762		1.99168	2.05677e-14	1.36455e-13		1.54896	1.7125	2.13097	1.42607	1.59019	2.16625	1.53979	3.23371	1.44408	1.18877	2.03485	2.12899	1.9143	2.54467	1.74915	2.05631	2.51955	2.62749	2.96613	3.61298	9.83826	2.2805	8.28852	16.5305	14.1297	13.5442	21.5294	4.92228	7.09497	4.91364
100623863	MFHAS1	-	15	malignant fibrous histiocytoma amplified sequence 1	9258	MFHAS1		-0.649095	0.00597052	0.0117483		1.99565	1.0844e-16	8.33857e-16		1.5959	2.38713	2.47069	3.0106	2.4807	1.91946	2.01357	3.03969	3.45548	2.30323	2.37399	1.41932	2.22593	1.72674	1.1318	1.37087	1.34665	1.6283	1.00392	1.44519	9.11485	6.96151	5.22069	6.64309	4.76877	7.0335	7.27178	1.31261	3.22763	12.2648
100517619	TMEM176B	-	18	transmembrane protein 176B	28959	TMEM176B		0.579256	0.14177	0.197892		1.9958	3.52191e-07	1.21858e-06		0.28163	0.207576	0.741208	0.686627	0.254431	0.685523	0.355336	0.646743	0.257871	0.0742979	0.452189	0.600483	0.445187	0.363524	1.64626	0.0979194	0.347524	0.851159	0.867022	1.91488	10.1276	2.2805	1.61465	4.78921	2.59045	2.47123	2.28775	1.64076	1.13403	2.82438
100514296	RHBDL2	-	6	rhomboid like 2	54933	RHBDL2		0.850179	0.0717496	0.108385		1.99767	8.2326e-06	2.4041e-05		0.328568	0.0518941	0.432371	0.369722	0.254431	0.164525	0.157927	0	0.103149	0.111447	0.282618	0.218358	0.133556	0.0908809	0.926021	0.783355	0.086881	0.407076	0.273796	1.30067	3.61701	0.660143	1.66847	2.19377	1.64847	0.807902	2.2469	0.615285	0.843255	1.19939
102162088	NLRP12L	-	X	NACHT, LRR and PYD domains-containing protein 3	105373310	LOC105373310		0.868776	0.0477406	0.0756402		2.00268	1.48997e-06	4.78977e-06		0	0.103788	0.463255	0.21127	0.254431	0.795206	0.157927	0.711417	0.567317	2.30323	0.452189	0.818841	0.356149	0.454405	1.38903	0.881275	0.477845	0.48109	0.821389	1.48132	3.47233	1.08023	1.507	5.34537	4.23891	4.22961	4.33038	0.574266	1.48297	4.10115
100124383	CFB	BF|properdin	7	complement factor B	629	CFB		0.778887	0.120969	0.172101		2.00424	1.73958e-05	4.8611e-05		0.187753	0	0.277953	0.0528175	0.127215	0.219367	0.118445	0.45272	0	0.222894	0.169571	0.600483	0.400668	0.0454405	0.154337	0.195839	0.173762	0.59211	0.365062	0.144519	0.578721	0.300065	1.56083	1.88478	2.41382	0.90295	1.75666	0.902418	1.01772	0.11607
100157653	SEMA3G	-	13	semaphorin 3G	56920	SEMA3G		-0.350086	0.183681	0.246797		2.02025	1.31494e-13	8.16961e-13		3.23874	2.90607	3.79869	4.80639	4.83418	4.41477	1.97409	3.94513	3.1976	2.82332	2.54356	2.40193	2.22593	1.99938	5.65902	1.95839	2.30235	3.47865	2.6467	4.19106	18.3744	3.78082	13.0786	16.8086	16.8968	10.1701	22.3873	6.39896	5.46662	4.91364
102160196	FAM107B	-	10	family with sequence similarity 107 member B	83641	FAM107B		0.153435	0.371904	0.448479		2.02149	4.51576e-28	6.74231e-27		14.8794	24.5978	18.4375	20.4404	17.2377	24.2401	21.0833	24.3175	20.4234	20.209	19.0484	22.3816	28.4919	19.3576	18.7776	25.3611	26.8897	32.6771	15.9715	21.5695	71.1827	27.546	78.741	181.681	158.606	113.724	156.711	60.2159	79.9929	87.7104
100157966	HABP2	-	14	hyaluronan binding protein 2	3026	HABP2		0.22241	0.282177	0.355584		2.02477	1.47563e-20	1.47148e-19		34.5935	26.9849	42.0326	31.3736	28.3054	45.8752	37.6656	56.784	29.9131	21.3978	40.0752	39.6319	27.6906	25.7193	61.1688	40.3918	44.0052	49.1452	29.8894	51.3766	284.731	44.2296	137.46	278.33	237.026	151.505	192.089	133.681	141.085	70.9963
110261743	LOC110261743	-	7	uncharacterized LOC110261743	-	-		-0.33214	0.0481552	0.076205		2.02633	2.35465e-32	4.40756e-31		6.99381	11.2091	10.1607	10.7219	10.6225	5.78581	9.752	14.7457	8.76762	10.2531	9.66553	7.58793	6.63328	9.26985	7.20238	6.26684	8.9053	4.03375	9.6285	7.58726	39.4977	26.8858	26.9646	37.912	31.0265	43.5317	33.4583	14.4797	20.9651	37.1038
100156637	RORA	-	1	RAR related orphan receptor A	6095	RORA		0.986551	0.000408178	0.0010321		2.02928	9.40912e-15	6.39791e-14		0.84489	0.311364	0.463255	0.63381	0.699685	1.01457	0.710672	0.194023	0.464168	0.631532	1.187	0.92802	1.33556	0.863369	1.59481	1.17503	0.95569	1.48028	0.821389	1.58971	7.81273	1.92042	3.76751	5.77795	5.88738	6.2256	7.92542	3.11744	4.76875	2.01188
100625395	USP35	-	9	ubiquitin specific peptidase 35	57558	USP35		-0.692055	0.00597258	0.0117506		2.03013	5.88262e-16	4.32063e-15		3.37956	1.66061	2.10009	1.32044	1.33576	2.82435	2.21098	2.65165	1.08306	1.22591	1.24352	1.41932	1.02393	2.45378	0.720238	1.22399	1.43354	0.740138	1.64278	0.758726	7.81273	5.46119	6.29712	6.42681	4.59215	5.32265	3.59504	2.70725	3.25671	4.48805
100524424	RASAL3	-	2	RAS protein activator like 3	64926	RASAL3		0.268811	0.497738	0.572121		2.03388	6.22174e-09	2.57823e-08		0.234692	0.103788	0.277953	0.158452	0	0.191946	0.197409	0.258697	0.206297	0.111447	0.226094	0.218358	0.133556	0.136321	0.360119	0.195839	0.086881	0.333062	0.136898	0.325168	1.01276	0.540117	2.36815	1.08143	0.765359	1.33066	1.18473	0.328152	0.726944	0.619041
100153186	MAL2	-	4	mal, T cell differentiation protein 2	114569	MAL2		0.564827	0.284027	0.357483		2.03552	0.000249315	0.000591165		1.07958	0.311364	0.370604	0.475357	0.8269	1.75494	0.750154	0.582069	0.618891	0.668681	0.113047	0.218358	1.02393	1.49954	5.09311	0.440637	0.260643	0.407076	5.74972	9.10471	14.3233	3.18069	1.34554	5.68525	4.00342	6.03551	3.34992	1.06649	1.5702	11.6457
100622285	TRIM25	-	12	tripartite motif containing 25	7706	TRIM25		0.413642	0.276058	0.34888		2.03634	1.55462e-07	5.60391e-07		1.07958	0.882199	0.710324	1.10917	1.27215	3.09856	0.67119	1.03479	1.13463	1.37451	0.79133	0.600483	1.33556	1.95394	5.76191	0.636476	1.12945	0.666124	4.24384	7.91243	6.51061	1.8604	4.84394	11.6486	10.0674	7.69884	8.33395	2.95337	4.04181	4.83626
100157217	UROC1	-	7	urocanate hydratase 1	131669	UROC1		0.597703	0.0281884	0.0472862		2.0414	2.53678e-13	1.54386e-12		1.92447	2.43902	3.95311	2.4296	1.46298	3.37277	1.93461	2.2636	3.04288	1.41166	3.16532	3.98503	2.35949	2.68099	4.52721	3.91678	3.2146	5.366	1.14082	6.21433	19.3872	3.60078	13.1863	25.0893	23.785	16.7759	15.8508	13.5363	11.8347	4.2946
100151977	ALDH18A1	-	14	aldehyde dehydrogenase 18 family member A1	5832	ALDH18A1		0.26935	0.119855	0.170703		2.0433	1.10413e-29	1.80394e-28		25.2059	20.55	31.1925	26.3559	23.344	27.3112	17.1351	38.6752	24.6009	15.0082	26.9617	28.8232	23.2387	24.3106	44.2432	30.4529	28.106	33.8243	22.2231	36.9608	132.816	66.7345	98.1167	189.282	177.622	148.511	181.182	71.8242	104.738	80.8236
396777	USP18	ISG43|UBP	5	ubiquitin specific peptidase 18	11274	USP18		1.06893	0.00499452	0.00999743		2.0504	4.11707e-10	1.92252e-09		0.28163	0.207576	0.247069	0.105635	0.190823	0.30163	0.157927	0.258697	0	0	0.678283	0.109179	0.356149	0.227202	0.360119	0.293758	0.390964	0.296055	0.821389	0.505817	2.1702	1.3803	1.507	2.16287	2.35495	1.85342	2.00178	0.656304	0.756022	1.62498
100158243	SLC16A3	-	12	solute carrier family 16 member 3	9123	SLC16A3		-1.30962	0.00329017	0.00687359		2.05317	4.77476e-06	1.43891e-05		0.375506	0.882199	0.277953	0.158452	0.699685	0.274209	0.236891	0.90544	0.515743	0.445787	0.113047	0.272947	0.178075	0.363524	0.102891	0.0979194	0.130321	0.222041	0.0912654	0.252909	1.73616	0.720156	3.76751	1.17413	1.23635	0.760379	0.204263	0.123057	0.436166	0.425591
100625145	GPR173	-	X	G protein-coupled receptor 173	54328	GPR173		0.479405	0.140804	0.196816		2.05437	1.56098e-11	8.20436e-11		0.422445	0.415153	0.401487	0.0528175	0.508862	0.685523	0.355336	0.840766	0.309446	0.482936	0.847854	0.491304	0.578743	0.136321	1.18325	0.832315	0.651607	0.444083	0.456327	0.758726	2.02552	1.08023	3.33694	4.32574	3.76792	2.32866	4.45294	1.92789	1.91913	1.5476
494022	TIE1	TIE-1	6	tyrosine kinase with immunoglobulin like and EGF like domains 1	7075	TIE1		0.19062	0.429853	0.50637		2.05579	1.00859e-17	8.29598e-17		1.03264	1.34925	1.6986	1.37325	1.6538	2.3582	0.947563	2.84567	1.95982	2.00604	1.13047	1.47391	1.95882	2.1357	2.67517	1.56671	2.38923	2.81252	1.09519	2.0594	14.3233	5.88128	6.88916	11.8031	8.59557	7.79388	11.357	3.52763	4.65244	7.73802
110259106	LOC110259106	-	Un	multidrug resistance-associated protein 4-like	-	-		-0.389771	0.249727	0.320455		2.06281	1.9007e-09	8.29885e-09		0.469383	0.882199	1.82214	0.63381	0.890508	1.80978	0.592227	1.22881	1.54723	0.557234	0.621759	0.655073	0.400668	0.499845	0.514456	0.734396	0.608167	1.48028	1.09519	1.62584	2.31488	1.44031	3.92897	6.64309	4.76877	3.46923	9.76379	1.64076	1.86098	2.59224
110256366	LOC110256366	-	13	uncharacterized LOC110256366	-	-		-0.775819	0.00420671	0.0085684		2.06593	1.2112e-14	8.16798e-14		0.797951	0.882199	0.988277	1.2148	0.636077	0.987153	1.06601	1.74621	1.03149	1.00302	0.395665	0.655073	0.489705	0.590726	0.257228	0.636476	0.781929	0.629117	0.638858	0.794856	3.47233	0.78017	1.34554	2.56454	4.12116	3.27913	4.94317	1.7228	2.18083	1.89581
100519446	PLD1	-	13	phospholipase D1	5337	PLD1		0.482274	0.191161	0.255512		2.07376	1.02715e-08	4.16679e-08		0.375506	0.207576	0.432371	0.528175	0.381646	0.795206	0.67119	0.711417	0.36102	0.297192	0.169571	0.600483	0.66778	0.727047	1.28614	0.538557	0.521286	1.14721	0.547593	0.578077	1.15744	0.480104	2.20668	5.80885	5.06314	2.51875	5.06573	2.42012	3.69288	0.696421
100520468	CREB3L2	-	18	cAMP responsive element binding protein 3 like 2	64764	CREB3L2		0.300857	0.110189	0.158208		2.07957	2.86282e-26	3.92791e-25		10.0917	12.6103	16.9551	8.66206	7.95096	13.3266	14.6083	13.9696	9.54124	8.24706	12.4917	14.2478	10.5954	10.9057	26.906	13.6108	13.5534	9.21472	18.8007	18.7152	40.0764	28.3262	50.4308	75.1133	77.89	64.8698	103.684	74.4905	58.9116	37.0264
100620285	QSOX1	-	9	quiescin sulfhydryl oxidase 1	5768	QSOX1		0.244569	0.370258	0.446895		2.08178	3.80884e-13	2.28408e-12		53.3219	33.8868	54.6023	47.8526	44.0801	37.9231	52.7082	95.6533	23.0537	29.7192	89.0812	60.9218	40.5565	42.3505	111.997	57.2829	55.5169	27.1261	45.724	35.335	465.002	42.5492	235.954	340.652	256.572	207.916	315.791	72.7677	87.4078	233.224
100620568	C4H1orf226	NOS1AP	4	chromosome 4 C1orf226 homolog	9722	NOS1AP		-0.632515	0.023257	0.039762		2.08662	2.14004e-14	1.41336e-13		0.610198	0.778411	1.76037	1.37325	1.78102	1.56299	1.57927	1.55218	0.825188	4.19783	0.734807	0.327536	0.934892	1.9085	1.49192	0.440637	1.04257	0.48109	1.04955	1.12002	4.34041	2.40052	3.01401	5.03639	4.35666	4.84741	3.7993	2.54318	4.01273	4.33329
100518206	ST5	-	9	suppression of tumorigenicity 5	6764	ST5		0.350455	0.0870388	0.128576		2.09475	3.23717e-23	3.78045e-22		4.88158	4.3591	5.21934	4.91202	4.64336	5.70355	6.47501	9.70114	6.39521	5.46089	7.96983	5.56812	8.63662	4.68037	6.01913	7.98043	7.16768	7.36437	5.88662	10.7667	74.221	21.3646	25.5652	39.735	42.8012	35.7853	46.1635	13.9875	16.0218	18.1843
102160712	LOC102160712	-	3	uncharacterized LOC102160712	-	-		0.375091	0.199469	0.26448		2.11452	4.31415e-15	2.9925e-14		1.12652	0.570835	0.185302	0.475357	0.699685	0.685523	0.552745	0.517394	0.36102	0.445787	0.847854	0.764251	0.578743	0.181762	0.565902	0.832315	0.825369	1.22123	0.638858	0.541947	5.78721	3.12068	2.52961	2.37915	2.17833	4.13456	3.63589	2.29706	1.62835	4.13984
494566	SIRPA	CD172|PTPNS1|swc3	17	signal regulatory protein alpha	140885	SIRPA		1.48239	0.00292195	0.0061962		2.11769	5.32205e-06	1.59321e-05		0.28163	0.0518941	0.0617673	0.316905	0.381646	0.575839	0.118445	0.0646743	0.154723	0.0742979	0.169571	0.218358	0.578743	0.908809	1.02891	0.146879	0.130321	0.0740138	1.23208	2.52909	3.90637	0.960209	3.28312	2.22466	1.70734	2.37618	2.77798	0.943437	1.45389	3.86901
100621502	KCNE1	-	13	potassium voltage-gated channel subfamily E regulatory subunit 1	3753	KCNE1		0.248928	0.39257	0.469586		2.11916	4.08036e-14	2.63764e-13		0.375506	0.363258	0.494138	0.369722	0.508862	0.685523	0.750154	0.970114	0.928337	0.891575	0.565236	1.09179	0.801336	1.18145	0.82313	0.440637	0.695048	0.666124	0.912654	0.397428	5.20849	2.46053	2.90636	3.42969	3.41468	4.89494	7.19007	1.14853	1.89005	2.51485
100625712	SEMA4G	-	14	semaphorin 4G	57715	SEMA4G		-0.464481	0.0926247	0.135741		2.12567	4.85777e-14	3.12017e-13		1.17346	1.7125	2.00744	2.53524	2.28988	1.94688	2.25046	2.0049	2.06297	1.5974	1.07395	1.25556	1.51363	0.95425	2.52083	1.66463	1.69418	1.51728	1.04955	1.19228	4.05105	1.3803	7.21209	9.7947	10.7739	9.17207	9.43697	3.07642	4.07089	2.16664
733705	FOXO4	MLLT7	X	forkhead box O4	4303	FOXO4		0.46638	0.0474302	0.075194		2.12859	9.95268e-20	9.45685e-19		1.54896	1.55682	1.91479	1.58452	1.52658	1.61783	1.81616	1.48751	1.13463	0.928723	2.20442	1.91063	1.51363	1.77218	4.11565	1.86047	1.91138	0.925173	2.5098	3.28781	8.24677	6.66145	13.1325	12.9154	8.71332	9.36216	12.9912	7.09628	7.44391	2.94045
397483	ITGA2	VLA-2	16	integrin subunit alpha 2	3673	ITGA2		0.204546	0.547963	0.619871		2.13275	1.87644e-09	8.1984e-09		3.37956	1.50493	4.60166	2.79933	3.3076	8.33596	1.85564	3.36306	2.73344	2.34038	1.46961	1.91063	3.24986	4.0442	6.73937	2.05631	1.95482	3.10858	8.80712	12.6093	8.39145	2.94064	17.0614	17.4574	19.605	28.2766	35.2559	11.1572	9.71197	16.3659
100037967	PDE4D	-	16	phosphodiesterase 4D	5144	PDE4D		-0.314662	0.172447	0.23408		2.13311	3.09011e-19	2.83542e-18		4.36526	2.85417	4.78697	2.95778	3.11678	4.79866	3.07958	4.85057	1.95982	3.19481	2.09137	2.67488	2.53756	4.13508	3.34396	2.10527	2.47611	2.29443	3.55935	3.72137	18.5191	5.46119	6.7277	17.9518	16.4847	15.9204	33.009	7.87565	9.36304	9.20824
100307052	SOCS1	-	3	suppressor of cytokine signaling 1	8651	SOCS1		-0.247934	0.281987	0.35545		2.13677	3.82622e-21	3.94143e-20		0.84489	1.60872	1.72948	2.00706	1.20855	1.78236	1.69772	3.16904	1.28936	1.8203	1.01742	1.69227	1.55815	0.95425	1.95493	1.32191	1.47698	0.888166	0.958287	2.0594	14.7574	8.10176	5.4898	6.11783	7.59471	7.17607	5.63767	4.14292	3.69288	4.79757
100523493	CKAP4	-	5	cytoskeleton associated protein 4	10970	CKAP4		-0.313152	0.0356088	0.0582937		2.13909	6.6003e-44	1.98813e-42		12.4387	11.5724	13.4653	11.1445	10.3681	12.12	11.6866	19.0789	13.0483	12.222	9.32639	9.38937	6.63328	9.40618	7.81973	11.8483	13.3797	10.4359	10.5412	11.2002	43.1147	16.3836	46.3404	53.7627	44.2142	65.2025	61.3607	35.3584	34.3699	38.3032
397084	TGFB2	-	10	transforming growth factor beta 2	7042	TGFB2		-0.58147	0.124986	0.177278		2.14686	1.85199e-09	8.09967e-09		0.187753	0.311364	0.308836	0.316905	0.381646	0.959732	0.315854	0.517394	0.464168	0.33434	0.113047	0.436715	0.222593	0.636166	0.154337	0.244799	0.0434405	0.111021	0.410694	0.325168	1.01276	0.78017	1.61465	1.45221	0.706485	0.712855	2.28775	0.861399	0.610633	1.66367
100152141	CCN2	CCN2	1	cellular communication network factor 2	1490	CCN2		0.455089	0.155477	0.214331		2.14827	1.00767e-10	4.96561e-10		1.92447	2.17955	1.60595	2.95778	2.35348	5.56644	2.09253	2.06958	2.06297	1.52311	1.69571	1.85604	3.16083	8.54281	3.60119	2.15423	1.69418	1.51728	24.3679	6.35885	19.5318	7.50163	11.7869	15.2637	20.6647	12.3086	14.5436	7.71157	5.4957	29.4431
100157127	STOX1	-	14	storkhead box 1	219736	STOX1		0.117506	0.615378	0.681309		2.15856	2.98872e-19	2.74622e-18		2.15916	1.86819	2.34716	2.4296	2.09905	2.16625	2.88217	2.32827	2.73344	2.78617	2.37399	3.93044	2.49305	3.49892	1.44048	2.05631	2.56299	2.92355	2.55543	2.09553	6.79997	4.56099	8.82674	17.9518	18.2509	16.158	25.9414	8.69602	11.602	4.6815
100621092	ZCCHC24	-	14	zinc finger CCHC-type containing 24	219654	ZCCHC24		1.20432	0.00226117	0.00490531		2.17216	1.53733e-08	6.13199e-08		0.704075	0.25947	0.895626	0.369722	0.254431	1.42589	0.355336	0.776092	0.412594	0.482936	2.54356	0.764251	1.4246	1.13601	2.21216	0.930235	0.608167	1.44327	0.775756	1.37293	5.93189	0.360078	4.03662	8.1262	9.06656	8.93445	9.51867	4.1019	5.96094	0.696421
100522100	APOH	-	12	apolipoprotein H	350	APOH		-0.809325	0.0716354	0.108225		2.18121	9.94449e-07	3.26901e-06		0.375506	0.415153	0.802975	0.580992	0.572469	0.466155	0.513263	0.258697	0.412594	0.111447	0.339141	0	0.311631	0.181762	0.360119	0.538557	0.260643	0.148028	0.319429	0.144519	0.14468	0.060013	1.56083	1.6994	2.06058	0.665331	2.12434	0.574266	2.32622	0.425591
100511707	BACE1	-	9	beta-secretase 1	23621	BACE1		-0.970808	1.28554e-05	4.29376e-05		2.18622	1.20573e-22	1.35147e-21		3.19181	2.6466	3.33543	4.11976	2.54431	1.78236	2.13202	2.58697	3.35233	1.93174	1.58266	1.31015	1.95882	0.863369	3.24107	1.37087	0.91225	1.18422	1.09519	1.62584	6.51061	3.00065	8.9882	6.36501	6.24062	8.60178	7.76201	4.7582	6.19356	4.52674
100627436	FBXO24	-	3	F-box protein 24	26261	FBXO24		0.771182	0.00127493	0.00291746		2.19309	1.70986e-19	1.60145e-18		1.40815	1.55682	1.29711	2.27115	1.97184	1.53557	1.93461	2.58697	3.14603	2.37753	2.1479	3.1116	4.00668	2.45378	4.78444	2.83966	3.38836	3.81171	2.41853	4.8414	32.119	27.426	19.3219	16.4069	13.0111	13.6393	15.8508	3.40458	7.53114	15.0504
100628094	NCCRP1	-	6	non-specific cytotoxic cell receptor protein 1 homolog (zebrafish)	342897	NCCRP1		-0.3562	0.149627	0.207313		2.21175	6.34963e-19	5.70248e-18		1.5959	1.55682	1.20446	1.90143	2.35348	1.45331	2.52683	2.97502	1.65038	1.11447	1.46961	1.69227	1.4246	1.40865	1.59481	0.930235	1.34665	1.5913	1.09519	1.44519	15.1914	6.4214	6.56623	9.51662	6.82936	5.65532	9.51867	2.99439	2.15175	4.25591
100156994	NID2	-	1	nidogen 2	22795	NID2		0.703217	0.000784115	0.00186669		2.21472	1.30042e-23	1.55611e-22		48.0179	62.5323	82.7064	67.5007	42.5535	75.1333	36.7575	110.787	45.0759	69.2456	93.6031	106.449	98.2972	79.2027	173.886	70.3061	108.21	112.723	74.8833	118.686	402.934	171.697	375.136	712.48	743.163	607.685	1015.8	243.817	361.349	386.901
110262227	FZD1	-	9	frizzled class receptor 1	8321	FZD1		0.716685	0.00383804	0.00788612		2.2149	1.63848e-19	1.53789e-18		1.31427	1.81629	1.23535	0.528175	1.08133	0.795206	1.3029	1.42283	1.34093	1.26306	2.37399	1.91063	1.4246	1.18145	2.26361	2.10527	2.34579	2.07239	1.87094	2.34844	9.5489	3.6608	8.34234	11.4632	13.9531	13.4017	21.7336	5.78368	7.03682	4.37198
100523015	TBC1D4	-	11	TBC1 domain family member 4	9882	TBC1D4		-1.30911	0.00258897	0.00554303		2.22624	6.64224e-07	2.22877e-06		0.328568	1.24546	0.463255	0.792262	0.636077	1.8372	2.05305	1.16414	0.825188	1.22591	0.113047	0.272947	0.534224	0.454405	0.720238	0.293758	0.086881	0.111021	1.32335	0.975505	9.5489	1.92042	0.69968	1.29772	1.53072	2.75637	2.69628	0.697323	1.13403	4.83626
100622808	SLC26A1	-	8	solute carrier family 26 member 1	10861	SLC26A1		0.573047	0.124581	0.176837		2.23499	2.75041e-09	1.18237e-08		0.704075	0.415153	0.833858	0.580992	0.954115	0.411314	0.750154	0.711417	0.979911	0.260043	1.13047	1.09179	0.623261	0.863369	0.617347	1.22399	0.608167	1.0732	1.27772	1.26454	24.1616	0.960209	3.92897	7.29195	7.88908	5.56027	8.3748	1.55872	1.65743	0.851182
396725	DES	-	15	desmin	1674	DES		-0.252019	0.475277	0.550575		2.24095	3.1512e-11	1.61227e-10		0.704075	0.103788	0.494138	0.528175	0.190823	0.438735	0.315854	0.646743	0.464168	0.33434	0.282618	0.327536	0.400668	0.363524	0.411565	0.391678	0.390964	0.259048	0.273796	0.433558	1.15744	1.32029	2.09904	2.22466	2.29608	2.94647	0.980464	0.328152	0.610633	2.82438
100738739	C2CD4B	-	1	C2 calcium dependent domain containing 4B	388125	C2CD4B		0.717257	0.219499	0.28675		2.24285	4.2732e-05	0.000112887		0.0469383	0.103788	0.185302	0.105635	0.0636077	0.0822627	0	0.0646743	0.103149	0.148596	0.169571	0.327536	0.0445187	0.0454405	0.257228	0.0489597	0.217202	0.148028	0.0912654	0.216779	7.95741	1.56034	0.914967	0.432574	0.824233	0.142571	0.571937	0.041019	0.174467	2.01188
100627524	PCOLCE	-	3	procollagen C-endopeptidase enhancer	5118	PCOLCE		0.882431	0.000463082	0.00115643		2.25437	6.48039e-19	5.81593e-18		1.17346	1.24546	1.11181	2.05988	1.84462	1.23394	1.85564	2.39295	3.04288	2.08034	2.09137	2.89324	3.91764	2.22658	4.78444	2.59486	2.99739	3.7377	2.3729	4.76914	31.3956	27.606	19.4296	16.3451	12.9522	13.6868	15.8917	3.36356	7.53114	14.9344
396743	CD55	DAF	9	CD55 molecule (Cromer blood group)	1604	CD55		0.667944	0.00213558	0.00466374		2.2581	4.8844e-24	5.98133e-23		7.27544	6.74623	8.55477	9.19024	10.8769	19.5785	8.25169	14.4224	10.7274	17.1628	13.17	16.0493	16.6055	21.3116	17.9545	15.765	17.4631	20.6499	16.8841	13.9822	51.3615	33.9674	53.6063	101.747	126.696	129.74	126.643	39.9935	46.5535	118.624
445537	ST3GAL1	SIAT4A	4	ST3 beta-galactoside alpha-2,3-sialyltransferase 1	6482	ST3GAL1		-0.210096	0.529196	0.601706		2.26085	7.71037e-11	3.83412e-10		3.98976	2.90607	7.99886	10.2466	9.79558	6.44391	10.5022	19.5316	9.95383	13.8566	2.20442	5.24058	10.7735	6.31622	14.2504	4.16158	6.90704	12.0643	4.15258	15.1745	56.4253	2.2805	41.8194	51.2291	52.692	42.4862	31.9468	22.1913	44.0237	22.1307
100125967	LDLRAP1	-	6	low density lipoprotein receptor adaptor protein 1	26119	LDLRAP1		0.262258	0.292316	0.366527		2.26614	1.41451e-19	1.33629e-18		0.985705	0.934093	1.6986	1.74298	1.33576	1.1791	0.947563	1.48751	1.23778	1.85745	1.97833	0.92802	1.55815	1.31777	1.44048	1.41983	1.73762	2.29443	1.68841	1.6981	15.1914	6.54142	10.1723	7.13746	6.29949	9.55226	12.1741	2.05095	2.79147	7.11897
445464	C1R	-	5	complement C1r	715	C1R		1.4481	0.00679519	0.0131985		2.26755	3.68978e-07	1.2723e-06		0.0938766	0.25947	0.0617673	0.264087	0	0.137105	0	0.0646743	0.0515743	0	0.226094	0.0545894	0	0.0908809	0.771684	0.146879	0.217202	0.370069	0.228164	0.397428	1.73616	1.08023	0.69968	1.48311	1.64847	1.33066	1.51155	0.697323	0.348933	0.464281
100517711	RFX5	-	4	regulatory factor X5	5993	RFX5		0.51289	0.160792	0.220775		2.26919	4.35764e-13	2.59537e-12		0.375506	0.103788	0.216186	0.0528175	0.190823	0.493576	0.276372	0.194023	0.103149	0.185745	0.282618	0.163768	0.0890373	0.363524	0.411565	0.0979194	0.390964	0.48109	0.228164	0.650337	2.02552	1.08023	1.2379	1.91568	1.58959	1.52076	1.75666	1.59974	1.77374	0.696421
397096	ENG	-	1	endoglin	2022	ENG		-0.296246	0.2425	0.312585		2.28043	1.52792e-18	1.33291e-17		1.87753	2.28334	1.42065	1.90143	1.46298	1.56299	1.61875	2.91034	2.16612	1.11447	1.97833	1.58309	1.51363	2.04482	0.926021	1.51775	1.8245	1.33225	0.775756	1.22841	27.7786	4.621	9.52642	14.1204	7.35922	6.89093	6.37302	5.33247	6.68789	1.97319
100522060	VWCE	-	2	von Willebrand factor C and EGF domains	220001	VWCE		1.27058	0.00992304	0.0185666		2.28331	3.02714e-07	1.05379e-06		0.0938766	0.155682	0.123535	0.0528175	0.254431	0.438735	0.0789635	0.323371	0.0515743	0.0371489	0.169571	0.327536	0.267112	0.363524	0.308674	0.489597	0.477845	0.407076	0.547593	0.180649	2.1702	0	0.861145	3.67688	4.53328	1.14057	2.16519	2.33808	1.59928	0.502971
100518493	RCN3	-	6	reticulocalbin 3	57333	RCN3		0.290884	0.252107	0.323162		2.29511	5.42254e-18	4.53753e-17		3.98976	4.30721	4.69431	7.13036	7.56932	5.01803	5.05367	8.21364	2.57871	2.34038	7.06545	6.38696	8.72566	5.31653	6.89371	5.72829	5.60382	8.28955	3.83315	3.72137	125.872	22.5649	47.5783	45.2966	40.2696	27.2311	28.3109	9.63946	13.9864	17.8748
100515727	CFAP45	CCDC19	4	cilia and flagella associated protein 45	25790	CFAP45		-0.162907	0.679275	0.738389		2.30334	2.09901e-09	9.12521e-09		0.375506	0.467047	0.154418	0.845079	0.318038	0.520997	0.355336	0.258697	0.309446	0.631532	0.282618	0.327536	0.0890373	0.817928	0.46301	0.146879	0.390964	0.518097	0.593225	0.216779	4.19573	3.18069	1.34554	1.35952	1.23635	1.6158	2.45116	0.328152	0.756022	3.05652
100522628	TSKU	-	9	tsukushi, small leucine rich proteoglycan	25987	TSKU		-0.21883	0.267395	0.339734		2.30356	2.20989e-28	3.35919e-27		16.8039	15.7239	20.6612	19.5425	18.6371	15.8767	14.5688	30.979	25.4777	18.6859	22.0442	15.7217	15.1363	10.0423	18.006	17.4297	17.3328	19.6137	14.5112	16.0778	182.586	47.5903	78.4718	110.059	103.618	101.986	117.002	44.4236	41.6103	25.5355
100621470	CGNL1	-	1	cingulin like 1	84952	CGNL1		-0.566382	0.0313734	0.0519901		2.30432	1.40733e-17	1.14821e-16		1.68978	1.50493	2.81041	3.22187	2.67152	2.79693	2.28994	3.03969	3.86807	3.4177	1.9218	1.80145	1.4246	1.45409	1.8006	2.5459	1.65074	0.851159	2.14474	3.54072	10.2723	4.02087	4.46719	12.5755	11.5393	12.2611	12.9503	2.54318	5.81555	12.5356
100126238	BCAS1	-	17	breast carcinoma amplified sequence 1	8537	BCAS1		0.992829	0.116917	0.16688		2.30507	8.42816e-05	0.00021456		0.0469383	0.155682	0.123535	0	0	0.246788	0.0394818	0.258697	0.0515743	0	0.113047	0.109179	0.0445187	0.318083	0.411565	0.146879	0.086881	0	0.136898	0.614207	3.76169	0.78017	0.161465	1.42131	0.647611	0.665331	1.18473	0.123057	0.290778	1.74105
100513692	TRPM8	-	15	transient receptor potential cation channel subfamily M member 8	79054	TRPM8		0.459112	0.356176	0.43321		2.31656	9.19256e-08	3.38914e-07		0.0469383	0.103788	0.154418	0	0	0.137105	0.0394818	0.323371	0.103149	0.222894	0	0.218358	0.222593	0.136321	0.0514456	0.0489597	0.217202	0.185035	0.0912654	0.397428	0.14468	0.60013	0.592037	1.14323	1.70734	0.90295	1.30729	0.41019	0.668789	0.425591
100511227	GXYLT2	-	13	glucoside xylosyltransferase 2	727936	GXYLT2		0.651944	0.164338	0.224796		2.32182	1.39168e-07	5.04012e-07		0.328568	0	0.154418	0.158452	0.127215	0.109684	0.0789635	0.388046	0.36102	0.148596	0.339141	0.163768	0.0890373	0.136321	0.308674	0.391678	0.390964	0.333062	0.136898	0.578077	2.60424	0.660143	1.56083	1.51401	1.41297	1.94847	4.53465	0.902418	1.19219	0.0386901
100521597	PAQR5	-	1	progestin and adipoQ receptor family member 5	54852	PAQR5		-0.682007	0.105588	0.152487		2.32685	5.92344e-09	2.46162e-08		0.751013	0.103788	0.185302	0.316905	0.127215	0.219367	0.315854	0.388046	0.309446	0.557234	0	0.218358	0.133556	0.454405	0.154337	0.244799	0.086881	0.0370069	0.365062	0.289039	2.1702	0.480104	1.02261	1.11233	0.294369	1.6158	1.02132	0.984456	0.610633	1.04463
100518875	EGFLAM	-	16	EGF like, fibronectin type III and laminin G domains	133584	EGFLAM		0.868228	2.35245e-06	9.01556e-06		2.32872	2.17599e-33	4.24918e-32		13.659	11.4686	21.7112	12.5177	12.2127	16.5348	12.3578	24.3175	12.1715	12.2591	26.453	30.2971	21.9477	20.9481	30.1471	23.2069	27.8019	27.2001	22.7707	29.3013	128.187	47.5303	118.892	246.691	257.749	147.989	297.407	101.276	108.169	71.7314
733636	HNF4A	HNF-4alpha	17	hepatocyte nuclear factor 4 alpha	3172	HNF4A		-0.167284	0.415067	0.492628		2.33523	7.86738e-27	1.11565e-25		36.0017	31.5516	42.9283	37.3948	36.1928	36.3053	36.5206	63.8982	36.7724	28.9762	37.0229	35.8652	31.7863	23.3564	39.3044	35.0062	33.4926	34.7495	26.6951	37.7195	226.569	29.4064	127.503	265.291	236.143	182.586	275.96	93.0311	144.371	51.7673
100517803	LOC100517803	-	2	glycine N-phenylacetyltransferase	10249	GLYAT		2.16732	0.00135802	0.00309247		2.33736	5.07388e-05	0.000132674		0.0938766	0.0518941	0	0	0.0636077	0.383893	0.0394818	0	0.0515743	0.0371489	0	0.218358	0.0890373	0.363524	0.514456	0.0979194	0	0.185035	0.912654	0.325168	2.74892	0.300065	0.807324	0.679758	0.588738	1.90095	2.53287	0.328152	0.232622	2.16664
100522685	CCDC30	-	6	coiled-coil domain containing 30	728621	CCDC30		1.80514	0.000396774	0.0010056		2.33776	1.49718e-11	7.88488e-11		0	0.155682	0.0617673	0	0.0636077	0.0822627	0	0	0	0.297192	0.226094	0.218358	0.267112	0.0454405	0.205782	0.0489597	0.086881	0.296055	0.228164	0.180649	1.30212	0.78017	0.69968	1.14323	0.47099	0.712855	1.42984	0.82038	1.19219	0.851182
102160717	IGSF9	-	4	immunoglobulin superfamily member 9	57549	IGSF9		-0.218682	0.328234	0.404215		2.34333	9.52594e-26	1.26977e-24		1.54896	1.7125	2.19274	1.26762	1.46298	1.80978	1.85564	1.48751	1.90825	1.37451	0.734807	1.25556	1.33556	1.54498	1.44048	1.22399	1.47698	1.33225	1.82531	2.24005	11.8638	6.60143	10.9258	7.81722	7.65359	10.4552	6.74069	2.91235	4.73968	4.44936
100621722	FBLN2	-	13	fibulin 2	2199	FBLN2		-0.0921099	0.539171	0.611773		2.35094	6.58379e-48	2.39632e-46		126.921	102.231	121.527	122.061	105.843	138.092	86.3861	161.686	114.34	142.02	117.117	111.69	123.317	118.236	139.315	89.2046	123.805	112.427	101.67	107.342	505.368	262.497	589.4	951.971	981.955	751.777	765.007	309.816	451.665	438.707
100522109	ELMO1	-	18	engulfment and cell motility 1	9844	ELMO1		-0.774573	0.0207255	0.0358456		2.35199	1.43616e-13	8.89322e-13		0.187753	0.25947	0.67944	0.686627	0.636077	0.438735	0.394818	0.517394	0.618891	0.33434	0.169571	0.163768	0.267112	0.136321	0.46301	0.293758	0.086881	0.296055	0.365062	0.505817	1.15744	1.14025	0.861145	2.25556	2.76707	1.14057	1.71581	1.76382	0.7851	1.12201
100519401	GGT7	-	17	gamma-glutamyltransferase 7	2686	GGT7		0.309102	0.328135	0.404131		2.35228	8.64812e-14	5.44005e-13		0.469383	0.778411	0.833858	0.739444	1.01772	1.1791	0.67119	1.09946	0.515743	0.33434	0.508712	1.58309	1.38008	0.499845	1.49192	0.685436	0.738488	1.22123	0.456327	0.903245	6.79997	1.62035	4.89776	9.48572	9.4198	3.37418	4.45294	5.25043	4.50705	1.39284
100623339	QPRT	-	3	quinolinate phosphoribosyltransferase	23475	QPRT		-0.0397794	0.885124	0.913355		2.35348	6.64008e-17	5.19433e-16		1.40815	1.08978	1.94567	1.05635	2.73513	1.97431	1.42134	1.61686	1.75352	1.22591	1.9218	2.34734	1.11297	1.77218	0.82313	1.22399	1.21633	2.92355	1.36898	1.37293	10.7063	3.42074	8.07324	15.1401	14.1297	7.27112	6.41387	8.69602	6.97866	1.47022
100514494	LOC100514494	SCHIP1	13	schwannomin-interacting protein 1	100505385	IQCJ-SCHIP1		-0.369485	0.0900762	0.132585		2.36433	1.23967e-26	1.74848e-25		2.2061	2.85417	3.3972	3.59159	2.35348	2.71467	2.84269	5.17394	2.16612	2.78617	1.75223	1.5285	3.11631	1.81762	2.3665	2.59486	2.51955	2.99756	1.23208	2.52909	17.651	10.1422	10.9796	14.5839	11.9514	13.9244	22.3464	4.88126	7.15313	7.97016
102163958	LOC102163958	-	6	uncharacterized LOC102163958	-	-		0.468433	0.32976	0.405751		2.37166	3.35933e-07	1.16417e-06		0	0.415153	1.38976	0.475357	0.381646	0.274209	0.0789635	0.45272	0.206297	0.185745	0.395665	0.109179	0.934892	0	0.411565	0.195839	0.304083	1.22123	0.867022	0.289039	2.60424	1.14025	4.2519	1.5758	2.88481	3.18409	3.18651	1.84585	0.7851	0.889872
100157413	SASH1	-	1	SAM and SH3 domain containing 1	23328	SASH1		-0.456677	0.0117546	0.0216625		2.38269	3.0196e-37	7.00279e-36		4.08363	3.78827	4.7252	4.06694	4.1345	3.97603	3.9087	5.62666	4.22909	4.16068	2.54356	3.6029	1.9143	3.54436	3.18963	2.93758	3.12771	3.10858	3.55935	3.50459	14.468	6.60143	25.4576	23.05	17.3678	15.3026	20.5489	12.6749	16.7779	6.65469
110259360	SEMA6B	-	2	semaphorin 6B	10501	SEMA6B		-0.316207	0.325418	0.401434		2.38274	1.52112e-13	9.40152e-13		0.704075	0.985987	0.617673	0.369722	1.01772	1.26136	1.02653	0.582069	1.5988	0.854426	0.79133	0.436715	0.445187	0.227202	0.668793	0.930235	0.521286	1.03619	0.958287	1.12002	3.03828	5.40117	4.2519	3.95496	4.18004	4.98999	9.39612	0.656304	1.54112	2.78569
102163407	TRPS1	-	4	transcriptional repressor GATA binding 1	7227	TRPS1		1.50872	0.0149718	0.026833		2.38352	4.54196e-05	0.000119529		0.0469383	0.103788	0.0617673	0	0.190823	1.59041	0.0789635	0.0646743	0.257871	0.111447	0.226094	0.0545894	0.0890373	0.636166	0.617347	0.195839	0.130321	0.0370069	1.46025	1.12002	6.79997	1.92042	0.269108	1.29772	0.647611	2.66133	3.96271	0.574266	0.959566	2.59224
780415	IRF9	-	7	interferon regulatory factor 9	10379	IRF9		0.368171	0.307244	0.382802		2.38642	1.40218e-12	8.03007e-12		0.234692	0.311364	0.277953	0.316905	0.636077	1.06942	0.276372	0.45272	1.03149	0.371489	0.339141	0.327536	0.222593	0.863369	0.720238	0.244799	0.608167	0.370069	1.68841	1.04776	1.30212	2.70059	4.95158	4.38753	3.70905	3.6118	2.20604	1.59974	1.91913	3.36604
100513179	DOP1B	-	13	DOP1 leucine zipper like protein B	9980	DOP1B		-0.708539	0.0259615	0.0439524		2.39177	6.31923e-15	4.3465e-14		0.657136	0.518941	0.308836	0.528175	0.699685	0.520997	0.592227	0.582069	0.670465	0.631532	0.282618	0.218358	0.623261	0.408964	0.46301	0.195839	0.260643	0.259048	0.273796	0.469688	2.60424	0.540117	2.04522	2.53365	2.17833	1.56828	3.84015	0.697323	1.16311	1.89581
110259957	ARHGDIG	-	3	Rho GDP dissociation inhibitor gamma	398	ARHGDIG		1.23834	0.00995524	0.0186188		2.39716	1.47573e-10	7.16965e-10		0.0938766	0.0518941	0	0	0.127215	0.109684	0.0789635	0.129349	0.0515743	0.0742979	0.113047	0.163768	0.133556	0.272643	0.154337	0.195839	0.130321	0.296055	0.136898	0.108389	2.1702	1.20026	1.45318	1.11233	1.00085	0.997997	0.285969	0.492228	0.465244	0.889872
397302	CD247	CD3Z	4	CD247 molecule	919	CD247		0.258064	0.492464	0.566848		2.40252	2.44695e-11	1.26529e-10		0.28163	0.311364	0.370604	0.21127	0.127215	0.356472	0.394818	0.582069	0.412594	0.297192	0.169571	0.272947	0.623261	0.318083	0.46301	0.342718	0.304083	0.518097	0.50196	0.469688	7.95741	3.2407	0.968788	2.00838	1.41297	1.85342	3.55418	0.451209	0.697866	3.55949
100518874	OTULINL	-	16	OTU deubiquitinase with linear linkage specificity like	54491	OTULINL		-0.18383	0.677491	0.736939		2.4127	7.27229e-08	2.70784e-07		0.187753	0.311364	0.123535	0.580992	0.636077	0.658102	0.236891	0.323371	0.876762	0.70583	0.339141	0.163768	0.445187	0.318083	2.46939	0.391678	0.217202	0.185035	0.456327	3.82976	3.61701	2.22048	0.914967	2.22466	1.64847	2.32866	3.67674	0.697323	0.7851	5.30054
100519581	GJB1	-	X	gap junction protein beta 1	2705	GJB1		-0.15473	0.422348	0.499808		2.41517	5.64335e-32	1.02844e-30		31.7772	23.0929	33.5088	23.3981	23.9801	22.3206	22.2282	42.3617	25.8387	18.1287	31.8793	25.0565	23.0607	15.677	27.9864	22.5215	22.98	26.719	16.5647	21.7863	286.178	40.0887	102.1	182.793	182.862	142.666	155.158	82.5302	92.7871	58.9637
100156039	SLC38A3	-	13	solute carrier family 38 member 3	10991	SLC38A3		-0.599617	0.131193	0.18496		2.42331	3.05856e-09	1.30755e-08		0.516321	0.778411	1.11181	0.950714	1.90823	1.26136	0.908081	1.03479	0.670465	0.222894	0.395665	0.436715	0.756817	0.636166	0.668793	0.538557	0.217202	1.25823	0.182531	1.01163	7.81273	0.360078	2.63726	7.97171	6.35837	4.27713	2.77798	1.5177	2.03544	1.27677
100156777	CASP7	-	14	caspase 7	840	CASP7		0.335574	0.350471	0.427303		2.42777	2.59985e-11	1.34118e-10		0.751013	0.622729	0.988277	0.792262	0.254431	1.94688	1.02653	0.711417	0.670465	1.33736	0.904377	0.600483	0.445187	1.9085	1.74915	0.930235	0.347524	0.407076	3.28556	2.63748	6.94465	3.2407	6.13566	7.63183	8.3012	6.2256	10.7443	1.84585	4.94322	4.64281
100739016	RIBC1	-	X	RIB43A domain with coiled-coils 1	158787	RIBC1		0.901017	0.0747554	0.112498		2.42904	4.51101e-09	1.89205e-08		0.0469383	0	0.0308836	0.105635	0.190823	0.109684	0.0394818	0	0.154723	0.111447	0.169571	0.436715	0.0445187	0.136321	0.0514456	0.244799	0.217202	0.148028	0.0912654	0.108389	1.4468	0.480104	0.914967	1.01964	1.29522	0.427713	1.42984	0.738342	0.5234	0.23214
100337678	PNCK	-	X	pregnancy up-regulated nonubiquitous CaM kinase	139728	PNCK		-0.00950048	0.973788	0.980521		2.43344	6.81958e-17	5.32203e-16		1.03264	1.34925	1.45153	1.26762	0.763292	1.26136	0.829117	1.81088	0.979911	0.482936	1.13047	1.14638	1.15749	0.681607	1.59481	0.685436	1.30321	1.22123	0.365062	1.73423	22.8595	5.70124	7.58884	7.41555	7.59471	6.79589	6.41387	2.29706	4.24535	2.20533
100526031	EFEMP2	-	2	EGF containing fibulin extracellular matrix protein 2	30008	EFEMP2		-0.349802	0.146584	0.203678		2.43746	1.14975e-23	1.37959e-22		1.54896	5.03372	2.56334	2.00706	3.18038	2.41304	1.93461	1.29349	2.68186	1.8946	1.97833	1.5285	1.202	1.54498	2.26361	1.17503	1.78106	2.51647	1.87094	2.09553	24.7403	11.5225	14.6395	11.7104	12.3046	6.36817	9.43697	4.47107	5.43754	7.3898
100153704	CD276	-	7	CD276 molecule	80381	CD276		0.416841	0.0428684	0.0686764		2.44475	9.49419e-31	1.63044e-29		4.74077	4.51478	4.81785	4.80639	3.24399	6.33423	5.56693	8.40766	4.17752	3.52915	9.15682	6.71449	3.56149	4.0442	8.90009	6.21788	5.86446	5.62505	5.61282	10.3693	42.8253	14.1631	36.9216	41.7742	42.1536	46.8108	56.6627	20.3454	25.5303	26.8509
100516714	TMEM35A	-	X	transmembrane protein 35A	59353	TMEM35A		0.538385	0.194581	0.259264		2.45356	5.36784e-10	2.47658e-09		0.187753	0.155682	0.33972	0.316905	0.381646	0.274209	0.197409	0.0646743	0.309446	0.222894	0.113047	0.163768	0.178075	0.181762	1.49192	0.391678	0.347524	0.259048	0.638858	2.0594	1.88084	1.02022	2.09904	2.37915	3.17918	2.23361	2.08349	0.738342	1.0468	4.41067
100526242	P3H4	LEPREL4	12	prolyl 3-hydroxylase family member 4 (non-enzymatic)	10609	P3H4		0.596072	0.0153374	0.0274243		2.45388	1.66054e-24	2.0881e-23		1.2204	1.7644	1.08093	0.897897	1.14494	1.42589	0.829117	1.81088	1.13463	0.33434	1.80875	1.41932	1.51363	1.36321	2.21216	1.86047	1.91138	1.77633	1.77968	2.20392	22.2808	5.94129	13.3477	11.4632	12.1869	9.45721	13.8491	5.94775	6.5425	4.60412
100523904	PHLDA1	-	5	pleckstrin homology like domain family A member 1	22822	PHLDA1		-0.565414	4.69777e-05	0.000141668		2.46537	9.22399e-64	5.78287e-62		26.0038	28.0228	32.3043	30.4229	29.4504	25.7757	29.6113	43.5258	27.9532	23.8125	18.2006	19.3792	14.0679	20.4028	21.8644	20.3672	22.0243	15.4319	19.3483	25.4354	144.825	46.6901	108.235	158.476	131.347	91.0554	127.011	90.816	102.645	64.3803
102162530	ALDH1A3	-	1	aldehyde dehydrogenase 1 family member A3	220	ALDH1A3		1.29063	0.0437617	0.069945		2.47247	3.53114e-05	9.43179e-05		0.0469383	0.103788	0.0308836	0	0.127215	0.877469	0.0394818	0	0.103149	0.222894	0.0565236	0	0.222593	0.454405	0.411565	0.0489597	0.0434405	0.0370069	1.09519	0.722596	3.03828	0.540117	0.914967	0.772453	0.94198	1.47323	4.86147	1.10751	0.407089	1.5476
100126864	IFNGR2	IFN-gR2	13	interferon gamma receptor 2	3460	IFNGR2		1.53668	0.0199588	0.0346428		2.48706	2.9382e-05	7.93634e-05		0.0938766	0	0	0.0528175	0	0.0274209	0.118445	0.129349	0.0515743	0.0371489	0.0565236	0.0545894	0.0890373	0.0908809	0.668793	0.195839	0.086881	0.0370069	0.228164	1.55358	4.48509	0.840183	0.753502	0.463472	0.412116	0.760379	2.16519	0.205095	0.174467	1.70236
100516929	PRCD	-	12	photoreceptor disc component	768206	PRCD		-0.413775	0.176257	0.238401		2.48996	4.17122e-17	3.30845e-16		0.797951	1.03788	0.648557	0.63381	0.445254	0.493576	0.631708	0.517394	0.876762	0.520085	1.07395	0.600483	0.489705	0.363524	0.46301	0.293758	0.347524	0.407076	0.547593	0.614207	3.47233	0.900196	2.63726	4.14035	3.12031	4.03951	4.08527	0.82038	2.44253	1.50891
100520218	ADAMTS9	-	13	ADAM metallopeptidase with thrombospondin type 1 motif 9	56999	ADAMTS9		0.674787	0.00090268	0.00212539		2.49052	1.1437e-29	1.86624e-28		31.5425	36.5334	57.1039	32.7468	32.3763	36.7714	27.2424	51.1574	43.1677	49.148	65.85	66.8174	56.8503	39.8513	90.4928	63.9903	68.2015	77.8255	42.621	61.9626	261.293	81.6777	318.462	624.513	675.576	433.131	899.045	294.311	320.699	208.733
397446	ECE1	ECE-1	6	endothelin converting enzyme 1	1889	ECE1		-0.313729	0.12828	0.181341		2.5031	7.04209e-31	1.21732e-29		9.71623	12.0913	15.8433	15.6868	13.6757	14.725	12.95	27.6806	17.4837	12.2963	10.2308	11.4638	7.12299	11.1329	18.5719	10.1347	11.1642	9.43676	12.8228	17.2339	92.1613	27.9061	52.1531	96.3094	84.0717	86.0178	103.888	35.2763	44.1982	34.8598
613128	AGPAT1	-	7	1-acylglycerol-3-phosphate O-acyltransferase 1	10554	AGPAT1		-0.139308	0.431902	0.508236		2.50461	9.43227e-44	2.81529e-42		4.03669	3.00986	4.38548	4.01413	2.60792	4.35992	3.51388	5.62666	4.74483	4.23498	4.69146	3.43913	2.84919	2.54467	4.42432	4.35741	4.34405	3.51566	3.14866	3.54072	17.0723	6.12133	19.914	28.7352	27.0819	26.7083	24.4708	16.6537	18.0282	17.101
100135678	PDE6C	GPR120|O3FAR1	14	phosphodiesterase 6C	5146	PDE6C		0.0777337	0.878173	0.907898		2.50522	7.40317e-08	2.75451e-07		0	0.0518941	0.247069	0.21127	0.254431	0.191946	0.197409	0	0.154723	0.0742979	0.169571	0.109179	0.0445187	0.0908809	0.411565	0	0.0434405	0.148028	0.273796	1.3368	1.4468	0.540117	0.69968	1.73029	1.47184	0.712855	0.817053	0.615285	0.552478	0.502971
100522293	CFP	-	X	complement factor properdin	5199	CFP		1.83308	0.00543604	0.0107791		2.50531	2.79389e-06	8.66675e-06		0	0.103788	0.0926509	0	0.0636077	0.0274209	0	0	0.0515743	0	0	0.109179	0.178075	0.0908809	0.257228	0.0489597	0.0434405	0.407076	0.0456327	0.216779	2.60424	0.60013	0.914967	1.39042	0.588738	0.0475237	0.735348	0.574266	1.13403	0.19345
100514839	LRP1	-	5	LDL receptor related protein 1	4035	LRP1		-0.671585	0.0014128	0.00320498		2.5061	1.0113e-28	1.56929e-27		35.8139	21.2247	27.7644	22.7643	27.3513	38.4715	24.1628	29.8795	15.8333	17.8315	13.1135	20.471	10.4174	16.5403	23.8193	11.4076	19.2876	15.6169	20.9454	11.959	65.6848	39.0085	110.28	138.702	165.494	113.391	226.528	72.4395	47.3386	61.0916
397391	MMP2	MMP-2	6	matrix metallopeptidase 2	4313	MMP2		-0.792143	0.00123011	0.0028218		2.51007	7.67579e-23	8.70787e-22		4.36526	3.78827	3.79869	3.38032	5.27944	3.26309	3.79025	7.69624	4.53853	3.00906	2.65661	2.12899	2.22593	2.63555	2.26361	2.93758	1.91138	1.81334	1.68841	3.54072	18.8084	11.2224	6.02802	18.5698	9.89079	23.4292	16.2185	4.71718	6.62973	34.202
100520441	NIPAL1	-	8	NIPA like domain containing 1	152519	NIPAL1		0.63809	0.00514464	0.0102681		2.51223	1.59356e-24	2.00773e-23		8.8244	11.5724	14.4227	8.7677	11.513	12.6685	13.7002	19.9844	16.9679	12.5192	13.5091	13.7565	26.266	14.3137	43.7288	15.4223	16.9418	37.2289	13.6898	50.9792	101.566	26.8858	72.5515	129	138.177	109.732	142.903	151.729	154.577	89.0259
100620258	THPO	MGDF|ML	13	thrombopoietin	7066	THPO		-0.317846	0.397149	0.474112		2.51717	5.8389e-12	3.18212e-11		0.140815	0.674623	0.67944	0.686627	0.508862	0.356472	0.276372	0.711417	0.154723	0.297192	0.678283	0.218358	0.445187	0.136321	0.257228	0.489597	0.390964	0.296055	0.319429	0.361298	3.90637	1.26027	1.82993	3.92406	2.11946	2.56628	3.30907	0.492228	1.16311	0.889872
100626318	LOC100626318	-	6	cationic amino acid transporter 3-like	84889	SLC7A3		1.37855	0.00339575	0.00707273		2.52385	7.03134e-09	2.88904e-08		0.0938766	0.207576	0.247069	0.158452	0.127215	0.30163	0.118445	0.582069	0.0515743	0.0371489	0.395665	0.272947	0.0890373	0.681607	0.617347	0.440637	0.217202	0.111021	0.867022	1.01163	0.868081	0.720156	1.72229	5.90154	6.88823	3.6118	3.34992	3.19948	2.18083	1.00594
397488	GHR	-	16	growth hormone receptor	2690	GHR		0.258418	0.60776	0.674829		2.5384	1.72923e-08	6.86194e-08		0.0469383	0.0518941	0.0926509	0.0528175	0.190823	0.219367	0.118445	0.194023	0.154723	0.0371489	0.339141	0.163768	0.0890373	0.0454405	0.102891	0	0.130321	0.148028	0.136898	0.505817	5.20849	0.120026	0.484394	0.679758	1.05973	1.18809	0.694495	0.738342	0.988644	0.928562
396856	RYR2	-	14	ryanodine receptor 2	6262	RYR2		-0.648665	0.167252	0.228106		2.54409	4.07008e-09	1.71645e-08		0.140815	0.0518941	0.216186	0.21127	0.254431	0.60326	0.157927	0.194023	0.103149	0.222894	0.113047	0.109179	0.178075	0	0.0514456	0	0.0434405	0.222041	0.228164	0.252909	0.14468	0.78017	0.484394	0.803351	0.94198	0.950473	2.73713	0.328152	0.610633	0.928562
100516047	SLC1A3	-	16	solute carrier family 1 member 3	6507	SLC1A3		-0.129645	0.409611	0.487345		2.55579	1.59812e-52	6.77675e-51		13.9876	18.0591	15.5962	13.2044	13.8029	14.5057	11.1339	17.5267	14.4924	11.3676	10.5134	10.9725	13.7117	17.3128	15.2793	8.71483	12.2068	14.9138	13.5073	13.91	45.5743	43.3894	73.897	102.582	110.447	97.1384	128.523	43.8083	73.1306	64.2642
100625171	DSE	-	1	dermatan sulfate epimerase	29940	DSE		0.649685	0.130635	0.184293		2.56469	3.70947e-09	1.57146e-08		0.0469383	0.985987	0.370604	0.63381	0.127215	0.329051	0.908081	1.03479	0.103149	0.742979	0.452189	0.764251	0.890373	0.454405	1.90349	0.489597	0.173762	1.18422	0.867022	1.40906	2.02552	2.04044	4.79012	4.32574	3.76792	9.45721	9.151	0.943437	4.09996	10.1755
100623290	SYNPR	-	13	synaptoporin	132204	SYNPR		0.807161	0.0941187	0.137792		2.56847	8.55931e-08	3.16458e-07		0.187753	0.518941	0.123535	0	0.127215	0.493576	0.118445	0.388046	0.876762	0.668681	0.113047	0.491304	0.178075	0.181762	0.720238	1.37087	0.390964	0.444083	1.00392	1.3368	1.88084	0.420091	4.35955	4.8819	4.76877	3.13656	9.84549	3.93782	3.69288	1.04463
100511781	IGSF11	-	13	immunoglobulin superfamily member 11	152404	IGSF11		0.956384	0.0651455	0.0996615		2.57723	8.54751e-07	2.82823e-06		0	0.934093	0.802975	0	0.127215	0.740365	0.236891	1.22881	0.154723	0.260043	0.79133	0.382126	0.356149	0.227202	1.64626	1.37087	0.086881	1.22123	0.273796	3.43233	2.31488	2.64057	5.05923	7.26106	5.88738	5.46522	12.7052	1.96891	2.96593	4.56543
100523107	LOC100523107	-	X	melanoma-associated antigen D4	81557	MAGED4B		0.0297379	0.934728	0.951281		2.58289	7.95376e-12	4.28352e-11		1.17346	0.622729	0.617673	0.42254	0.8269	1.12426	1.14497	1.68153	1.75352	1.04017	0.960901	0.87343	0.445187	0.363524	0.771684	1.37087	1.21633	2.62749	0.867022	2.38457	15.6255	1.32029	7.31973	8.52788	8.83106	9.31464	8.57906	4.06088	2.29714	2.24402
397020	TNFRSF1A	-	5	TNF receptor superfamily member 1A	7132	TNFRSF1A		-0.334609	0.126059	0.178645		2.58321	2.76598e-29	4.42522e-28		8.16727	4.82615	6.85617	6.3381	7.4421	7.51333	6.59346	10.5419	10.057	14.4509	5.42626	6.22319	7.52365	4.49861	10.392	3.7699	5.86446	6.66124	4.97397	10.297	65.9742	30.0665	44.8334	45.9455	44.3319	42.8188	50.4531	16.9408	23.8147	13.9671
397328	VCAN	CSPG2	2	versican	1462	VCAN		-0.636555	0.00188854	0.00417013		2.58616	2.57006e-31	4.5446e-30		143.772	121.276	189.193	135.318	128.233	192.906	91.5582	188.72	113.67	157.363	78.6243	107.814	66.2438	120.644	81.6442	84.3086	120.938	71.1643	103.358	105.716	327.99	145.832	512.381	924.039	979.718	796.924	1294.87	401.945	540.701	319.232
100524435	SLC16A8	-	5	solute carrier family 16 member 8	23539	SLC16A8		0.0964363	0.827567	0.867281		2.59233	3.98537e-10	1.86501e-09		0.28163	0.103788	0.185302	0	0.190823	0.411314	0.236891	0.582069	0.309446	0.0742979	0.395665	0.272947	0.0890373	0.0454405	0.565902	0.244799	0.130321	0.111021	0.228164	0.469688	5.64253	1.32029	1.39936	2.13197	2.29608	1.37819	1.75666	0.697323	0.7851	0.657731
100153230	TST	TSTD1	5	thiosulfate sulfurtransferase	7263	TST		0.312146	0.0613965	0.0945889		2.59245	6.13785e-50	2.39358e-48		5.16321	4.98183	6.33115	5.80992	6.04273	5.64871	5.52745	6.5321	8.35503	5.83238	6.72631	7.15121	4.67446	4.49861	11.318	7.34396	7.7324	8.43757	7.2556	9.86344	96.7911	39.9687	58.3426	46.9033	45.686	38.6843	52.3731	40.1986	37.1905	17.6814
100525016	SMLR1	-	1	small leucine rich protein 1	100507203	SMLR1		0.896916	0.0285192	0.0477372		2.59473	8.33429e-13	4.83418e-12		0.140815	0.155682	0.247069	0.105635	0.127215	0.191946	0.0789635	0.258697	0.154723	0.148596	0.508712	0.218358	0.222593	0.0908809	0.514456	0.244799	0.217202	0.59211	0.182531	0.325168	2.60424	0.78017	1.45318	2.50275	4.18004	1.8059	3.71759	1.14853	1.74467	0.580351
100523225	GLIS3	-	1	GLIS family zinc finger 3	169792	GLIS3		1.98635	0.000884602	0.00208583		2.60084	1.22731e-06	3.9855e-06		0.328568	0.0518941	0.0617673	0.105635	0.127215	0.30163	0	0.0646743	0.0515743	0	0	0.0545894	0.400668	0.136321	1.08036	0.293758	0.130321	0.333062	0.730124	1.95101	5.06381	2.22048	1.07643	1.51401	0.94198	2.32866	5.10658	0.82038	1.22127	3.32735
100518006	SBK1	-	3	SH3 domain binding kinase 1	388228	SBK1		-0.351335	0.158589	0.218139		2.60162	1.00712e-23	1.21067e-22		1.92447	2.23144	3.2119	1.42607	2.22627	3.1534	3.6718	2.71632	3.97122	3.15766	2.37399	2.94783	2.89371	2.04482	2.57228	1.90943	1.91138	1.88735	1.32335	1.95101	14.1787	21.3046	20.3446	17.3647	12.4812	15.065	13.7674	3.85578	3.31487	6.69338
397274	C1S	-	5	complement C1s	716	C1S		0.0122635	0.970162	0.977473		2.6054	5.71319e-18	4.77728e-17		0.0469383	0.467047	0.586789	0.369722	0.318038	0.246788	0.473781	0.388046	0.36102	0.260043	0.226094	0.272947	0.267112	0.136321	0.205782	0.832315	0.390964	0.444083	0.410694	0.758726	2.02552	2.2805	1.72229	3.39879	3.47355	2.18609	2.61457	1.43566	1.45389	1.77974
100624959	TMEM106A	-	12	transmembrane protein 106A	113277	TMEM106A		-0.823662	0.0414316	0.0667173		2.60886	2.89746e-11	1.48767e-10		0.610198	0.155682	0.586789	0.316905	0.190823	0.630681	0.197409	0.0646743	0.309446	0.297192	0.339141	0.218358	0.178075	0.181762	0.0514456	0.146879	0.173762	0.148028	0.410694	0.144519	3.03828	1.3803	0.861145	1.20503	1.41297	1.18809	1.10302	0.369171	0.610633	2.59224
100512825	LMO2	-	2	LIM domain only 2	4005	LMO2		-1.0694	0.0658857	0.100618		2.60918	5.37746e-06	1.60796e-05		0	0	0.370604	0.316905	0.318038	0.109684	0.157927	0.129349	0.206297	0.297192	0.0565236	0.109179	0.133556	0.0908809	0.0514456	0.0979194	0	0	0.136898	0.252909	2.60424	0.960209	0.322929	0.432574	0.0588738	0.332666	1.06217	0.205095	0.145389	1.08332
100521320	TMC4	-	6	transmembrane channel like 4	147798	TMC4		0.102094	0.655573	0.717625		2.61675	2.9732e-29	4.75096e-28		2.34692	2.43902	3.18102	1.74298	2.54431	2.90662	3.11906	5.0446	2.99131	1.44881	2.43051	3.1116	1.86978	1.81762	5.55612	2.15423	2.30235	2.96055	3.55935	4.62462	25.4637	11.8226	17.7611	23.8224	22.0777	20.0075	22.2647	8.90112	11.7183	11.2201
106504812	LOC106504812	-	9	uncharacterized LOC106504812	-	-		0.640902	0.247389	0.317923		2.64476	2.8649e-07	1.00103e-06		0.0469383	0.0518941	0.123535	0.105635	0	0.219367	0.157927	0.258697	0.0515743	0.0371489	0.226094	0.600483	0.578743	0.0454405	0.102891	0.195839	0.130321	0.0740138	0.0456327	0.180649	2.1702	0.300065	2.52961	1.17413	0.706485	0.950473	1.96093	0.205095	1.25034	0.309521
110256541	LOC110256541	-	13	tumor suppressor candidate 2-like	-	-		-1.49832	0.0155336	0.0277336		2.65132	3.6627e-05	9.76249e-05		3.14487	3.11364	0.247069	0.0528175	0.190823	3.50988	4.06662	0	2.57871	0.482936	3.44794	1.41932	0.133556	0.136321	0.102891	0.293758	1.56386	0.148028	1.04955	0.108389	4.77445	2.82061	2.09904	5.06729	3.3558	4.18208	2.98225	2.50216	4.68152	5.76482
110255204	LOC110255204	-	Un	melanoma-associated antigen D4-like	81557	MAGED4B		-0.0155646	0.966258	0.975114		2.65353	3.34794e-12	1.85332e-11		1.12652	0.622729	0.617673	0.42254	0.763292	1.09684	1.14497	1.68153	1.70195	0.928723	0.960901	0.818841	0.445187	0.363524	0.720238	1.37087	1.04257	2.51647	0.730124	2.31231	15.6255	1.26027	7.05063	8.62057	8.71332	9.55226	8.08883	4.1019	2.23899	2.20533
100519398	OSMR	-	16	oncostatin M receptor	9180	OSMR		-0.100855	0.678672	0.737918		2.65691	2.16919e-25	2.83661e-24		3.14487	4.30721	3.86046	2.53524	1.84462	4.96318	4.34299	5.62666	3.50705	2.37753	2.1479	4.20338	2.71564	2.45378	3.75553	4.30845	4.12685	3.92273	3.05739	3.28781	12.4425	3.48076	20.9366	34.2351	34.2056	24.5222	33.2949	16.6537	21.9537	10.1755
397624	SLC15A1	-	11	solute carrier family 15 member 1	6564	SLC15A1		-0.446563	0.160704	0.220677		2.65798	7.3221e-18	6.09539e-17		0.56326	0.155682	0.401487	0.686627	1.08133	0.712944	0.789635	1.22881	0.309446	0.668681	0.395665	0.382126	0.400668	0.272643	0.46301	0.587517	0.86881	0.444083	0.456327	0.505817	3.47233	1.92042	1.2379	5.99423	4.47441	5.84541	2.53287	1.96891	2.50069	2.55355
100738953	BRICD5	-	3	BRICHOS domain containing 5	283870	BRICD5		1.10692	0.0402167	0.0650247		2.66339	9.71416e-10	4.37555e-09		0.0938766	0	0.0926509	0.105635	0.0636077	0.0822627	0.0394818	0.129349	0	0	0.169571	0.109179	0.0890373	0.272643	0.0514456	0.0979194	0.130321	0.370069	0.0456327	0.108389	1.88084	0.240052	1.13025	1.26682	1.41297	1.18809	0.653643	0.574266	0.726944	0.270831
100524695	SLC39A8	-	8	solute carrier family 39 member 8	64116	SLC39A8		-0.447991	0.0252351	0.0428477		2.66524	4.95588e-36	1.08409e-34		51.0689	29.9429	34.8985	24.296	29.832	32.6857	38.929	65.321	34.9673	25.3356	21.6485	23.0913	28.2694	36.9431	16.7198	23.8923	20.2433	31.1228	25.965	28.94	376.458	38.7684	102.584	183.01	187.336	157.684	205.612	206.531	160.887	74.7879
100513452	SALL3	-	1	spalt like transcription factor 3	27164	SALL3		-1.00493	0.000481562	0.00119755		2.66708	3.5948e-19	3.28242e-18		1.68978	1.66061	2.22362	1.90143	1.6538	2.3582	2.05305	3.75111	1.8051	1.85745	0.508712	1.47391	0.801336	1.18145	0.874575	1.32191	1.25977	1.18422	0.684491	0.867116	20.834	4.08089	6.45859	9.02225	7.12372	9.12455	14.2984	1.68178	3.25671	2.90176
100519899	SALL1	-	6	spalt like transcription factor 1	6299	SALL1		-0.435213	0.0469571	0.0745522		2.68005	5.46475e-32	1.00006e-30		4.59995	4.411	6.05319	3.48595	3.75285	7.56817	5.88278	8.47233	3.91964	3.75204	4.0697	2.89324	3.56149	4.0442	4.47577	2.69278	3.60556	2.36844	4.83707	4.87753	22.5701	7.74168	17.9226	38.2519	34.8533	31.1755	33.0907	19.2789	20.0055	10.4463
100511267	IFI44L	-	6	interferon-induced protein 44-like	10964	IFI44L		2.5074	0.000710337	0.00170624		2.68006	2.68053e-06	8.33088e-06		0	0	0.0308836	0	0.0636077	1.01457	0	0	0.309446	0	0	0.109179	0.133556	0.499845	0.205782	0.0979194	0	0	1.64278	0.686467	1.15744	1.32029	0.69968	1.26682	1.29522	1.18809	1.26643	1.18955	0.552478	1.58629
106509979	LOC106509979	-	4	uncharacterized LOC106509979	594842	HAS2-AS1		3.01643	0.000559153	0.00137176		2.71588	5.5735e-06	1.66279e-05		0	0	0	0.0528175	0	0	0	0	0	0.0371489	0	0.163768	0.0445187	0.0454405	0.411565	0.0979194	0.0434405	0.0370069	0	0.289039	1.15744	0.240052	0.161465	0.896045	1.29522	0.285142	1.18473	0.164076	0.378011	0.23214
100627510	CDH6	-	16	cadherin 6	1004	CDH6		0.0247744	0.958298	0.969097		2.71929	2.06833e-09	9.00377e-09		0.28163	0.103788	0.0617673	0.264087	0.190823	0.30163	0.197409	0.129349	0.206297	0.631532	0.0565236	0	0.400668	0.272643	0.205782	0.195839	0.390964	0.111021	0.319429	0.252909	0.28936	0.480104	3.28312	0.957841	0.883106	4.13456	1.92008	0.861399	1.16311	4.06246
100516076	PXDN	-	3	peroxidasin	7837	PXDN		0.695923	0.000653747	0.00158308		2.72058	3.6707e-35	7.68325e-34		44.4975	44.7327	57.3509	47.6413	40.5181	61.1761	42.6008	77.9325	38.526	35.8859	80.4896	78.2812	61.7474	46.0766	127.945	66.9279	77.6716	84.2647	63.4295	121.36	657.427	229.31	479.712	748.847	772.306	580.692	891.896	257.517	336.372	271.411
100518694	DNTT	-	14	DNA nucleotidylexotransferase	1791	DNTT		0.368881	0.542835	0.615132		2.72119	5.76065e-07	1.94943e-06		0.234692	0	0.123535	0.105635	0.127215	0.0274209	0.0394818	0.0646743	0	0.111447	0	0.0545894	0.0890373	0.227202	0.102891	0.0489597	0.0434405	0.259048	0.136898	0.0722596	1.15744	0.120026	1.13025	1.14323	0.647611	1.04552	1.38899	0.123057	0.348933	0.0773802
100144304	SERPING1	C1-INH	2	serpin family G member 1	710	SERPING1		0.390201	0.194896	0.25963		2.76079	2.90847e-20	2.85252e-19		0.375506	0.363258	0.926509	0.42254	0.636077	0.959732	0.908081	1.22881	1.08306	0.482936	0.904377	1.41932	0.445187	1.31777	0.926021	1.02815	0.825369	0.814152	1.04955	1.01163	8.24677	2.70059	7.80413	12.8227	12.6579	7.31865	8.66077	2.50216	4.12904	3.71425
100152206	LOC100152206	C2CD4A	1	C2 calcium-dependent domain-containing protein 4A	145741	C2CD4A		1.01225	0.00539976	0.0107104		2.76166	6.45616e-14	4.09067e-13		0.84489	0.363258	0.277953	0.42254	0.763292	0.658102	0.513263	0.45272	0.618891	0.742979	1.46961	0.818841	0.489705	0.636166	1.38903	1.41983	0.999131	0.888166	1.36898	2.31231	39.353	14.4031	1.72229	4.851	3.41468	7.74636	13.7265	4.26597	2.58792	13.5415
397120	SHAS2	Has2	4	hyaluronan synthase 2	3037	HAS2		0.510285	0.173626	0.235485		2.76405	5.92503e-12	3.22675e-11		2.29998	2.23144	2.0692	1.63734	2.4807	1.78236	3.27699	2.13425	0.825188	1.15162	3.56099	3.49372	1.55815	0.727047	5.91624	3.0355	1.6073	3.70069	0.638858	7.80404	7.08933	1.50033	14.1551	28.2718	27.8473	29.7023	58.8279	12.4288	16.9523	17.604
100156108	SRPX	-	X	sushi repeat containing protein X-linked	8406	SRPX		0.064619	0.781123	0.828012		2.76892	1.96621e-32	3.6963e-31		1.50203	1.92008	2.25451	2.00706	2.28988	3.70182	1.50031	1.87555	1.39251	1.44881	1.80875	1.5285	1.86978	3.13539	2.72662	1.32191	1.73762	1.0732	1.96221	3.25168	19.9659	12.6027	16.7385	16.3451	11.1271	11.1205	20.7532	5.74266	8.3744	13.1159
100515838	ESPN	-	6	espin	83715	ESPN		0.145703	0.667141	0.728099		2.77509	5.45083e-17	4.29478e-16		0.610198	0.415153	0.772091	0.63381	0.318038	0.411314	0.315854	0.970114	0.928337	0.185745	0.960901	1.20097	0.311631	0.590726	0.411565	0.783355	0.781929	0.370069	0.228164	0.650337	6.94465	4.86106	5.81273	6.02513	5.12202	3.89694	3.67674	1.06649	1.68651	2.70831
100156454	UNC5D	-	15	unc-5 netrin receptor D	137970	UNC5D		0.662235	0.157141	0.216329		2.77618	2.37761e-09	1.02784e-08		0.234692	0.363258	0.247069	0.158452	0.445254	0.219367	0.552745	0.711417	0.206297	0.148596	0.678283	0.272947	0.356149	0.0908809	1.23469	0.979194	0.173762	0.407076	0.136898	1.08389	2.60424	0.240052	3.17547	4.48023	5.29864	5.13256	7.02666	3.44559	3.28579	0.425591
100518644	LOC100518644	-	2	glycine N-acyltransferase-like	10249	GLYAT		2.14179	0.01568	0.0279607		2.77877	0.000181742	0.000441075		0	0	0	0.0528175	0	0.520997	0	0.0646743	0	0	0	0.163768	0	0	0.205782	0.195839	0	0.0370069	0.0912654	0.541947	2.8936	0.180039	0.161465	1.05054	0.117748	1.18809	0.980464	0.041019	0.290778	1.1607
100520974	TRIM47	-	12	tripartite motif containing 47	91107	TRIM47		1.29526	0.00376413	0.00774885		2.7876	1.0243e-13	6.40642e-13		0.0469383	0	0.154418	0.0528175	0.0636077	0.191946	0.157927	0.129349	0.0515743	0.0742979	0.282618	0.163768	0.222593	0.227202	0.205782	0.0979194	0.217202	0.333062	0.273796	0.686467	6.07657	2.40052	1.72229	1.6067	1.58959	2.47123	2.61457	0.615285	0.7851	1.1607
100152749	CA12	-	1	carbonic anhydrase 12	771	CA12		1.16606	0.0608197	0.0937664		2.79717	1.85278e-06	5.88674e-06		0	0	0.0308836	0.21127	0.190823	0.246788	0	0.0646743	0.103149	0.0742979	0.339141	0.0545894	0.0445187	0.454405	0.102891	0	0.130321	0	0.867022	0.578077	8.39145	1.8604	0.538216	1.6067	1.05973	0.52276	1.92008	0.902418	1.0468	1.97319
100153368	ELOVL2	-	7	ELOVL fatty acid elongase 2	54898	ELOVL2		0.64831	0.103127	0.14941		2.80422	2.32743e-11	1.20587e-10		0.28163	0.363258	0.741208	0.63381	0.445254	1.28878	0.829117	0.776092	0.928337	1.15162	1.01742	0.382126	0.267112	1.31777	2.67517	0.832315	0.91225	0.703131	3.28556	6.10594	14.7574	1.92042	6.78152	16.2833	14.1297	8.31664	4.77976	5.33247	8.78148	3.79163
100516224	ABHD15	-	12	abhydrolase domain containing 15	116236	ABHD15		-0.96331	0.0199992	0.0347039		2.81627	6.35776e-14	4.03417e-13		0.234692	0.415153	0.33972	0.264087	0.381646	0.109684	0.0789635	0.45272	0.309446	0.0742979	0.0565236	0.163768	0	0.0454405	0.205782	0.0979194	0.217202	0.111021	0.228164	0.144519	0.578721	1.14025	0.592037	1.17413	1.00085	1.71085	0.857906	0.492228	0.697866	1.1607
397478	CES1	APLE|PLE-B9|PLE-C4|PMPMEase|REH|TGH	6	carboxylesterase 1	1066	CES1		-0.180422	0.716502	0.771465		2.83835	2.48127e-09	1.07124e-08		0.140815	0.155682	0.277953	0.21127	0.508862	0.137105	0.197409	0.517394	0.257871	0.0371489	0.169571	0.382126	0.178075	0.0454405	0.617347	0.0489597	0.130321	0.111021	0.136898	0.578077	2.60424	2.04044	0.861145	1.82299	1.17748	1.09304	2.61457	0.082038	0.639711	1.77974
100158055	OLFML3	-	4	olfactomedin like 3	56944	OLFML3		-0.467357	0.0649944	0.0994537		2.83978	9.2447e-26	1.23354e-24		8.12033	4.77425	3.08836	4.96484	4.57975	4.93576	3.00061	5.95004	2.63029	7.35549	3.05227	3.49372	5.11965	4.58949	2.57228	2.35007	4.21373	4.8109	2.00784	2.92652	56.1359	20.5845	22.6051	22.2775	20.8413	26.9459	42.0374	7.21934	11.8347	57.3
733648	STAT3	-	12	signal transducer and activator of transcription 3	6774	STAT3		0.0121236	0.96446	0.973899		2.84042	2.47911e-22	2.73202e-21		3.70813	2.23144	3.3972	2.58806	3.62564	3.81151	2.92165	3.29839	3.04288	2.97192	2.37399	2.5657	3.47246	2.22658	4.68155	2.74174	2.43267	2.77552	3.60499	5.49173	13.1659	2.34051	16.5232	41.9905	47.6289	34.5022	50.6982	14.9309	22.3026	10.4463
100155428	TAPBP	tapasin	7	TAP binding protein	6892	TAPBP		0.84044	0.000215876	0.000577035		2.84325	4.87333e-33	9.39047e-32		1.68978	2.12766	2.47069	2.05988	1.90823	2.65983	2.88217	1.94023	2.11454	2.19179	2.99575	3.32995	4.00668	4.45317	6.79082	3.18238	2.43267	3.03457	4.70017	8.02082	19.2425	16.8637	33.1541	41.3417	60.8755	38.8268	35.9504	9.39335	19.1041	23.9105
100515296	SLC22A18	-	2	solute carrier family 22 member 18	5002	SLC22A18		0.181796	0.710953	0.766907		2.85235	1.6668e-09	7.32642e-09		0.187753	0.155682	0.154418	0.42254	0.0636077	0.356472	0.0789635	0.0646743	0.103149	0.557234	0	0.272947	0.0890373	0.0908809	0.926021	0.244799	0.173762	0.370069	0.136898	0.758726	4.62977	2.40052	1.34554	2.68814	2.4727	1.47323	1.75666	0.533247	0.901411	0.657731
100522395	NEBL	-	10	nebulette	10529	NEBL		0.928488	0.157013	0.216176		2.85359	1.04505e-06	3.42417e-06		0.328568	0.0518941	0.0308836	0.0528175	0	0.0548418	0.0789635	0.0646743	0	0.260043	0.113047	0.109179	0.267112	0	0.308674	0.0489597	0.173762	0.0370069	0	0.686467	1.88084	0.540117	1.07643	0.957841	0.706485	0.950473	1.30729	0	0.872333	2.05057
100737195	SMKR1	-	18	small lysine rich protein 1	100287482	SMKR1		0.13655	0.805836	0.849125		2.85534	6.45123e-09	2.66658e-08		0	0.25947	0.185302	0	0.0636077	0.137105	0.0789635	0	0.206297	0	0.0565236	0	0.0890373	0	0.205782	0.0979194	0.0434405	0.185035	0.0912654	0.252909	3.03828	0.540117	0.69968	1.01964	1.05973	0.617808	1.10302	0.246114	0.348933	0.735111
100523973	PTAFR	PAF-R|PAFr	6	platelet activating factor receptor	5724	PTAFR		-0.624728	0.120773	0.171858		2.87519	1.34367e-13	8.33621e-13		0.56326	0.415153	0.216186	0.739444	0.0636077	0.274209	0.473781	0.711417	0.309446	1.5974	0.339141	0.218358	0.178075	0.227202	0.514456	0.489597	0.390964	0.259048	0.0912654	0.252909	1.30212	0.720156	2.69108	3.05891	2.17833	3.84942	4.33038	0.738342	1.0468	2.55355
100623534	LOC100623534	-	17	uncharacterized LOC100623534	54453	RIN2		2.48274	0.000529673	0.00130629		2.89609	2.1086e-10	1.01131e-09		0	0	0	0	0	0.0274209	0.0789635	0.0646743	0	0	0	0.0545894	0.133556	0.0908809	0.205782	0.146879	0.086881	0.0370069	0.0912654	0.108389	2.74892	0.180039	0.69968	0.926943	0.706485	1.18809	1.02132	0.738342	0.5234	0.23214
100270682	C7H6orf52	-	7	chromosome 7 C6orf52 homolog	347744	C6orf52		0.670302	0.216571	0.283688		2.91585	2.92909e-08	1.13685e-07		0.0938766	0.0518941	0.154418	0.0528175	0.127215	0.164525	0.197409	0.323371	0.257871	0.0371489	0.282618	0.0545894	0.0890373	0.227202	0.360119	0.0979194	0.086881	0.148028	0.730124	0.578077	6.22125	3.00065	0.107643	0.957841	0.765359	2.23361	2.94139	0.533247	0.756022	3.24997
100525059	HHIP	-	8	hedgehog interacting protein	64399	HHIP		0.898098	0.0208235	0.0359866		2.92455	3.68391e-13	2.21018e-12		0.84489	1.08978	0.864742	0.528175	0.8269	0.630681	0.710672	0.776092	0.154723	0.33434	0.508712	1.31015	1.202	1.18145	3.96131	1.32191	0.91225	1.33225	0.958287	1.62584	6.07657	1.50033	13.1325	17.1176	12.3046	16.1105	22.8366	2.54318	7.44391	1.50891
397414	ACP5	TR-AP|TRAP|UF	2	acid phosphatase 5, tartrate resistant	54	ACP5		0.0930838	0.846622	0.88217		2.93313	9.57287e-09	3.89544e-08		0.516321	0.363258	0.216186	0.264087	0.763292	0.740365	0.710672	0.45272	0.618891	0.445787	0.282618	0.545894	0.445187	2.04482	0.360119	0.244799	0.0434405	0.259048	6.61674	1.6981	6.94465	5.5212	1.2379	5.77795	2.53157	5.79789	3.75845	0.615285	1.91913	14.0832
100737041	CSPG5	-	13	chondroitin sulfate proteoglycan 5	10675	CSPG5		-0.464457	0.180885	0.243816		2.93933	9.69495e-18	7.98447e-17		0.375506	0.415153	1.20446	0.792262	0.890508	0.767786	0.157927	0.776092	0.567317	0.668681	0.621759	0.545894	0.178075	0.499845	0.308674	0.538557	0.217202	1.03619	0.912654	0.216779	5.20849	3.84083	3.60605	4.54202	5.29864	4.4197	4.98403	1.47668	2.20991	1.27677
110257410	LOC110257410	-	17	uncharacterized LOC110257410	-	-		-0.266731	0.517311	0.590704		2.94862	3.56099e-13	2.13937e-12		0	0.207576	0.494138	0.475357	0.254431	0.658102	0.473781	0.388046	0.36102	0.185745	0.282618	0.382126	0.534224	0.136321	0.308674	0.0979194	0.130321	0.666124	0.136898	0.397428	9.69358	1.08023	2.63726	3.12071	3.00256	2.47123	3.26821	1.59974	1.65743	0.502971
396909	ABCC6	MRP1	3	ATP binding cassette subfamily C member 6	368	ABCC6		-0.212274	0.696028	0.753786		2.94924	2.16013e-08	8.48954e-08		0.187753	0	0.277953	0.0528175	0.318038	0.329051	0.157927	0.0646743	0.103149	0.0742979	0.0565236	0.109179	0.311631	0.0454405	0.668793	0.146879	0.0434405	0.0370069	0.0456327	0.686467	0.868081	0.480104	0.69968	2.03928	1.94283	1.47323	1.83837	0.41019	0.930488	0.348211
100127167	CERS4	LASS4	2	ceramide synthase 4	79603	CERS4		0.209542	0.386024	0.463363		2.96298	2.79963e-32	5.21073e-31		2.25304	1.81629	2.47069	2.37679	2.22627	2.08399	2.40839	4.97992	2.0114	2.22894	3.16532	2.34734	2.40401	1.95394	5.55612	2.20319	2.21546	2.88654	1.77968	4.19106	39.4977	13.803	20.7213	24.9966	23.2551	24.5697	25.0427	3.60967	10.4971	25.0325
100520659	MYRF	-	2	myelin regulatory factor	745	MYRF		-0.902775	2.09126e-05	6.72602e-05		2.96584	4.04684e-39	1.01777e-37		12.0162	10.6383	13.0947	12.729	11.3858	12.9427	10.2653	22.7654	14.8018	15.6769	6.55674	7.31498	6.09906	9.9969	12.3469	2.98654	6.16855	5.9211	5.38466	9.17697	63.3699	25.6856	54.6827	76.0712	58.6383	71.8083	96.3715	19.443	29.8629	53.934
106509691	SHISA9	-	3	shisa family member 9	729993	SHISA9		-0.51908	0.176268	0.238401		2.98369	2.82181e-15	1.97829e-14		0.891828	0.311364	0.463255	0.158452	0.508862	0.575839	0.315854	0.582069	0.36102	0.371489	0.508712	0.327536	0.489705	0.408964	0.308674	0.293758	0.173762	0.296055	0.0912654	0.216779	1.73616	2.7606	1.82993	2.62634	2.11946	4.4197	2.73713	0.123057	1.77374	10.4076
100127161	CIDEC	CIDE-C|FSP27	13	cell death inducing DFFA like effector c	63924	CIDEC		1.05465	0.108405	0.156006		2.98437	1.47975e-07	5.35021e-07		0	0.0518941	0.0617673	0	0	0.0548418	0.0789635	0	0.0515743	0.0742979	0.0565236	0.0545894	0.178075	0.0454405	0.0514456	0	0.130321	0.259048	0.136898	0.0361298	1.88084	0.960209	0.69968	0.98874	0.647611	0.617808	0.61279	0.082038	0.0872333	5.14578
100233183	GZMA	-	16	granzyme A (granzyme 1, cytotoxic T-lymphocyte-associated serine esterase 3)	3001	GZMA		-0.324041	0.437629	0.513776		2.98837	3.40506e-12	1.88414e-11		0.28163	0.726517	0.67944	0.63381	0.954115	0.438735	0.552745	1.22881	0.515743	0.557234	0.621759	0.655073	0.133556	0.545286	0.926021	1.12607	0.347524	0.48109	0.319429	0.216779	1.01276	2.64057	0.69968	8.1262	6.88823	5.4177	10.0906	0.738342	2.0936	6.616
100145887	ARHGEF2	GEF-H1	4	Rho/Rac guanine nucleotide exchange factor 2	9181	ARHGEF2		0.727347	0.00194421	0.00428078		2.99778	1.89907e-41	5.12006e-40		0.891828	1.29735	1.23535	0.950714	0.763292	2.57757	0.829117	1.29349	0.412594	0.817277	1.187	1.25556	1.64719	1.86306	1.49192	1.81151	1.25977	1.36926	2.55543	2.92652	21.702	14.4031	9.68788	18.2299	15.0717	14.97	10.1723	8.28583	11.8056	13.5028
100518139	XRRA1	-	9	X-ray radiation resistance associated 1	143570	XRRA1		0.835319	0.0623387	0.0958601		3.00639	1.07909e-12	6.21506e-12		0.28163	0.0518941	0.401487	0.316905	0.127215	0.850048	0.157927	0.323371	0.103149	0	0.508712	0.218358	0.445187	0.408964	0.411565	0.195839	0.91225	0.518097	0.182531	0.397428	9.5489	1.08023	2.31433	4.851	5.59301	3.84942	3.22736	3.60967	2.03544	0.502971
102165602	LOC102165602	-	12	coiled-coil domain-containing protein 92	101928991	CCDC92B		-0.736702	0.0143474	0.0258199		3.01815	1.7243e-29	2.78589e-28		0.657136	0.467047	0.432371	0.369722	0.445254	0.246788	0.552745	0.323371	0.876762	0.557234	0.452189	0.218358	0.267112	0.318083	0.154337	0.342718	0.173762	0.222041	0.228164	0.722596	2.74892	2.22048	1.77611	2.87352	2.53157	2.47123	3.30907	2.09197	1.94821	1.58629
100517135	NUP62CL	-	X	nucleoporin 62 C-terminal like	54830	NUP62CL		0.852637	0.0758029	0.11393		3.03721	3.03769e-12	1.68585e-11		0.28163	0.207576	0.0308836	0.21127	0.127215	0.0548418	0.0394818	0.129349	0.257871	0.0742979	0.282618	0.109179	0.178075	0.227202	0.257228	0.342718	0.304083	0.185035	0.0912654	0.686467	4.05105	0.360078	1.9914	3.05891	3.06144	2.70885	2.73713	0.574266	1.91913	0.580351
100153984	VNN2	-	1	vanin 2	8875	VNN2		1.38945	0.0867645	0.128243		3.0403	0.000113063	0.000282776		0	0.207576	0.0617673	0.105635	0	0	0.0789635	0	0	0.854426	0	0.0545894	0	0.0908809	1.1318	0.195839	0.0434405	0.0370069	0.365062	1.95101	3.32765	0.360078	0.322929	2.19377	1.64847	1.23562	1.06217	0.287133	0.203544	7.08028
100625791	ARNTL2	-	5	aryl hydrocarbon receptor nuclear translocator like 2	56938	ARNTL2		-0.984137	0.000184343	0.000500197		3.05782	2.96142e-31	5.21552e-30		1.12652	1.40114	1.45153	1.10917	1.6538	1.34362	1.22393	0.646743	1.23778	1.26306	0.678283	0.545894	0.534224	0.908809	0.771684	0.489597	0.304083	0.444083	0.638858	1.98714	5.20849	3.84083	3.92897	6.42681	6.65273	5.46522	6.1279	1.96891	4.56521	10.5237
100518125	YBX3	-	5	Y-box binding protein 3	8531	YBX3		-0.0695766	0.793129	0.838036		3.07515	2.01541e-29	3.24422e-28		1.92447	0.882199	1.60595	1.16198	1.90823	1.45331	0.908081	1.74621	1.03149	1.15162	0.678283	0.982609	1.06845	1.36321	1.74915	1.41983	1.34665	0.96218	1.46025	4.37171	15.6255	14.4031	6.9968	10.0419	6.82936	11.6908	18.7514	4.92228	6.74604	19.229
100523750	SMTNL2	-	12	smoothelin like 2	342527	SMTNL2		-0.37173	0.410183	0.487893		3.09049	5.04285e-12	2.76124e-11		0.187753	0.25947	0.247069	0.264087	0.318038	0.383893	0.276372	0.45272	0.567317	0.297192	0.113047	0.436715	0.267112	0.499845	0.257228	0.0489597	0.521286	0.222041	0.136898	0.0361298	6.07657	0.120026	2.52961	3.76957	2.76707	2.70885	1.42984	1.80484	1.94821	0.348211
100625955	RASSF10	-	2	Ras association domain family member 10	644943	RASSF10		-1.3204	0.00913293	0.0172608		3.09075	1.27964e-10	6.2494e-10		0.0938766	0.207576	0.277953	0.316905	0.190823	0.219367	0.236891	0.45272	0.154723	0.0742979	0	0.0545894	0.0890373	0	0.205782	0.146879	0	0.0740138	0.0912654	0.397428	3.47233	0.360078	1.02261	0.679758	1.00085	0.712855	1.38899	0.287133	0.581555	0.348211
100737768	LOC100737768	-	3	hemoglobin subunit alpha-like	3040	HBA2		0.94901	0.0396371	0.0642221		3.09245	6.74741e-12	3.65638e-11		0.610198	0.311364	0.185302	0.264087	0.190823	0.164525	0.355336	0.0646743	0	0.148596	0.339141	0.491304	3.73957	0.318083	0.565902	0.244799	0.130321	1.66531	0.319429	0.180649	17.7957	2.2805	4.62865	3.15161	3.29693	4.13456	2.61457	1.88687	1.19219	7.73802
100152597	PLA2G12B	-	14	phospholipase A2 group XIIB	84647	PLA2G12B		0.519656	0.0494701	0.0780502		3.09273	1.2724e-29	2.06852e-28		1.17346	1.03788	1.38976	2.48242	2.16266	1.7001	1.18445	1.94023	1.85667	0.668681	2.43051	2.18358	1.69171	1.09057	2.52083	2.00735	1.78106	4.03375	1.64278	4.04654	25.1744	6.0013	22.336	28.4881	27.6707	17.3461	22.4281	13.6183	13.8119	8.00885
100512236	FYB2	C6H1orf168	6	FYN binding protein 2	199920	FYB2		2.61458	0.00385652	0.00791789		3.09323	5.75361e-07	1.94762e-06		0	0	0	0	0.0636077	0.274209	0	0	0	0	0	0.0545894	0	0.0454405	0.102891	0.0489597	0.0434405	0.0370069	0.50196	0.216779	1.59148	0.240052	0.538216	0.370777	0.117748	0.427713	1.06217	1.39465	0.145389	0.812492
100153814	DDAH1	-	4	dimethylarginine dimethylaminohydrolase 1	23576	DDAH1		0.983531	0.163633	0.223948		3.11968	3.22089e-06	9.92086e-06		0.187753	0	0.0617673	0.0528175	0.127215	0.411314	0.0394818	0	0	0.0371489	0.0565236	0.109179	0	0.136321	0.360119	0.0979194	0	0	0.684491	0.469688	5.20849	1.8604	0.322929	0.710657	0.294369	1.37819	2.08349	0.41019	0.494322	2.55355
100517722	FAM13A	-	8	family with sequence similarity 13 member A	10144	FAM13A		1.27811	0.00236114	0.00510359		3.12541	9.76055e-13	5.639e-12		0.140815	0.467047	0.432371	0.369722	0.699685	0.658102	0.394818	0.582069	0.206297	0.371489	0.508712	0.545894	0.934892	0.817928	3.24107	0.783355	0.651607	0.518097	1.96221	5.16656	44.2722	9.48206	2.85254	9.54752	3.00256	13.069	15.0338	2.91235	3.80919	17.2171
100625676	RIN2	-	17	Ras and Rab interactor 2	54453	RIN2		1.05714	0.00224578	0.00487677		3.12812	1.09815e-19	1.04118e-18		0.657136	0.363258	0.308836	0.42254	0.445254	1.80978	0.513263	0.840766	1.03149	0.482936	0.79133	0.709662	0.578743	1.54498	1.44048	1.56671	0.86881	0.96218	3.83315	2.31231	18.8084	2.16047	9.20349	19.9602	16.4847	10.2176	10.9894	10.2547	9.4212	4.87495
100302573	IGFBP7	-	8	insulin like growth factor binding protein 7	3490	IGFBP7		-0.98754	0.00198167	0.00435742		3.1352	1.22608e-25	1.62276e-24		0.328568	0.622729	0.586789	0.63381	0.8269	0.356472	0.473781	0.90544	0.464168	0.408638	0.226094	0.327536	0.311631	0.136321	0.617347	0.195839	0.217202	0.296055	0.136898	0.397428	3.90637	1.92042	2.04522	2.68814	3.23806	3.84942	1.14387	1.35363	1.89005	2.90176
100525150	CD44	-	2	CD44 molecule (Indian blood group)	960	CD44		0.808461	0.00741008	0.0142828		3.13829	6.52144e-23	7.44341e-22		1.78366	1.29735	1.57507	0.686627	1.97184	1.8372	0.473781	1.74621	2.68186	1.8946	3.05227	1.63768	1.9143	2.1357	6.73937	1.41983	4.73501	3.84872	1.36898	3.61298	26.3318	23.2851	16.7923	23.2354	24.6092	42.6287	34.1937	7.83463	9.24673	46.6215
110259958	LOC110259958	-	3	hemoglobin subunit alpha	3040	HBA2		1.00514	0.0291499	0.0486996		3.14919	2.67913e-11	1.38044e-10		1.12652	0.518941	0.33972	0.369722	0.254431	0.329051	0.631708	0.129349	0	0.185745	0.621759	0.818841	6.14358	0.590726	1.08036	0.391678	0.217202	2.77552	0.456327	0.216779	25.7531	3.42074	7.91177	6.05603	5.65188	7.2236	4.73891	3.15846	1.86098	13.3094
396877	CFD	DF	2	complement factor D	1675	CFD		1.46919	0.00443073	0.00898141		3.15694	2.44206e-10	1.1623e-09		0.0469383	0.155682	0.216186	0.105635	0.127215	0.219367	0.0789635	0.517394	0.154723	0	0.452189	0.109179	0.400668	0.181762	1.95493	0.440637	0.390964	0.222041	0.228164	2.38457	9.11485	5.10111	3.17547	4.07855	2.41382	3.27913	3.18651	0.779361	0.7851	13.4641
100524623	TMEM117	-	5	transmembrane protein 117	84216	TMEM117		0.29151	0.557509	0.628769		3.16677	2.19286e-15	1.54895e-14		0	0.103788	0.0308836	0.21127	0.0636077	0.0548418	0.157927	0.0646743	0.257871	0.0742979	0.226094	0.0545894	0.0445187	0.181762	0	0.146879	0.173762	0.111021	0.0456327	0.144519	1.30212	0.900196	1.02261	1.32862	1.64847	1.04552	1.30729	0.656304	1.13403	0.19345
733628	AEBP1	-	18	AE binding protein 1	165	AEBP1		1.21842	0.00503026	0.0100628		3.18079	1.56931e-19	1.47721e-18		0.0938766	0.0518941	0.185302	0.158452	0.190823	0.191946	0.0394818	0	0.0515743	0	0.282618	0.272947	0.311631	0.0908809	0.360119	0.0979194	0.217202	0.222041	0.319429	0.252909	1.15744	1.98043	2.69108	1.73029	1.53072	2.89894	3.63589	0.574266	2.0936	3.67556
100620503	P3H1	LEPRE1	6	prolyl 3-hydroxylase 1	64175	P3H1		0.73869	0.000383363	0.000974622		3.20992	2.01865e-47	7.14247e-46		4.08363	3.21743	3.48985	5.28175	4.32532	5.84065	2.36891	4.00981	3.8165	3.60345	5.93498	7.15121	6.45521	2.72643	10.7007	5.92413	6.47263	8.06751	5.11086	8.09308	113.285	35.5877	59.9572	81.3856	79.8328	71.6182	82.6858	26.7444	44.7798	34.5889
100627416	TRIM2	-	8	tripartite motif containing 2	23321	TRIM2		-0.356518	0.414597	0.492161		3.21957	1.43656e-11	7.5717e-11		1.92447	1.29735	1.11181	0.739444	0.763292	3.29051	0.987044	2.06958	2.0114	3.78919	0.395665	0.545894	1.64719	1.59042	4.16709	0.685436	0.390964	0.666124	5.74972	6.72015	20.9786	3.36073	5.4898	15.6035	20.4881	14.7799	26.1457	5.04534	10.6715	7.3898
397219	PAPPA	PAPP-A	1	pappalysin 1	5069	PAPPA		0.993487	0.00221403	0.004819		3.2422	3.63818e-22	3.97922e-21		1.03264	0.882199	1.48242	0.897897	1.20855	2.08399	0.236891	1.35816	0.928337	1.15162	3.50446	3.27536	1.69171	2.3629	1.90349	2.59486	1.78106	1.18422	2.28164	1.87875	7.37869	3.96086	18.084	33.957	35.2065	33.4567	57.3163	11.3623	21.8956	8.47313
100126278	AQP5	-	5	aquaporin 5	362	AQP5		1.34535	0.00934223	0.0176005		3.2558	1.84947e-10	8.90939e-10		0.469383	0.207576	0.247069	0.264087	0.0636077	0.191946	0.0394818	0.194023	0.206297	0.148596	0.395665	0.436715	0.178075	0.727047	0.720238	0.244799	0.477845	0.0740138	0.958287	0.939375	11.7191	0.240052	4.03662	3.2134	6.88823	6.65331	10.2949	0.451209	7.93823	0.928562
100523368	ATP6V1B1	-	3	ATPase H+ transporting V1 subunit B1	525	ATP6V1B1		1.09072	0.0434066	0.0694356		3.26751	1.1142e-09	4.98443e-09		0.469383	0	0.33972	0.264087	0.127215	1.23394	0.118445	0.0646743	0.103149	0.148596	0.0565236	0.272947	0.222593	0.681607	0.926021	0.440637	0.0434405	0.0740138	0.958287	1.3368	25.1744	4.02087	1.39936	3.12071	2.06058	5.08503	7.63945	1.80484	2.32622	8.74396
100157935	LOC100157935	-	7	cytochrome c oxidase subunit 8C, mitochondrial	341947	COX8C		-0.603917	0.0883039	0.130254		3.29087	6.87996e-22	7.4074e-21		0.657136	0.778411	0.370604	0.42254	0.890508	0.520997	0.355336	0.45272	0.257871	0.260043	0.339141	0.272947	0.178075	0.0454405	0.257228	0.783355	0.738488	0.407076	0.228164	0.289039	2.74892	1.14025	3.39076	4.17125	2.2372	4.37218	5.96449	3.52763	3.1404	1.50891
100621059	ADGRF2	GPR111	7	adhesion G protein-coupled receptor F2	222611	ADGRF2		0.42733	0.2599	0.331626		3.29589	2.36096e-15	1.665e-14		6.94687	4.30721	8.36947	2.4296	4.89779	6.60844	2.36891	4.72122	1.44408	2.45183	3.16532	4.0942	3.73957	8.99721	11.5238	10.5263	6.08167	3.44164	1.59715	7.08144	16.3489	15.4834	47.0401	88.9866	164.376	138.722	123.743	13.9875	29.6012	59.9309
100523915	SEMA3D	-	9	semaphorin 3D	223117	SEMA3D		0.108063	0.822858	0.863505		3.30105	2.69198e-13	1.63452e-12		0.422445	0.25947	0.308836	0.158452	0	0.246788	0.0394818	0.194023	0.103149	0.0371489	0.0565236	0.163768	0.133556	0.0454405	0.360119	0.244799	0.130321	0.444083	0.136898	0.216779	3.47233	0.300065	0.861145	2.07017	2.53157	3.75437	2.04263	0.615285	1.68651	2.12795
100515652	ARHGEF28	-	2	Rho guanine nucleotide exchange factor 28	64283	ARHGEF28		2.01323	0.00609224	0.0119519		3.33947	2.45369e-08	9.60871e-08		0	0	0.277953	0.0528175	0	0.164525	0	0	0	0.0371489	0.113047	0.0545894	0.178075	0.272643	0.360119	0	0	0	0.136898	1.26454	5.06381	1.50033	0.914967	1.17413	0.706485	1.66333	2.73713	0.533247	0.610633	1.85712
100526213	EDAR	-	3	ectodysplasin A receptor	10913	EDAR		0.342436	0.36125	0.437838		3.34833	2.32587e-21	2.43417e-20		0.187753	0.25947	0.432371	0.475357	0.0636077	0.329051	0.157927	0.388046	0.36102	0.185745	0.508712	0.327536	0.400668	0.227202	0.617347	0.293758	0.173762	0.259048	0.50196	0.361298	4.05105	0.660143	3.92897	5.68525	6.71161	3.84942	5.26999	2.95337	2.96593	0.696421
397128	MX1	Mx|MxA	13	MX dynamin like GTPase 1	4599	MX1		0.390386	0.308195	0.383831		3.36744	6.54323e-21	6.64105e-20		0.328568	0.25947	0.33972	0.105635	0.318038	1.23394	0.236891	0.258697	0.412594	0.222894	0.395665	0.272947	0.489705	1.40865	0.308674	0.195839	0.086881	0.259048	4.15258	0.578077	3.32765	3.48076	4.68248	6.08693	4.65103	5.4177	5.31085	3.0354	1.74467	4.2946
100623071	FOXJ1	-	12	forkhead box J1	2302	FOXJ1		0.209946	0.737327	0.790281		3.38573	2.16284e-10	1.03467e-09		0	0.155682	0.0926509	0.0528175	0	0.0548418	0.0394818	0.194023	0.0515743	0	0	0	0.0890373	0.0908809	0.102891	0.146879	0	0.0740138	0.0456327	0.108389	1.4468	0.180039	0.322929	0.525268	0.706485	1.47323	1.06217	0.205095	0.378011	1.85712
100157521	ACSL5	-	14	acyl-CoA synthetase long chain family member 5	51703	ACSL5		1.38837	0.0253955	0.0430922		3.40259	2.03392e-09	8.8569e-09		0.375506	0.0518941	0.0617673	0.0528175	0.0636077	0.466155	0.0789635	0	0	0.0742979	0.0565236	0.218358	0.0445187	0.227202	0.668793	0.146879	0	0.0740138	1.41461	1.87875	2.60424	0.840183	2.31433	2.07017	3.65017	4.65732	2.90054	0.656304	2.00637	2.05057
110261028	KLK9	-	6	kallikrein related peptidase 9	284366	KLK9		0.935887	0.200275	0.265312		3.42672	4.41955e-10	2.05717e-09		0	0.0518941	0.0308836	0	0.190823	0.0274209	0	0	0	0.445787	0	0.109179	0	0.136321	0	0	0.130321	0.0370069	0.0912654	0.0722596	0.868081	0.360078	1.02261	0.98874	0.765359	0.665331	0.245116	0.164076	0.494322	2.51485
100627326	SUSD3	-	3	sushi domain containing 3	203328	SUSD3		0.415921	0.171769	0.233353		3.43471	1.63514e-25	2.14897e-24		1.87753	1.50493	1.60595	1.16198	0.890508	1.89204	1.34238	2.2636	1.18621	0.928723	1.97833	1.25556	1.4246	1.04513	5.2989	1.41983	1.91138	3.47865	1.04955	4.4801	32.119	11.3425	27.2875	24.4095	26.4343	26.2331	39.4637	6.52202	13.3176	7.73802
102158247	VASN	-	3	vasorin	114990	VASN		0.21827	0.662952	0.724311		3.45807	1.35391e-18	1.18903e-17		0.0469383	0.155682	0.0617673	0.0528175	0.127215	0.109684	0	0.129349	0	0.185745	0.113047	0.0545894	0.0890373	0.227202	0.0514456	0.0979194	0.086881	0	0.0912654	0.216779	3.18297	0.720156	0.914967	1.76119	1.23635	1.18809	1.30729	0.984456	0.930488	0.696421
397480	HSD11B1	-	9	hydroxysteroid 11-beta dehydrogenase 1	3290	HSD11B1		0.504086	0.452331	0.528573		3.46261	1.2451e-09	5.53413e-09		0	0	0.0617673	0.105635	0.0636077	0.0548418	0	0	0.0515743	0.0742979	0.0565236	0.0545894	0.0445187	0	0.0514456	0	0.086881	0.0740138	0.0912654	0.216779	1.4468	0	1.02261	0.617962	0.706485	0.90295	3.26821	0.533247	0.697866	0.19345
397444	GNMT	-	7	glycine N-methyltransferase	27232	GNMT		-0.403579	0.539341	0.611889		3.46264	7.96002e-08	2.95134e-07		0.422445	0.155682	0.0617673	0.158452	0	0.164525	0	0.0646743	0.103149	0.148596	0	0.109179	0.133556	0.136321	0.102891	0	0.0434405	0	0.136898	0.180649	6.79997	2.34051	0.215286	0.49437	0.235495	1.37819	0.980464	0.164076	0.145389	2.39878
100157106	ATRNL1	-	14	attractin like 1	26033	ATRNL1		0.00250193	0.994552	0.996455		3.46381	2.2018e-19	2.04902e-18		1.12652	0.934093	1.05004	1.16198	1.01772	1.50815	0.829117	0.646743	0.72204	0.928723	0.904377	0.764251	0.400668	1.36321	2.3665	0.881275	0.825369	0.48109	1.36898	1.26454	2.8936	2.16047	10.6567	11.8649	19.8993	19.3897	41.5063	5.33247	16.2545	2.747
100738519	ZNF536	-	6	zinc finger protein 536	9745	ZNF536		-0.664997	0.0813459	0.121274		3.49282	3.12918e-20	3.05983e-19		1.26733	0.726517	0.308836	0.686627	0.318038	0.822627	0.276372	0.258697	0.309446	0.371489	0.339141	0.382126	0.489705	0.227202	0.205782	0.391678	0.130321	0.296055	0.273796	0.397428	8.24677	1.14025	2.96019	4.78921	4.76877	4.6098	12.0924	2.29706	2.20991	1.1607
110255234	LOC110255234	-	Un	liver carboxylesterase-like	1066	CES1		-1.10234	0.0726795	0.109689		3.52074	7.34486e-09	3.01503e-08		0.0469383	0.207576	0.308836	0.316905	0.318038	0.0822627	0.0394818	0.45272	0.257871	0	0	0.109179	0.0445187	0.0454405	0.617347	0.0489597	0.086881	0.111021	0	0.325168	2.31488	1.68037	0.322929	1.26682	0.706485	0.855426	1.92008	0.082038	0.436166	1.31546
100736598	C15H2orf72	-	15	chromosome 15 C2orf72 homolog	257407	C2orf72		0.603688	0.0854701	0.126601		3.5395	1.91239e-29	3.08217e-28		0.28163	0.103788	0.308836	0.105635	0.190823	0.274209	0.473781	0.517394	0.154723	0.185745	0.169571	0.436715	0.445187	0.681607	0.102891	0.244799	0.477845	0.407076	0.273796	0.614207	10.9957	3.30072	3.55222	7.13746	6.29949	4.08704	5.63767	2.00993	3.1404	3.79163
100113425	BMP4	-	1	bone morphogenetic protein 4	652	BMP4		0.0805342	0.828132	0.867803		3.54391	6.4807e-21	6.58779e-20		0.422445	0.726517	0.370604	0.528175	0.445254	0.630681	0.552745	0.517394	0.515743	0.222894	0.339141	0.327536	0.712299	0.363524	0.565902	0.244799	0.521286	0.703131	0.456327	1.15615	2.1702	9.182	8.93438	5.00549	3.88567	8.55426	14.707	0.943437	1.5702	9.09217
110258505	LOC110258505	-	Un	clusterin-like	1191	CLU		1.8464	0.0228373	0.0391108		3.54901	1.60134e-05	4.49878e-05		0	0	0.0617673	0	0.0636077	0.137105	0.157927	0.194023	0	0	0.395665	0.0545894	0	0	0.102891	0.195839	0	0.888166	0.365062	0.614207	2.02552	1.74038	3.01401	8.96045	0	3.4217	3.1048	0.615285	0.0581555	8.62789
397396	BGN	-	X	biglycan	633	BGN		-0.652782	0.0722493	0.109103		3.55823	1.77505e-22	1.9744e-21		0.422445	0.778411	0.494138	0.475357	0.508862	0.658102	0.631708	0.776092	0.309446	0.594383	0.960901	0.545894	0.445187	0.545286	0.308674	0	0.521286	0.111021	0.0912654	0.325168	12.5872	5.70124	5.70509	5.09819	3.3558	5.27513	5.22914	1.76382	1.91913	1.89581
100156689	COL12A1	-	1	collagen type XII alpha 1 chain	1303	COL12A1		-0.0849198	0.923995	0.943508		3.58714	2.98e-07	1.03793e-06		0.0469383	0.103788	0.0308836	0	0.127215	0	0	0.0646743	0.0515743	0.0371489	0	0.0545894	0.0445187	0.0908809	0	0	0	0.0740138	0	0.289039	0.28936	0.060013	1.45318	0.185389	0.176621	1.42571	0.857906	0.041019	0.378011	0.967252
397025	CLU	-	14	clusterin	1191	CLU		1.10518	0.00183889	0.00406941		3.60331	8.98273e-22	9.61607e-21		1.2204	0.207576	1.23535	2.05988	2.16266	1.12426	1.50031	1.03479	0.154723	0.594383	2.26094	1.25556	1.73623	2.40834	2.72662	1.32191	1.08601	5.10695	3.05739	4.69688	26.1871	22.985	25.027	64.5771	47.4522	23.5242	22.0196	6.02979	18.2027	60.4339
100514142	GCK	-	18	glucokinase	2645	GCK		0.716637	0.0830664	0.123473		3.6046	2.34025e-26	3.23805e-25		0	0.103788	0.185302	0.158452	0.190823	0.164525	0	0.129349	0.154723	0.185745	0.0565236	0.327536	0.222593	0.0454405	0.360119	0.0489597	0.347524	0.296055	0.228164	0.216779	6.36593	3.00065	3.60605	2.03928	2.11946	2.56628	3.92186	2.42012	2.0936	1.1607
100621620	IRF2	-	15	interferon regulatory factor 2	3660	IRF2		1.87149	0.00173759	0.00386875		3.61919	7.22506e-12	3.89909e-11		0.234692	0	0.0308836	0	0.0636077	0.383893	0	0	0.154723	0.0742979	0.282618	0.109179	0.222593	0.0454405	1.38903	0.195839	0.086881	0.0370069	0.821389	2.20392	5.20849	2.70059	1.88375	3.64598	2.94369	4.98999	5.22914	1.5177	1.86098	2.39878
110258440	LOC110258440	-	Un	liver carboxylesterase-like	1066	CES1		-0.943467	0.190198	0.254536		3.67131	3.22588e-08	1.24613e-07		0	0.103788	0.0617673	0.158452	0.254431	0.0822627	0	0.323371	0.0515743	0	0.0565236	0	0.0445187	0.0454405	0.102891	0	0	0.0370069	0	0.108389	2.31488	1.14025	0.215286	1.01964	0.294369	0.332666	0.939612	0.041019	0.0872333	0.541661
100037941	PDE4B	-	6	phosphodiesterase 4B	5142	PDE4B		1.08471	0.00532833	0.0105832		3.67331	4.17404e-29	6.62939e-28		0	0.25947	0.0926509	0.105635	0.127215	0.219367	0.236891	0.258697	0.103149	0.0742979	0.0565236	0.109179	0.400668	0.499845	0.46301	0.293758	0.260643	0.370069	0.365062	0.325168	4.05105	1.80039	3.65987	4.26394	4.7099	4.6098	7.43519	1.18955	3.78011	6.19041
100736962	LOC100736962	PLE-1|PLE-G2	6	liver carboxylesterase	1066	CES1		-1.2348	0.0462953	0.073555		3.70063	2.74362e-10	1.30064e-09		0	0.0518941	0.277953	0.0528175	0.254431	0.0822627	0.157927	0.129349	0.36102	0.111447	0	0.109179	0	0	0.205782	0.0489597	0.0434405	0	0.0912654	0.433558	0.28936	0.660143	0.322929	1.54491	1.00085	0.807902	1.75666	0.205095	0.407089	1.19939
733657	FBXO32	MAFbx	4	F-box protein 32	114907	FBXO32		0.309609	0.5901	0.659002		3.71519	2.5567e-16	1.92753e-15		0	0.0518941	0	0.105635	0.127215	0.0822627	0.118445	0	0	0.111447	0	0.0545894	0.0890373	0.0454405	0.308674	0.0489597	0.0434405	0.0370069	0.0912654	0.180649	1.30212	0.300065	1.02261	1.45221	1.3541	1.42571	1.18473	1.02547	1.27942	0.348211
100512571	HMGN3	-	1	high mobility group nucleosomal binding domain 3	9324	HMGN3		0.962137	0.0172868	0.0305392		3.72361	8.41448e-22	9.02249e-21		0.328568	0.207576	0.247069	0.264087	0.572469	0.877469	0.0789635	0.0646743	0.103149	0.33434	0.339141	0.218358	0.400668	0.636166	0.514456	0.293758	0.608167	0.333062	1.46025	1.37293	25.8978	7.8017	4.2519	10.7216	8.59557	3.18409	4.82062	3.07642	6.07725	9.67252
100521659	LOC100521659	-	3	cytochrome P450 26B1	56603	CYP26B1		1.08661	0.0349316	0.0573348		3.78454	6.32775e-17	4.95889e-16		0	0	0.123535	0	0	0.109684	0.118445	0.129349	0.154723	0.148596	0.395665	0.272947	0.178075	0.136321	0.308674	0	0.086881	0.148028	0.0912654	0.252909	3.90637	3.84083	1.45318	2.59544	0.883106	7.31865	5.96449	1.31261	1.01772	1.81843
100512416	FOXA3	-	6	forkhead box A3	3171	FOXA3		0.586776	0.0589699	0.0912042		3.8077	3.48807e-36	7.70729e-35		0.187753	0.674623	0.494138	0.264087	0.763292	0.548418	0.434299	0.711417	0.412594	0.371489	0.734807	0.818841	0.267112	0.817928	0.926021	0.881275	0.651607	0.59211	0.821389	0.758726	18.5191	4.38095	13.9398	14.4294	13.4232	12.2611	7.43519	7.30138	8.46163	1.66367
100144521	EGFL8	-	7	EGF like domain multiple 8	80864	EGFL8		0.539977	0.0841599	0.124858		3.85088	4.77362e-42	1.31682e-40		0.422445	0.363258	0.33972	0.475357	0.318038	0.438735	0.276372	0.258697	0.36102	0.0742979	0.621759	0.600483	0.400668	0.590726	0.257228	0.440637	0.434405	0.444083	0.365062	0.758726	14.3233	4.98108	10.0646	9.36213	7.94796	6.32065	8.57906	4.84024	5.55385	1.97319
102166764	COLEC12	-	6	collectin subfamily member 12	81035	COLEC12		0.0285849	0.909544	0.932823		3.86798	3.73913e-46	1.24666e-44		2.8163	3.26933	3.42808	5.17611	4.07089	4.90834	2.64528	8.53701	3.09446	7.46694	3.16532	3.22077	5.60935	7.77032	2.31505	2.10527	6.21199	2.44246	6.38858	4.94979	58.3061	19.3242	49.0853	79.5626	94.2569	80.4576	91.3874	40.9369	46.757	55.7137
100155196	R3HDML	-	17	R3H domain containing like	140902	R3HDML		-0.682749	0.270121	0.342723		3.8761	9.94345e-12	5.3288e-11		0.187753	0.155682	0.0308836	0	0.190823	0.0548418	0.118445	0.194023	0.0515743	0.111447	0	0	0.133556	0.0908809	0.360119	0.0489597	0.0434405	0	0	0.144519	0.28936	0.660143	1.13025	1.6376	2.2372	0.950473	1.67496	0.451209	1.10496	0.0773802
100512136	TMEM72	-	14	transmembrane protein 72	643236	TMEM72		1.04079	0.0208191	0.0359838		3.88996	7.04654e-17	5.48283e-16		0.28163	0.103788	0.216186	0.21127	0.572469	0.60326	0.197409	0.517394	0.309446	0.148596	1.13047	0	0.267112	0.95425	1.1318	0.440637	0	0.777145	1.36898	0.469688	4.19573	4.08089	11.3564	13.9042	15.6015	14.2096	28.4743	3.19948	4.50705	8.35706
100514601	IQCG	-	13	IQ motif containing G	84223	IQCG		0.626815	0.294477	0.368673		3.91237	4.96928e-14	3.1871e-13		0	0	0.0926509	0.105635	0.0636077	0.191946	0.0394818	0.0646743	0.0515743	0.0742979	0.169571	0.218358	0.133556	0.136321	0	0.0489597	0.217202	0	0.182531	0	1.15744	0.420091	2.04522	2.41005	3.82679	1.99599	2.98225	0.697323	1.74467	0.270831
780430	DIRAS2	-	14	DIRAS family GTPase 2	54769	DIRAS2		-0.0947751	0.85353	0.888027		3.93381	8.88587e-14	5.58693e-13		0.328568	0	0.33972	0.264087	0.127215	0.658102	0.0789635	0.323371	0.257871	0.148596	0.678283	0.327536	0	0.318083	0.257228	0.0979194	0.0434405	0.111021	1.41461	0.180649	7.66805	2.16047	5.11305	3.80047	7.59471	3.08904	4.08527	0.574266	1.42481	1.58629
100157658	DEPTOR	DEPDC6	4	DEP domain containing MTOR interacting protein	64798	DEPTOR		0.335435	0.281342	0.354771		3.94452	1.31021e-30	2.22956e-29		1.36121	1.66061	2.74864	1.00353	1.39937	2.05657	2.1715	1.94023	1.95982	0.817277	3.27837	2.67488	1.51363	0.99969	4.01276	1.95839	1.30321	2.25742	2.236	1.95101	23.7276	6.66145	34.3382	54.6897	58.9915	48.4266	96.9842	15.6693	24.3962	7.66064
100154373	VSIR	C14H10orf54	14	V-set immunoregulatory receptor	64115	VSIR		1.98438	0.0274641	0.0462487		3.95001	1.87826e-10	9.04476e-10		0	0	0	0	0	0	0.0394818	0	0	0.0371489	0.113047	0	0	0.0908809	0.308674	0	0	0	0	0.722596	1.01276	0.180039	1.34554	0.432574	0.353243	1.04552	0.61279	0.533247	0.494322	1.31546
397121	PLAT	-	17	plasminogen activator, tissue type	5327	PLAT		-0.621039	0.0998107	0.145249		3.98754	5.93917e-23	6.80253e-22		1.17346	0.415153	0.833858	1.26762	0.8269	0.658102	0.473781	1.29349	0.257871	1.52311	0.452189	0.600483	0.623261	0.272643	0.926021	0.734396	0.477845	0.407076	0.319429	0.830986	13.8893	2.40052	9.52642	8.74417	10.0674	21.7658	8.25224	1.14853	3.89642	35.324
100152644	FAM124A	-	11	family with sequence similarity 124 member A	220108	FAM124A		1.18762	0.0227263	0.0389615		4.0058	6.50741e-16	4.76084e-15		0.0469383	0	0.216186	0.21127	0	0.164525	0.118445	0.711417	0.412594	0.0742979	0.339141	0.272947	0.445187	0	0.46301	0.0979194	0.217202	0.629117	0.50196	0.469688	9.98294	1.3803	4.95158	7.01387	10.6561	6.98598	12.0515	1.64076	2.12268	1.19939
100141313	NMB	-	7	neuromedin B	4828	NMB		0.842374	0.0375307	0.061104		4.00679	4.36395e-20	4.23248e-19		0.187753	0.25947	0.33972	0.739444	0.381646	0.411314	0.355336	0.517394	0.412594	0.520085	0.226094	0.491304	0.578743	0.454405	2.52083	0.342718	0.608167	0.666124	1.59715	5.74464	52.8083	17.2838	6.35095	12.6373	7.65359	10.7404	14.421	3.8968	5.7574	39.3091
397585	AHSG	FETUA|FETUIN	13	alpha 2-HS glycoprotein	197	AHSG		1.44463	0.000630967	0.00153103		4.0273	5.33204e-20	5.14475e-19		0.28163	0.363258	0.525022	0.475357	0.190823	0.219367	0.473781	0.258697	0.36102	0.185745	0.734807	0.818841	0.845855	0.727047	1.1318	0.881275	1.25977	0.925173	1.09519	0.794856	18.9531	1.44031	11.5178	44.7714	80.3038	22.6213	12.2558	3.85578	21.5175	0.889872
100525702	MMP23B	MMP23	6	matrix metallopeptidase 23B	8510	MMP23B		0.70829	0.318829	0.394822		4.11943	1.00895e-14	6.84278e-14		0	0	0.0308836	0.0528175	0	0.0548418	0	0	0.103149	0.0371489	0	0.0545894	0.0890373	0	0	0	0.260643	0.148028	0.0912654	0	1.4468	1.08023	1.61465	1.26682	1.00085	1.18809	0.857906	0.205095	0.494322	0.502971
396862	TIMP1	TIMP-1	X	TIMP metallopeptidase inhibitor 1	7076	TIMP1		0.0121253	0.970158	0.977473		4.13025	1.79178e-30	3.02547e-29		1.31427	0.882199	0.988277	0.739444	1.20855	0.795206	1.57927	2.65165	2.21769	2.34038	0.79133	0.545894	1.4246	1.04513	3.60119	1.51775	1.12945	2.29443	0.912654	4.87753	60.621	21.1846	38.4824	24.0078	21.43	26.043	42.4051	9.96761	8.78148	22.2855
100525029	FAM111A	-	2	family with sequence similarity 111 member A	63901	FAM111A		1.218	0.00120811	0.00277523		4.16375	4.15008e-26	5.64092e-25		0.375506	0.363258	0.277953	0.475357	0.699685	0.274209	0.276372	0.45272	0.670465	0.631532	0.565236	0.764251	1.02393	0.363524	1.23469	1.22399	0.999131	1.99837	0.547593	2.13166	2.60424	4.56099	15.5544	32.8447	30.2611	29.6072	49.2683	8.69602	15.9637	11.9939
397520	ANPEP	APN|PEPN	7	alanyl aminopeptidase, membrane	290	ANPEP		1.07848	0.0307827	0.0511406		4.19537	4.56419e-19	4.13015e-18		0.469383	0.155682	0.154418	0.105635	0.190823	0.109684	0.118445	0.0646743	0.103149	0.0371489	0.226094	0.382126	0.178075	0.136321	0.617347	0.440637	0.130321	0.222041	0	1.01163	7.81273	4.1409	4.35955	9.7638	10.0674	4.4197	8.4565	1.18955	2.26807	1.27677
100157207	LOXL4	-	14	lysyl oxidase like 4	84171	LOXL4		0.0897585	0.903038	0.92804		4.2235	1.55041e-09	6.83549e-09		0	0	0.0926509	0.158452	0.0636077	0	0	0.0646743	0	0.222894	0	0.0545894	0.0890373	0	0.102891	0	0	0.111021	0	0.325168	1.15744	0.240052	1.77611	1.14323	1.29522	1.85342	0.204263	0.041019	1.19219	1.62498
100624138	BCHE	-	13	butyrylcholinesterase	590	BCHE		-0.422269	0.517397	0.590751		4.32559	2.03906e-12	1.14916e-11		0	0.0518941	0	0.158452	0.0636077	0.274209	0.0789635	0.0646743	0.0515743	0.185745	0.0565236	0	0.0890373	0	0.102891	0.0489597	0.0434405	0	0.136898	0.252909	2.60424	0.300065	0.215286	1.23592	0.588738	0.90295	4.08527	0.82038	1.74467	3.05652
397072	C3	C3d	2	complement C3	718	C3		1.46916	0.0679353	0.103314		4.35216	1.57981e-16	1.2042e-15		0	0	0	0.0528175	0	0.0274209	0	0	0.103149	0	0	0.0545894	0	0	0.0514456	0	0.086881	0.222041	0	0.144519	1.15744	1.02022	0.645859	1.20503	0.824233	1.37819	1.34814	0.287133	0.494322	1.62498
100153940	THBS2	-	1	thrombospondin 2	7058	THBS2		-0.209558	0.809822	0.852502		4.36761	2.14964e-09	9.32363e-09		0.234692	0	0	0	0.0636077	2.16625	0	0	0.0515743	0	0	0	0	0.181762	0.0514456	0	0	0	0.228164	0.0361298	0.14468	0.120026	0.914967	0.865147	0.588738	0.52276	3.1048	0.492228	0.465244	0.619041
100154994	SERPINB10	-	1	serpin family B member 10	5273	SERPINB10		2.82148	0.00274277	0.00585031		4.40135	6.92683e-10	3.16245e-09		0	0	0	0	0	0	0	0	0	0	0.0565236	0	0	0	0.0514456	0	0.0434405	0.0370069	0.0456327	0.144519	0	0.420091	1.507	0.803351	1.53072	1.52076	2.77798	0.082038	0.319855	0.23214
404772	GEM	-	4	GTP binding protein overexpressed in skeletal muscle	2669	GEM		0.353574	0.546975	0.618933		4.4115	1.32983e-16	1.01959e-15		0.0469383	0.0518941	0.0617673	0.0528175	0	0.329051	0.118445	0.129349	0.154723	0.0371489	0	0	0.0445187	0.0908809	0.257228	0	0.130321	0.111021	0.730124	0.216779	1.73616	1.14025	1.9914	4.04765	3.3558	4.79989	4.90232	0.41019	1.89005	1.00594
110261202	LOC110261202	-	6	uncharacterized LOC110261202	-	-		2.55698	0.00952763	0.0179188		4.46293	7.77701e-10	3.53214e-09		0	0	0	0	0	0.0274209	0	0	0	0	0	0	0.0445187	0.0908809	0	0.0489597	0	0	0.182531	0.0722596	0.14468	1.14025	0.161465	2.47185	2.4727	0.190095	0.857906	0.246114	0.407089	2.36009
100519324	ETNPPL	-	8	ethanolamine-phosphate phospho-lyase	64850	ETNPPL		-0.785143	0.157626	0.216906		4.46804	8.75544e-15	5.97202e-14		0.0938766	0.363258	0.0926509	0.475357	0.127215	0.30163	0.276372	0.517394	0.206297	0.0742979	0.0565236	0.109179	0	0.0454405	0.102891	0.0489597	0.260643	0.333062	0.136898	0.541947	6.22125	0.240052	1.39936	4.14035	4.65103	4.98999	7.31263	1.59974	2.79147	0.309521
100515872	RNF128	-	X	ring finger protein 128, E3 ubiquitin protein ligase	79589	RNF128		0.811928	0.142452	0.198717		4.46859	4.4375e-15	3.0748e-14		0.0938766	0	0.0926509	0.264087	0	0.575839	0.0394818	0.129349	0.257871	0.371489	0	0.218358	0.0445187	0.499845	0.205782	0.0979194	0.086881	0.48109	1.41461	1.08389	4.34041	1.20026	6.08184	8.99135	16.1314	8.0315	5.22914	2.00993	8.3744	7.73802
100038010	CCL11	-	12	chemokine (C-C motif) ligand 11	6356	CCL11		0.247775	0.766307	0.814684		4.55189	1.32007e-11	6.98866e-11		0	0	0.0308836	0.0528175	0	0.0274209	0	0	0.0515743	0.0371489	0.0565236	0	0.133556	0	0	0	0.0434405	0.0370069	0.0456327	0	0.14468	0.420091	0.968788	0.710657	0.824233	1.52076	1.18473	0	0.232622	1.31546
102163011	LOC102163011	-	9	uncharacterized LOC102163011	-	-		1.58545	0.0898051	0.132215		4.66188	7.55074e-07	2.51429e-06		0	0	0	0	0.0636077	0.0822627	0.0394818	0	0	0.260043	0	0.218358	0	0.181762	0.154337	0.146879	0	0.185035	0.136898	0	0	0	5.97419	3.2443	6.59386	4.27713	4.24868	0.164076	2.58792	0
100622067	EMB	-	16	embigin	133418	EMB		-0.624776	0.134357	0.189056		4.67118	4.54827e-26	6.16936e-25		0.234692	0.363258	0.525022	0.845079	0.445254	0.630681	0.513263	0.582069	0.154723	0.482936	0.169571	0.272947	0.267112	0.408964	0.565902	0.293758	0.130321	0.296055	0.0912654	0.975505	16.0595	3.18069	2.04522	10.9688	4.18004	10.3126	14.6661	1.92789	5.46662	19.1129
100157834	CDH17	-	4	cadherin 17	1015	CDH17		1.15175	0.0561123	0.087217		4.73716	1.94621e-12	1.10061e-11		0.751013	0.103788	0.216186	0.63381	0.572469	9.707	0.118445	0.388046	0.72204	0.148596	0.339141	0.491304	0.534224	2.63555	1.54337	0.244799	0.304083	0.518097	7.62066	1.91488	1.01276	2.70059	26.5879	38.2828	73.2389	47.6187	52.128	12.8389	36.8997	2.20533
397056	RHBG	-	4	Rh family B glycoprotein	57127	RHBG		2.20779	0.019869	0.0345101		4.79232	4.74785e-18	3.99301e-17		0	0	0	0	0	0	0.0394818	0	0	0	0	0	0.0445187	0.136321	0	0	0	0.0370069	0.0456327	0.0361298	1.01276	0.960209	0.645859	1.20503	0.412116	1.04552	1.92008	0.328152	0.378011	1.04463
100524836	EPB41L2	-	1	erythrocyte membrane protein band 4.1 like 2	2037	EPB41L2		-0.443633	0.16492	0.225451		4.80049	3.7969e-43	1.11299e-41		1.5959	0.622729	1.23535	1.42607	1.39937	1.75494	1.14497	4.39785	0.515743	1.33736	0.508712	1.0372	0.801336	0.681607	1.90349	0.832315	1.30321	1.11021	0.410694	1.37293	25.0297	10.7423	20.3446	37.6648	40.3874	47.7138	50.4939	5.12737	15.9055	23.8331
396752	RSAD2	CIG6|IRG6	3	radical S-adenosyl methionine domain containing 2	91543	RSAD2		1.01255	0.312038	0.387769		4.85408	8.94345e-10	4.0395e-09		0	0	0	0	0	0.137105	0	0	0.0515743	0	0	0	0.0445187	0.0454405	0	0.0489597	0	0	1.09519	0	0	0	0.807324	1.05054	1.05973	0.90295	4.61635	0.656304	0.639711	0.619041
100738248	EEPD1	-	18	endonuclease/exonuclease/phosphatase family domain containing 1	80820	EEPD1		0.36358	0.457697	0.534032		4.86728	1.8287e-28	2.79597e-27		0	0.207576	0.0617673	0.105635	0.127215	0.109684	0.0394818	0.129349	0.206297	0.297192	0.0565236	0.109179	0.0445187	0.0908809	0.205782	0.342718	0	0.148028	0.273796	0.614207	10.7063	1.8604	3.82133	6.24142	7.1826	6.08303	5.63767	2.66623	4.39074	1.62498
100519931	ADRA1B	-	16	adrenoceptor alpha 1B	147	ADRA1B		1.5285	0.129042	0.18236		5.02931	2.73665e-10	1.29781e-09		0	0	0	0	0	0.0274209	0	0	0	0	0	0	0	0	0.0514456	0.0489597	0	0	0	0.180649	0	0.480104	1.93758	0.617962	0.353243	0.90295	1.83837	0.082038	0.145389	1.1607
100515166	LOC100515166	KRT13	12	keratin, type I cytoskeletal 13	3860	KRT13		2.3177	0.0199488	0.0346303		5.03725	2.49977e-06	7.80427e-06		0	0.0518941	0.0617673	0.0528175	2.98956	0	0	0	0	0.0371489	0	12.2826	0.0890373	0.136321	0	0.0979194	1.8245	0.111021	0	0.216779	0	0.540117	3.71369	23.4517	8.53669	2.28114	0.898759	0.041019	9.39212	37.1038
100145895	ISG15	-	6	ISG15 ubiquitin-like modifier	9636	ISG15		0.724575	0.183411	0.246587		5.06196	4.26637e-32	7.85144e-31		0.0469383	0	0.0617673	0.105635	0.127215	0.274209	0.0394818	0	0.103149	0.0371489	0	0.109179	0.0890373	0.363524	0.154337	0.0489597	0	0.0370069	1.14082	0.252909	9.5489	3.54077	6.02802	4.32574	3.53243	4.03951	4.82062	2.91235	2.00637	3.1339
100518256	HEYL	-	6	hes related family bHLH transcription factor with YRPW motif-like	26508	HEYL		-0.244546	0.672257	0.732583		5.0862	1.21861e-21	1.29395e-20		0.140815	0.207576	0.123535	0.0528175	0.127215	0.164525	0	0.0646743	0.0515743	0	0.169571	0	0.133556	0.0908809	0.0514456	0.0979194	0.086881	0.0370069	0.0912654	0.0361298	7.08933	0.78017	1.93758	4.51112	4.7099	3.75437	4.82062	0.451209	1.01772	1.27677
448855	ISG20	-	1	interferon stimulated exonuclease gene 20	3669	ISG20		0.27133	0.753636	0.803984		5.12077	2.86448e-16	2.14968e-15		0	0.0518941	0	0	0	0.0548418	0	0.129349	0	0	0	0	0	0.0908809	0.0514456	0	0	0	0.0456327	0.0361298	1.01276	0.240052	1.507	0.957841	1.82509	1.04552	1.02132	0.492228	0.814177	0.11607
100522528	SAMD5	-	1	sterile alpha motif domain containing 5	389432	SAMD5		0.848309	0.231755	0.300662		5.14675	2.66226e-11	1.37229e-10		0.140815	0.103788	0.0617673	0.21127	0	0.137105	0.0789635	0.129349	0	0.0371489	0.113047	0.0545894	0.0445187	0.0454405	1.1318	0.0979194	0.173762	0.259048	0.0912654	0.361298	0.14468	0.960209	4.41337	10.4436	14.8362	13.1165	18.4246	1.10751	2.90778	0
110259563	C2H11orf96	-	2	chromosome 2 C11orf96 homolog	387763	C11orf96		0.919212	0.171346	0.232875		5.18575	1.69023e-18	1.46864e-17		0	0	0.123535	0	0	0.0822627	0	0.194023	0.103149	0	0.169571	0	0	0	0.205782	0.0979194	0.086881	0.259048	0	0.108389	6.79997	0.420091	3.22929	3.49149	7.06485	4.98999	1.18473	1.35363	4.68152	1.27677
100517069	LOC100517069	-	X	type-1 protein phosphatase inhibitor 4-like	80316	PPP1R2C		2.68981	0.00306369	0.00645498		5.20708	2.93307e-20	2.8745e-19		0	0	0	0	0	0	0	0	0	0	0.113047	0	0.0445187	0.0454405	0.0514456	0.0489597	0	0	0	0.0361298	3.47233	0.720156	0.807324	2.37915	1.53072	1.56828	2.04263	0.779361	0.756022	0.309521
403107	CYP2C33	-	14	cytochrome P450 2C33	1557	CYP2C19		-2.16395	0.00975718	0.0182823		5.21266	4.2852e-10	1.99889e-09		0.28163	0.103788	0.123535	0.63381	0.254431	0	0	0	0	0.0742979	0.113047	0.0545894	0.0445187	0	0	0	0	0.0370069	0	0	1.59148	0.240052	0.215286	1.97748	3.94454	1.33066	0.204263	0.41019	1.19219	0.0773802
100739741	LOC100739741	CYP2C33	14	cytochrome P450 2C23-like	1562	CYP2C18		-1.69818	0.0504221	0.079342		5.30489	4.63133e-11	2.34122e-10		0.0469383	0.103788	0.0926509	0.369722	0.190823	0	0	0	0	0.0371489	0.113047	0	0.0445187	0.0454405	0	0	0	0	0	0	1.30212	0.240052	0.215286	1.48311	3.5913	1.33066	0.204263	0.328152	0.7851	0.0773802
100513074	LOC100513074	SPINK9	2	serine protease inhibitor Kazal-type 9	643394	SPINK9		2.75254	0.00285039	0.00606212		5.32584	6.92552e-21	7.02361e-20		0	0	0	0	0	0	0	0	0	0	0	0	0	0.0454405	0.360119	0	0.0434405	0	0.0456327	0.578077	1.59148	1.14025	2.04522	1.35952	0.647611	1.47323	5.22914	1.92789	0.843255	1.35415
100171400	TRPV6	-	18	transient receptor potential cation channel subfamily V member 6	55503	TRPV6		1.30309	0.000817008	0.00193947		5.46691	1.28739e-37	3.0449e-36		0.187753	0.25947	0.494138	0.264087	0.381646	1.06942	0.315854	0.582069	0.257871	0.185745	0.395665	0.436715	0.801336	0.95425	8.28274	0.783355	0.738488	0.259048	1.46025	16.6197	49.77	52.6914	39.1283	38.9316	20.4292	52.9889	43.5081	11.8545	21.0814	74.1302
110260960	LOC110260960	-	6	uncharacterized LOC110260960	-	-		-0.160166	0.856509	0.889995		5.53188	4.49193e-19	4.07039e-18		0	0.0518941	0	0	0	0.0548418	0	0.129349	0	0	0.169571	0	0	0	0	0	0.0434405	0.0370069	0	0	1.15744	0.360078	0.968788	1.14323	2.11946	0.760379	1.18473	0.574266	0.756022	0.23214
100514048	EPS8L3	-	4	EPS8 like 3	79574	EPS8L3		-0.545253	0.432252	0.508555		5.59858	5.60228e-21	5.72149e-20		0.0469383	0	0.0617673	0	0	0.164525	0.157927	0.194023	0	0	0	0.0545894	0	0.0454405	0.102891	0	0.086881	0.0370069	0	0.0361298	2.8936	0.300065	1.61465	3.76957	3.70905	1.47323	2.36946	0.615285	0.639711	2.94045
733603	SAA3	-	2	serum amyloid A-3 protein	6288	SAA1		1.15976	0.180172	0.243005		5.67634	1.95335e-18	1.69165e-17		0	0	0	0.0528175	0.0636077	0	0	0	0	0.0371489	0.0565236	0	0	0	0.668793	0.0489597	0	0	0.0456327	0.397428	1.73616	2.16047	0.484394	2.25556	1.70734	2.42371	4.08527	0.615285	0.901411	4.52674
100156100	C13H21orf62	-	13	chromosome 13 C21orf62 homolog	56245	C21orf62		-0.59533	0.532065	0.604391		5.70909	2.18171e-16	1.64957e-15		0	0	0	0	0	0.0274209	0.0394818	0	0	0.0371489	0	0	0	0	0	0	0	0.111021	0.0912654	0	1.88084	0.420091	0.430573	0.834249	0.94198	0.665331	0.980464	0.205095	0.436166	0.309521
100301483	S100A12	CAGC	4	S100 calcium binding protein A12	6283	S100A12		2.02153	0.0308666	0.051254		5.82958	7.09888e-12	3.83732e-11		0	0	0	0	0	0	0	0	0	0	0	0	0.0445187	0	0.514456	0	0	0	0	0.216779	25.0297	1.14025	1.61465	0.339879	0.235495	0.570284	3.84015	0.697323	0.465244	2.16664
780401	TFF1	-	13	trefoil factor 1	7031	TFF1		0.323694	0.605602	0.672874		5.84746	1.33274e-14	8.95075e-14		0.610198	0.674623	0.185302	1.16198	0.572469	0.329051	0.315854	2.2636	0.154723	0.631532	0.169571	0.600483	2.09238	0.227202	2.3665	0	0.260643	1.0732	0	1.77036	243.063	203.324	69.968	15.4491	14.1886	23.1916	37.3802	2.05095	7.61837	70.0677
100127488	S100A8	-	4	S100 calcium binding protein A8	6279	S100A8		2.01359	0.0308013	0.0511649		5.90182	3.96873e-12	2.18681e-11		0	0	0	0	0	0	0	0	0	0	0	0	0.0445187	0	0.102891	0	0	0	0	0.289039	66.2635	0.660143	1.13025	0.308981	0.353243	0.712855	3.67674	0.656304	0.5234	3.59818
100517609	FETUB	-	13	fetuin B	26998	FETUB		0.576337	0.296458	0.370976		6.06824	6.6913e-19	5.98881e-18		1.78366	0.726517	3.27367	2.74651	2.67152	1.48073	0.434299	2.91034	2.16612	2.04319	1.52614	4.25797	4.0512	0.0908809	2.62373	3.2803	2.60643	4.69988	0.547593	6.72015	251.744	5.76125	233.962	812.62	503.429	166.285	47.4708	205.792	249.982	1.12201
102158035	LOC102158035	TCR-a	7	uncharacterized LOC102158035	28656	TRAV26-2		2.01739	0.0360371	0.0589065		6.16501	3.77091e-23	4.37259e-22		0	0	0	0	0	0	0	0	0.0515743	0	0.0565236	0.0545894	0.178075	0	0	0	0	0.0370069	0	0	2.31488	0.300065	1.2379	4.29484	4.47441	2.23361	2.12434	1.18955	1.36665	0.967252
100622113	RSPO1	-	6	R-spondin 1	284654	RSPO1		0.121078	0.868632	0.900121		6.21135	2.75882e-19	2.54211e-18		0	0.0518941	0	0.105635	0.0636077	0	0	0.194023	0	0.0371489	0	0.0545894	0	0.0454405	0	0.0489597	0.0434405	0.0370069	0.0456327	0.0361298	6.36593	0.240052	7.53502	0.834249	1.23635	3.18409	1.26643	0.328152	3.89642	5.30054
100620659	GATA1	-	X	GATA binding protein 1	2623	GATA1		1.78828	0.0421871	0.0677506		6.21925	2.28513e-22	2.52675e-21		0	0	0	0	0	0	0	0	0	0	0	0	0.0445187	0	0.0514456	0	0.0434405	0	0	0	2.60424	2.64057	1.34554	1.14323	0.529864	1.90095	2.12434	0.123057	0.901411	1.12201
100525099	LOC100525099	-	2	L-amino-acid oxidase-like	-	-		1.98434	0.0323446	0.0534372		6.28411	8.09759e-16	5.89787e-15		0	0	0	0	0	0	0	0	0	0	0	0	0	0	0.360119	0	0.0434405	0	0	0.614207	0.723401	0.180039	2.58344	1.97748	0.824233	4.08704	6.25046	1.59974	0.872333	1.23808
100512329	DRD4	-	2	dopamine receptor D4	1815	DRD4		1.11388	0.159305	0.219009		6.60234	2.10627e-22	2.33489e-21		0	0	0	0	0	0	0	0	0	0	0	0	0.0445187	0	0	0	0	0.0370069	0	0	4.77445	0.480104	1.29172	1.23592	1.82509	1.94847	1.18473	0.451209	0.697866	0.541661
397411	MMP7	-	9	matrix metallopeptidase 7	4316	MMP7		1.78621	0.0449661	0.0716864		6.68727	1.72173e-20	1.71038e-19		0	0	0	0	0	0	0	0	0	0	0	0	0	0	0.102891	0.0489597	0	0	0	0.0361298	0.28936	0.240052	2.7449	2.25556	2.17833	3.4217	10.9077	1.84585	0.668789	2.05057
100157572	GALNT15	GALNTL2	13	polypeptide N-acetylgalactosaminyltransferase 15	117248	GALNT15		0.249686	0.569536	0.639472		6.70498	7.34481e-18	6.11042e-17		0	0	0	0	0	0	0	0	0	0	0	0	0	0	0	0	0	0	0.0456327	0	1.4468	0.900196	0.107643	0.463472	0.353243	1.28314	0.939612	0.246114	0.378011	0.967252
100271931	THY1	CD90|thy-1	9	Thy-1 cell surface antigen	7070	THY1		-0.404052	0.258256	0.329689		6.79826	1.698e-82	1.91858e-80		0.610198	0.363258	0.33972	0.105635	0.636077	0.274209	0.276372	0.840766	0.103149	0.260043	0.169571	0.109179	0.445187	0.454405	0.0514456	0.391678	0.304083	0.222041	0.182531	0.252909	28.502	16.0835	43.9722	29.6313	21.43	57.5512	79.1316	21.4529	12.2417	30.9134
396892	PGA5	PGA	2	pepsinogen 5, group I (pepsinogen A)	5222	PGA5		0.0597655	0.924485	0.943862		6.90266	1.30804e-12	7.50403e-12		0	0.0518941	0	0	0	0	0	0	0	0	0	0	0.0890373	0	0	0	0	0	0	0	0	0.120026	1.9914	1.88478	3.41468	0.90295	0.61279	0.205095	0.436166	0.15476
397688	SERPINA1	PI	7	serpin family A member 1	5265	SERPINA1		2.69936	0.00858804	0.0163536		7.1002	5.37263e-10	2.47792e-09		0	0	0	0	0	0	0	0	0	0	0.0565236	0.272947	0	0	0	0.0489597	0	0.222041	0	0	12.1531	0	2.20668	16.3451	11.3038	5.37018	0.367674	1.5177	3.57657	0
100152588	SERPINB7	-	1	serpin family B member 7	8710	SERPINB7		2.01641	0.0297871	0.0496187		7.31746	1.16947e-21	1.24279e-20		0	0	0	0	0	0	0	0	0	0	0	0	0	0	0.565902	0	0.0434405	0	0	2.0594	3.76169	1.98043	0.430573	5.49986	3.3558	6.36817	4.94317	0.861399	1.54112	9.78859
494011	SLC27A2	ACSVL1|FACVL1|HsT17226|hFACVL1	1	solute carrier family 27 member 2	11001	SLC27A2		-0.13319	0.857382	0.890831		7.38585	4.72816e-23	5.44882e-22		0	0	0	0	0	0.0548418	0	0	0	0	0	0	0	0	0	0	0.086881	0	0	0	0.868081	0.840183	0.538216	1.48311	1.00085	1.71085	1.75666	0.287133	0.552478	2.70831
100524951	ACOD1	-	11	aconitate decarboxylase 1	730249	ACOD1		0.670741	0.489586	0.564307		7.50188	2.05326e-31	3.65045e-30		0	0	0	0	0	0.0548418	0	0	0	0	0	0	0	0	0.0514456	0	0	0	0	0.252909	1.73616	1.56034	3.06783	1.82299	1.17748	3.08904	8.82418	2.3791	0.843255	1.81843
100739671	ESM1	-	16	endothelial cell specific molecule 1	11082	ESM1		0.0542214	0.937513	0.953209		7.67733	1.75775e-17	1.42524e-16		0	0	0	0	0	0	0.0789635	0	0	0	0	0	0	0	0	0	0	0	0	0.0722596	0.868081	1.20026	0.161465	2.56454	3.88567	0.760379	3.06395	0.082038	0.726944	1.77974
100620397	SGIP1	-	6	SH3 domain GRB2 like endophilin interacting protein 1	84251	SGIP1		-0.653312	0.477507	0.552799		7.82464	4.6703e-22	5.07e-21		0	0	0	0	0	0	0	0.258697	0	0.111447	0	0	0	0	0	0	0	0	0.0456327	0	2.1702	0.480104	2.09904	2.16287	2.4727	2.28114	1.87922	0.287133	1.0468	0.19345
100125345	STC1	-	14	stanniocalcin 1	6781	STC1		0.558639	0.568558	0.638646		7.97029	2.57755e-26	3.55138e-25		0	0	0	0	0	0.0822627	0	0	0	0	0	0	0	0	0.0514456	0	0	0	0.410694	0	0.868081	2.64057	1.18407	3.2443	1.3541	7.12855	4.73891	0.82038	1.89005	7.0029
396843	UABP-2	UFBP	7	uteroferrin associated basic protein-2	-	-		2.26512	0.0118396	0.0218007		7.97296	2.68893e-53	1.17053e-51		0	0	0	0	0	0	0	0	0	0	0	0	0	0	0.0514456	0.0489597	0	0	0.0456327	0.108389	4.34041	4.80104	3.01401	9.67111	5.06314	8.60178	18.5063	4.14292	5.26308	14.857
641359	SULT2A1	-	6	sulfotransferase family 2A member 1	6822	SULT2A1		1.21906	0.143004	0.199402		8.19459	2.5315e-31	4.48247e-30		0	0	0	0	0	0	0	0	0	0	0	0	0	0	0.977466	0	0	0	0	1.3368	6.51061	4.56099	1.507	3.61508	3.76792	4.98999	6.65899	1.59974	0.668789	4.21722
100519724	MAP6	-	9	microtubule associated protein 6	4135	MAP6		-2.105	0.0210898	0.0363891		8.50091	6.78535e-27	9.64299e-26		0.140815	0	0.0926509	0	0.0636077	0.0548418	0.0394818	0	0.0515743	0	0	0	0.0890373	0	0	0	0.086881	0	0	0	15.9148	0.840183	4.52101	6.79758	8.77219	5.27513	4.24868	0.738342	2.32622	0.967252
100127147	SELL	-	4	selectin L	6402	SELL		-0.198825	0.619654	0.685175		10.4371	7.85886e-50	3.05563e-48		0	0	0	0	0	0	0	0	0.0515743	0	0	0	0	0	0	0	0	0	0	0	12.5872	2.10046	3.44458	10.5672	5.47526	6.27312	18.2203	2.70725	6.68789	23.4075
100621167	PLEKHG1	-	1	pleckstrin homology and RhoGEF domain containing G1	57480	PLEKHG1		-3.18953	6.90962e-12	6.19267e-11		2.55288	3.71625e-08	1.42756e-07		4.83465	2.43902	3.5825	2.21833	2.67152	3.42761	3.94818	2.5223	1.23778	3.6406	0	0.163768	0.133556	1.40865	0.617347	0.195839	0.130321	0.111021	0.775756	1.30067	7.23401	2.34051	0.914967	1.54491	0.883106	3.46923	4.5755	0.82038	0.901411	1.77974
100521510	LOC100521510	-	10	F-box only protein 27-like	126433	FBXO27		-2.4846	5.91209e-09	3.49892e-08		1.94625	5.39244e-06	1.61207e-05		2.39385	4.67047	12.3843	2.79933	2.60792	4.8535	5.09315	8.34298	5.62159	2.86047	1.01742	0.818841	0.445187	0.772488	1.54337	1.71359	0.95569	0.407076	0.136898	0.867116	1.73616	4.26093	7.53502	4.78921	1.00085	7.0335	12.6643	0.984456	1.07588	0.928562
102165484	LOC102165484	-	4	gasdermin-A-like	-	-		-2.36391	2.28721e-06	8.78093e-06		1.82303	0.000350371	0.000814079		0.469383	1.08978	0.710324	0.63381	0.318038	0.466155	0.750154	0.129349	0.979911	0.594383	0.113047	0.0545894	0.0445187	0.136321	1.64626	0.146879	0.086881	0.0740138	0	2.09553	0.578721	0.960209	0.215286	0.525268	0.47099	0.427713	0.163411	0.123057	0.2617	0.735111
100157134	ZNF704	-	4	zinc finger protein 704	619279	ZNF704		-2.3056	8.33151e-17	1.27384e-15		1.60381	1.37132e-08	5.49998e-08		1.54896	2.38713	3.45897	2.69369	2.28988	3.04372	2.44787	3.88046	3.1976	3.04621	0.734807	0.382126	0.890373	0.363524	0.46301	0.979194	0.434405	0.444083	0.547593	0.469688	3.18297	0.840183	1.34554	2.59544	2.4727	0.712855	2.00178	1.68178	2.06452	0.464281
100620237	FRMPD3	-	X	FERM and PDZ domain containing 3	84443	FRMPD3		-2.2352	6.8614e-05	0.000201085		3.85342	1.25166e-11	6.64524e-11		0.797951	0.467047	0.525022	0.63381	0.954115	0.164525	0.157927	0.129349	0.412594	0.371489	0.0565236	0	0.0445187	0.136321	0.102891	0.146879	0.0434405	0.148028	0.0456327	0.180649	0.578721	0.240052	1.02261	2.74993	2.53157	2.66133	2.36946	0.123057	1.68651	0.0773802
100525267	SPIN2B	-	X	spindlin family member 2B	474343	SPIN2B		-1.85325	1.11035e-05	3.74585e-05		1.90354	7.43961e-06	2.1847e-05		0.28163	0.311364	0.277953	0.316905	0.190823	0.850048	0.750154	0.776092	0.979911	0.482936	0.113047	0.109179	0.133556	0.0454405	0	0.244799	0.173762	0.185035	0.273796	0.108389	0.28936	0.120026	0.376751	0.432574	0.47099	0.665331	1.34814	0.246114	0.930488	0.735111
100522979	CREB3L3	-	2	cAMP responsive element binding protein 3 like 3	84699	CREB3L3		-1.76679	3.22441e-07	1.44098e-06		0.755485	0.0431356	0.0678355		1.03264	0.570835	0.494138	0.686627	0.890508	0.411314	1.02653	0.646743	0.670465	0.70583	0.282618	0.0545894	0.222593	0.227202	0.205782	0.0979194	0.086881	0.185035	0.456327	0.289039	2.45956	0.420091	0.376751	0.525268	0.47099	0.190095	0.490232	0.123057	0.203544	0.19345
100312975	MOGAT2	-	9	monoacylglycerol O-acyltransferase 2	80168	MOGAT2		-1.74221	2.73054e-05	8.59021e-05		1.3051	0.00210231	0.00429677		0.328568	1.66061	1.54418	1.58452	1.01772	1.28878	0.750154	2.71632	2.32084	0.854426	0.226094	0.218358	0.489705	0.318083	0.46301	0.734396	0.130321	1.44327	0.319429	0.397428	4.62977	0.60013	0.215286	2.37915	1.76621	0.90295	1.34814	0.451209	0.378011	0.928562
100515954	CDA	-	6	cytidine deaminase	978	CDA		-1.72898	5.04121e-24	1.49108e-22		0.964075	1.11311e-08	4.50019e-08		66.6524	80.3839	72.2369	79.0677	76.2656	49.5496	90.7686	89.1859	97.1143	107.806	16.9006	14.7937	33.5671	33.944	25.3112	13.7087	21.0686	25.0167	31.3953	27.3864	66.4082	34.3275	62.0024	65.7203	45.8038	54.3671	49.636	29.0004	39.6621	33.2348
100513419	FUT4	-	9	fucosyltransferase 4	2526	FUT4		-1.59079	4.4552e-09	2.70386e-08		1.53758	6.72243e-09	2.77081e-08		5.6326	31.4997	6.88705	23.5038	8.71425	11.7636	13.8186	8.27831	23.9305	7.28119	4.97408	2.67488	3.42794	2.77187	3.13818	3.37822	4.56125	4.8479	4.33511	4.15493	15.3361	5.76125	7.10445	13.6879	14.8951	17.5838	22.1013	6.481	7.03682	7.11897
106510565	LOC106510565	-	6	uncharacterized LOC106510565	105372432	LOC105372432		-1.45265	0.000319425	0.000822931		1.43957	0.000353699	0.000821287		0.28163	1.19356	0.895626	0.528175	0.890508	0.466155	0.987044	1.94023	1.28936	0.371489	0.395665	0.382126	0.178075	0.272643	0.102891	0.391678	0.217202	0.629117	0.365062	0.144519	1.4468	0.240052	0.592037	1.29772	1.1186	1.28314	1.22558	0.779361	0.232622	0.19345
100624903	TACC1	-	15	transforming acidic coiled-coil containing protein 1	6867	TACC1		-1.44479	8.69498e-10	5.85459e-09		1.42431	6.52631e-09	2.69421e-08		13.5652	24.8054	17.9743	18.0636	19.2731	16.9187	30.6773	15.6512	14.3892	20.8034	9.66553	8.29759	5.78743	5.31653	12.0383	6.70748	4.51781	6.80927	5.2934	6.9008	53.9657	7.08154	10.9796	31.7015	25.1391	17.4887	50.7799	15.0129	15.9055	8.47313
100512452	GALNT12	-	1	polypeptide N-acetylgalactosaminyltransferase 12	79695	GALNT12		-1.41609	4.15478e-06	1.52152e-05		1.75029	1.65372e-08	6.57225e-08		1.78366	2.12766	1.60595	1.2148	1.52658	1.28878	1.77668	2.13425	2.16612	2.15464	0.395665	0.545894	0.267112	0.545286	0.668793	0.734396	0.173762	1.03619	1.04955	1.15615	1.73616	0.540117	1.18407	3.2443	2.70819	3.08904	2.53287	0.492228	3.11132	2.78569
100520606	ARHGAP26	-	2	Rho GTPase activating protein 26	23092	ARHGAP26		-1.38508	3.52621e-06	1.30964e-05		1.26284	4.49416e-05	0.000118342		1.97141	3.26933	3.15013	3.43313	3.37121	2.33078	3.23751	3.29839	2.83658	3.23196	0.904377	1.47391	1.29104	1.77218	1.64626	1.27295	0.95569	0.370069	0.958287	0.830986	7.37869	0.900196	2.90636	3.15161	3.70905	3.70685	6.53643	0.492228	1.10496	2.16664
100623034	LMTK3	-	6	lemur tyrosine kinase 3	114783	LMTK3		-1.32788	2.11713e-05	6.79753e-05		1.35467	2.06124e-05	5.70037e-05		0.469383	1.97197	1.17358	1.47889	1.14494	1.56299	1.65823	1.48751	1.95982	1.33736	0.904377	0.709662	0.489705	0.454405	0.360119	0.636476	0.738488	0.48109	0.228164	0.686467	4.34041	0.840183	2.26051	2.16287	2.35495	1.33066	1.4707	0.574266	0.843255	0.386901
396820	ATP2A3	ATP2A3_tv1|SERCA3	12	ATPase sarcoplasmic/endoplasmic reticulum Ca2+ transporting 3	489	ATP2A3		-1.32688	2.42718e-06	9.26942e-06		1.1682	3.93941e-05	0.000104596		1.54896	1.7125	1.94567	1.37325	1.6538	1.50815	1.69772	2.2636	2.47556	0.854426	0.847854	0.545894	0.756817	0.681607	1.6977	0.685436	0.390964	0.370069	0.319429	1.30067	1.59148	0.840183	2.26051	1.79209	2.11946	1.66333	1.96093	0.574266	0.901411	1.43153
100170147	ALPL	ALP	6	alkaline phosphatase, biomineralization associated	249	ALPL		-1.30746	2.86515e-06	1.08315e-05		1.6825	3.83068e-09	1.61966e-08		11.9223	13.3368	15.133	10.5635	12.976	11.4894	16.4639	26.1284	17.9994	11.219	4.69146	4.47633	3.20534	5.77094	12.7585	3.42718	5.38662	3.81171	9.17218	10.297	51.5062	6.54142	12.1637	28.3027	28.7304	30.0825	17.4849	7.3424	9.59566	15.3987
100524201	FUT2A	-	6	galactoside 2-alpha-L-fucosyltransferase 2	653677	SEC1P		-1.27885	7.19584e-15	9.0748e-14		1.00482	1.86007e-09	8.1323e-09		12.3917	13.3368	11.149	14.5776	14.4389	10.8038	12.0814	12.8055	18.051	12.5935	5.48279	6.49614	5.38676	4.90757	4.21854	5.18973	6.55951	6.69825	5.56719	3.68524	19.9659	8.46184	7.64266	13.1935	12.599	13.972	14.4618	5.41451	8.19993	8.70527
106507179	MINDY4	FAM188B	18	MINDY lysine 48 deubiquitinase 4	84182	MINDY4		-1.27778	8.50904e-05	0.000244826		1.3589	3.30498e-05	8.86311e-05		2.01835	0.674623	1.328	0.739444	1.59019	1.09684	0.750154	2.06958	0.618891	1.52311	0.0565236	0.92802	0.623261	0.817928	0.257228	0.685436	0.477845	0.333062	0.50196	0.361298	2.45956	0.540117	1.07643	1.26682	1.3541	1.75838	1.5524	0.533247	0.814177	2.12795
100627365	CPNE2	-	6	copine 2	221184	CPNE2		-1.27456	3.28158e-05	0.000101603		0.644331	0.0349819	0.0561177		0.657136	2.80228	4.41636	3.22187	0.572469	3.12598	4.18507	4.85057	4.53853	1.30021	0.847854	2.51111	0.756817	1.13601	1.18325	1.66463	0.651607	1.36926	1.27772	1.73423	2.31488	2.58056	1.77611	2.47185	1.64847	2.32866	1.96093	1.23057	0.901411	2.78569
100620551	LXN	-	13	latexin	56925	LXN		-1.25876	1.94301e-10	1.43594e-09		1.00321	5.31619e-07	1.80836e-06		7.88564	6.43486	6.57822	6.49655	10.5589	5.67613	6.75138	9.95984	5.15743	5.3866	3.27837	2.83865	2.53756	1.77218	2.10927	3.18238	3.90964	3.81171	2.92049	2.70974	7.23401	4.20091	3.33694	8.49698	8.0657	5.37018	10.2132	4.26597	5.55385	4.06246
100127136	RDH10	-	4	retinol dehydrogenase 10	157506	RDH10		-1.25755	1.85285e-12	1.7773e-11		0.885641	1.19777e-06	3.89438e-06		26.7079	34.6652	30.3586	29.6834	31.1678	26.4612	38.6527	41.1329	36.3599	25.447	12.6613	15.6126	11.2187	17.8581	8.90009	16.7932	12.5977	10.9911	24.9155	9.17697	22.1361	17.7038	18.7299	28.7661	25.3746	33.8844	39.5045	14.8079	17.8247	57.9964
106506226	LOC106506226	TACC1	15	transforming acidic coiled-coil-containing protein 1	6867	TACC1		-1.25429	8.93905e-07	3.68212e-06		1.37841	1.67939e-07	6.03044e-07		3.00405	2.12766	2.81041	4.85921	2.60792	4.46961	3.79025	4.33318	3.4039	2.97192	1.30004	0.818841	2.18141	1.63586	1.49192	1.32191	1.65074	0.888166	1.59715	1.48132	11.4297	1.32029	2.69108	3.98586	5.06314	4.56227	6.65899	1.43566	4.12904	2.20533
100524044	SLC4A7	-	13	solute carrier family 4 member 7	9497	SLC4A7		-1.23438	2.98274e-05	9.32541e-05		1.6393	4.22396e-08	1.61031e-07		3.37956	3.26933	14.9786	11.2501	3.18038	8.36338	4.18507	5.69134	9.79911	3.71489	1.46961	3.87585	3.3389	2.09026	1.74915	2.83966	3.04083	1.73932	1.91657	3.82976	5.78721	2.40052	5.32834	6.73579	8.41895	15.5402	22.3056	6.35794	8.25809	10.7558
100155776	ZNF662	-	13	zinc finger protein 662	389114	ZNF662		-1.223	6.07909e-07	2.58199e-06		1.2798	2.937e-07	1.02404e-06		3.89588	3.84016	5.34287	3.06341	6.29716	4.3325	2.56632	5.36797	4.84798	6.16672	3.44794	2.83865	1.55815	1.77218	1.33759	2.15423	2.17202	1.44327	1.77968	1.58971	6.07657	3.06067	3.22929	7.87902	6.82936	5.94046	5.55596	1.7228	1.77374	5.0684
100523347	UACA	-	1	uveal autoantigen with coiled-coil domains and ankyrin repeats	55075	UACA		-1.2042	1.2181e-07	5.87224e-07		0.888808	0.000117898	0.00029442		2.86324	2.95796	3.61339	3.38032	5.21583	5.23739	2.13202	4.85057	3.86807	5.57234	1.07395	2.0744	1.06845	1.77218	1.64626	1.90943	1.86794	1.70232	1.55151	2.49296	4.77445	0.78017	2.04522	4.17125	4.06229	2.09104	4.00356	3.85578	2.79147	2.66962
100156449	GRK3	ADRBK2	14	G protein-coupled receptor kinase 3	157	GRK3		-1.1606	2.28701e-05	7.29343e-05		1.39441	7.92825e-07	2.63264e-06		4.50608	5.60456	6.67087	5.33456	5.40665	4.35992	4.61937	7.76092	5.15743	3.97494	3.90013	1.5285	1.9143	1.04513	2.31505	2.20319	2.17202	3.29361	1.87094	3.68524	9.25953	2.40052	5.00541	10.7834	9.89079	6.89093	18.0977	2.00993	3.46025	3.5208
100520693	WNK4	-	12	WNK lysine deficient protein kinase 4	65266	WNK4		-1.15771	0.000140496	0.000388791		2.12261	1.59181e-11	8.35969e-11		1.73672	3.11364	4.20018	3.06341	3.68925	2.8792	3.19802	4.33318	2.83658	2.67472	1.24352	1.80145	0.756817	0.817928	3.03529	1.32191	1.52042	1.81334	1.14082	1.44519	11.2851	1.74038	5.65126	12.2357	8.88994	5.4177	9.60038	4.67616	3.08224	0.812492
100523600	PCP4L1	-	4	Purkinje cell protein 4 like 1	654790	PCP4L1		-1.11484	0.000136754	0.000379236		0.954174	0.00128784	0.00272478		4.83465	8.51063	11.7358	8.45079	5.72469	6.74554	5.68538	11.4474	4.02279	6.94685	5.42626	5.02222	2.49305	2.72643	1.85204	5.87517	4.69157	3.25661	1.59715	1.6981	10.417	1.44031	4.62865	9.54752	7.24147	8.45921	12.2149	4.38903	5.90279	2.01188
100736569	LOC100736569	-	9	membrane cofactor protein-like	4179	CD46		-1.1058	0.000147308	0.00040644		0.915239	0.00212051	0.00433194		2.15916	1.81629	1.48242	3.6444	2.54431	1.7001	1.81616	1.55218	2.78501	2.48898	0.847854	1.14638	0.712299	1.86306	0.617347	1.51775	1.56386	0.703131	0.775756	0.578077	0.868081	0.78017	0.592037	3.67688	4.35666	1.37819	2.61457	2.3791	1.68651	2.20533
100037973	SLC7A9	-	6	solute carrier family 7 member 9	11136	SLC7A9		-1.07145	8.2262e-07	3.41101e-06		1.59629	4.04586e-13	2.42179e-12		19.1039	18.4224	21.2479	17.1129	21.6266	16.3977	21.0833	41.9736	32.1308	15.3054	8.98725	9.55314	8.36951	7.8612	12.9128	10.6732	7.42832	10.843	10.6781	13.0429	21.5574	4.38095	29.0098	43.0102	42.8012	31.6508	35.9912	36.3018	28.9033	7.85409
100155895	ARRDC4	-	7	arrestin domain containing 4	91947	ARRDC4		-1.07116	3.04299e-08	1.6084e-07		0.938485	8.45039e-07	2.79822e-06		31.0732	14.7898	30.4513	23.6094	21.3722	39.3216	12.2788	23.2827	15.4723	34.5857	9.04377	10.0444	12.3317	14.0411	14.3533	8.71483	8.12337	7.84546	14.7394	17.0533	18.085	15.9035	14.1013	23.1427	28.6126	28.134	30.3535	18.1714	18.5807	25.7676
100624806	LOC100624806	ZNF709	2	zinc finger protein 709	163051	ZNF709		-1.07038	0.000153709	0.000422941		1.13933	6.78441e-05	0.000174238		1.2204	0.934093	0.957393	0.897897	1.33576	1.50815	1.10549	1.29349	0.72204	1.00302	0.621759	0.545894	0.489705	0.318083	0.360119	0.293758	1.08601	0.703131	0.50196	0.505817	1.59148	0.60013	0.215286	1.51401	1.47184	1.8059	1.22558	0.697323	0.668789	1.58629
102159591	LOC102159591	LRRC37A	12	leucine-rich repeat-containing protein 37A	9884	LRRC37A		-1.04554	6.39884e-10	4.39203e-09		0.915741	8.36706e-08	3.09525e-07		12.1101	14.3747	14.4844	8.71488	15.6475	15.438	10.8575	7.95494	10.4696	11.3304	6.50021	5.1314	5.34224	6.86151	8.64286	6.071	6.55951	3.7377	5.0196	5.63625	15.1914	4.86106	7.58884	14.553	10.9505	9.0295	13.8082	10.0497	10.6425	12.3034
445513	HAPLN1	-	2	hyaluronan and proteoglycan link protein 1	1404	HAPLN1		1.17075	3.7264e-06	1.37541e-05		1.04026	5.0212e-05	0.000131402		55.6688	40.5293	48.5491	61.3211	29.3868	51.4965	37.0734	52.9036	17.9994	24.3697	80.7722	103.01	107.913	121.281	48.4103	88.3233	87.8801	88.3725	126.813	96.286	283.284	17.7639	59.7419	340.157	249.389	162.198	219.787	264.983	139.835	148.376
100152205	DST	-	7	dystonin	667	DST		1.32443	3.73538e-08	1.93764e-07		0.704672	0.00397318	0.00773559		7.93257	8.14737	7.78268	7.23599	8.96868	11.9555	4.93522	6.46743	5.82789	9.62157	14.1874	21.9995	23.5949	12.3144	31.639	18.1151	21.8506	24.2765	7.2556	21.425	34.1445	17.1037	33.3694	55.4312	53.7517	41.5832	98.7818	16.8588	18.1154	16.9849
692188	APOM	-	7	apolipoprotein M	55937	APOM		1.38781	1.93724e-06	7.54566e-06		0.542793	0.0615154	0.0932697		1.50203	2.75039	2.90306	1.26762	2.03545	3.0163	1.26342	3.29839	1.18621	1.11447	4.12622	6.22319	2.71564	3.45348	9.31165	5.53245	4.30061	8.40057	3.46809	6.61176	15.0467	6.24136	6.51241	15.0783	13.6587	7.17607	9.9272	3.0354	3.22763	4.56543
100525230	LURAP1	-	6	leucine rich adaptor protein 1	541468	LURAP1		2.04819	2.05334e-06	7.95767e-06		0.703199	0.0650866	0.0981167		0.0938766	0	0.247069	0.105635	0.190823	0.493576	0.197409	0.194023	0.206297	0.111447	0.79133	0.436715	0.222593	0.408964	1.33759	1.07711	0.477845	0.999186	0.456327	1.12002	1.59148	0.720156	1.66847	2.03928	1.1186	1.23562	3.43162	0.246114	0.756022	0.502971
100524471	TBX20	-	18	T-box 20	57057	TBX20		2.33726	7.06653e-10	4.80752e-09		0.586151	0.0896337	0.130453		0.187753	0.207576	0.277953	0.580992	0.0636077	0.795206	0.197409	0.517394	0.154723	0.594383	0.904377	1.41932	1.82527	1.22689	2.3665	1.71359	2.08514	2.25742	0.821389	3.57685	1.01276	1.08023	2.04522	3.49149	3.41468	3.70685	5.51511	1.10751	1.48297	6.53862
100154617	HAL	-	5	histidine ammonia-lyase	3034	HAL		2.35172	2.0198e-05	6.5263e-05		1.27574	0.00985147	0.0177581		0.140815	0.103788	0.123535	0.0528175	0.381646	0.0548418	0.118445	0.194023	0.154723	0.111447	1.58266	0.818841	0.578743	0.318083	1.23469	0.636476	0.390964	0.814152	0.456327	0.325168	0.14468	0.180039	1.2379	4.72741	3.41468	2.94647	2.16519	1.18955	2.12268	0
100526237	FMOD	-	9	fibromodulin	2331	FMOD		2.44247	1.85422e-06	7.24383e-06		1.0917	0.0263604	0.043452		0.891828	0.467047	2.03832	0.316905	1.01772	0.685523	0.513263	0.45272	0.257871	0.111447	3.67403	3.27536	1.4246	1.45409	7.76829	2.88862	2.56299	3.99675	1.50588	5.23882	6.07657	0.300065	5.00541	48.6954	26.8464	7.84141	5.06573	15.3411	3.08224	0.619041
100520347	TSPYL4	-	1	TSPY like 4	23270	TSPYL4		2.50801	1.82168e-08	9.98306e-08		0.413156	0.274451	0.346415		0.0938766	0.311364	0.123535	0.158452	0.0636077	0.164525	0.0789635	0.129349	0	0.0371489	0.339141	0.436715	0.534224	0.772488	0.668793	0.440637	0.86881	1.11021	0.730124	0.541947	0.434041	0.240052	1.07643	1.45221	0.94198	1.18809	0.980464	0.082038	0.465244	2.82438
100514645	IRAK3	-	5	interleukin 1 receptor associated kinase 3	11213	IRAK3		2.76849	1.54957e-06	6.13786e-06		1.57914	0.000246075	0.000584117		0.0938766	0	0.0308836	0.0528175	0	0.466155	0	0.258697	0	0.0371489	0.0565236	0.491304	0.311631	0.272643	0.565902	0.293758	0.260643	0.259048	0.273796	0.686467	2.1702	0.180039	0.484394	1.48311	1.58959	0.855426	2.69628	0.738342	0.726944	0.619041
100525460	PKHD1L1	-	4	PKHD1 like 1	93035	PKHD1L1		2.77069	1.94996e-07	9.06363e-07		0.817309	0.0779723	0.115326		0.187753	0.0518941	0.123535	0.158452	0.127215	2.3582	0.118445	0.0646743	0.0515743	0.0371489	0.226094	0.272947	0.623261	0.545286	1.95493	0.538557	0.781929	0.59211	1.64278	2.38457	5.49785	0.720156	1.18407	1.14323	0.824233	2.04352	5.18829	0.246114	1.25034	2.01188
100515639	PCDH19	-	X	protocadherin 19	57526	PCDH19		2.86821	0.000267588	0.000700401		0.973176	0.148928	0.202976		0	0.0518941	0	0	0	0.109684	0	0	0.0515743	0.0742979	0	0	0.0445187	0.318083	0.720238	0.0489597	0.130321	0.111021	0.593225	1.95101	1.30212	0	0.269108	0.339879	0.235495	0.570284	0.857906	0.123057	0.2617	1.04463
100525179	TAC1	-	9	tachykinin precursor 1	6863	TAC1		3.17104	4.70798e-05	0.000141846		1.27283	0.0512592	0.0792881		0	0	0.0308836	0.0528175	0	0.0548418	0	0.129349	0.0515743	0	0	0	0	0.0908809	0.565902	0.734396	0.086881	0.96218	0.0912654	0.722596	1.88084	0.180039	0.753502	0.896045	1.05973	0.855426	1.18473	0.287133	0.378011	0.0386901
100514063	UGT2B31	-	8	UDP-glucuronosyltransferase 2B31	7367	UGT2B17		3.84057	0.000127548	0.000355814		0.545721	0.52549	0.597764		0.140815	0	0	0	0	1.37105	0	0	0.154723	0	0.0565236	0.109179	0	0.772488	3.08674	0.0979194	0.0434405	0.0370069	1.96221	4.08267	3.61701	0.60013	0.376751	1.54491	0.235495	0.52276	0.817053	0.123057	0.290778	3.5208
100623531	FAM169B	-	1	family with sequence similarity 169 member B	283777	FAM169B		4.04151	3.04835e-07	1.36836e-06		1.62766	0.00633806	0.0118724		0.0469383	0	0	0.0528175	0	0.658102	0	0	0	0	0.113047	0.163768	0.0890373	0.545286	0.720238	0.146879	0.130321	0.0370069	1.09519	2.09553	4.48509	0.240052	0.69968	1.35952	0.824233	1.8059	1.79752	0.246114	0.436166	1.23808
100037284	ITGB8	-	9	integrin subunit beta 8	3696	ITGB8		4.29395	2.03148e-06	7.87995e-06		0.844645	0.248287	0.317675		0.0938766	0	0.0308836	0.0528175	0	1.3162	0	0	0	0	0.169571	0	0.267112	0.817928	1.90349	0.146879	0.173762	0	1.91657	4.73301	2.8936	0.360078	0.269108	1.20503	0.176621	1.37819	1.79752	0.779361	0.174467	2.90176
100519286	SERPINB2	-	1	serpin family B member 2	5055	SERPINB2		4.55175	6.02898e-06	2.14435e-05		3.41873	2.8066e-05	7.60597e-05		0	0	0	0	0	0	0	0	0	0	0	0	0.133556	0.0454405	3.70408	0	0.0434405	0.259048	0	13.4042	0	0.420091	1.507	0.957841	1.05973	2.8039	4.98403	1.27159	0.668789	1.66367
110262202	LOC110262202	-	8	uncharacterized LOC110262202	-	-		0.0385024	0.880884	0.910066		1.02721	0.00010353	0.000260476		1.78366	2.85417	2.59423	1.69016	2.35348	2.90662	1.61875	2.84567	1.18621	1.70885	2.03485	1.74686	1.9143	2.04482	2.16072	2.64382	2.38923	2.40545	2.05347	2.70974	14.9021	2.46053	2.26051	9.20764	4.53328	5.32265	7.88457	2.09197	2.0936	5.68744
100513246	SGTB	-	16	small glutamine rich tetratricopeptide repeat containing beta	54557	SGTB		0.395903	0.0906517	0.133297		1.04128	1.01017e-05	2.91935e-05		3.75506	1.97197	2.43981	1.69016	1.59019	2.63241	1.97409	3.81578	2.68186	2.41468	2.65661	3.38454	3.24986	1.86306	3.60119	3.32926	3.649	3.29361	2.7836	4.91366	7.37869	2.88063	4.03662	8.49698	7.53584	9.07702	17.2807	2.74827	5.37939	8.39575
100512602	IGSF3	-	4	immunoglobulin superfamily member 3	3321	IGSF3		0.198772	0.237149	0.3069		1.04925	2.24537e-09	9.71956e-09		77.7298	62.3248	97.4688	79.3318	70.1593	74.8317	60.4861	97.0761	92.7821	81.9506	91.7943	84.3952	87.3011	63.0714	159.533	84.2597	83.0582	107.061	74.9289	112.87	173.327	83.2981	203.176	242.797	241.147	245.365	357.42	136.429	143.179	74.9814
102165618	GNG2	-	1	G protein subunit gamma 2	54331	GNG2		-0.709243	0.00165956	0.00370635		1.05497	3.37712e-06	1.03679e-05		5.35097	3.78827	6.4238	3.80286	4.51615	4.3325	3.6718	10.8653	4.64168	5.57234	2.37399	1.91063	2.76016	4.18052	2.62373	3.13342	2.99739	2.92355	3.74188	3.43233	10.2723	3.06067	5.65126	5.65435	4.23891	8.79188	9.39612	2.5842	9.59566	4.25591
100522400	TM4SF4	-	13	transmembrane 4 L six family member 4	7104	TM4SF4		0.833549	0.00757296	0.0145539		1.06796	0.000335272	0.000780989		0.422445	0.726517	0.617673	0.42254	0.381646	0.466155	0.394818	0.45272	0.412594	0.482936	1.01742	0.818841	0.712299	1.99938	1.08036	0.979194	0.564726	0.740138	0.684491	0.650337	1.73616	0.120026	0.753502	2.68814	1.58959	3.80189	2.28775	1.02547	2.06452	2.20533
100158214	FLRT3	-	17	fibronectin leucine rich transmembrane protein 3	23767	FLRT3		-0.0214146	0.900978	0.926358		1.07591	3.18273e-09	1.35797e-08		95.7072	89.0502	92.2495	100.089	95.5387	75.9559	104.271	139.696	98.1458	108.661	89.8725	130.25	65.2644	102.786	108.962	106.879	109.644	85.856	85.0594	95.4911	187.506	92.4801	139.236	258.617	240.264	306.243	427.442	98.4045	108.431	299.5
100623273	STON1	-	3	stonin 1	11037	STON1		0.616924	0.0136404	0.0246831		1.08158	3.20823e-05	8.61796e-05		5.53872	5.60456	9.85188	4.5423	5.66108	9.37795	6.2776	6.98482	6.91095	4.38357	11.7004	10.5903	7.12299	4.77125	9.51744	10.2326	10.9036	13.4335	6.66238	15.0661	10.5617	6.12133	16.7385	36.8614	38.3268	29.2746	59.2772	16.6537	21.2849	8.93741
397381	MTTP	MTP	8	microsomal triglyceride transfer protein	4547	MTTP		-0.10401	0.621913	0.687209		1.08837	1.04575e-06	3.4256e-06		18.259	22.5739	28.5365	18.0108	15.1386	19.8527	17.6878	32.2078	19.0825	15.1939	18.9354	21.9449	15.0918	17.6309	19.4464	21.0527	16.2033	19.5026	17.888	21.7863	19.5318	16.1435	13.8321	83.7339	87.4275	65.3451	46.1635	24.1192	35.5912	54.8238
100516859	SDC3	-	6	syndecan 3	9672	SDC3		-0.990683	6.50614e-05	0.00019153		1.10868	1.27004e-05	3.61377e-05		8.02645	13.9595	20.7538	9.6656	9.41394	8.19885	15.0031	27.4219	8.87077	11.8505	6.44369	5.51353	7.47914	6.04358	6.53359	5.18973	6.03823	5.14396	5.56719	7.1537	7.66805	5.40117	26.0496	13.7497	10.5973	92.1959	19.3233	4.26597	16.08	11.3362
100520221	KLHL23	-	15	kelch like family member 23	151230	KLHL23		0.423033	0.157344	0.216563		1.11073	0.000128973	0.000320125		0.516321	0.934093	1.20446	0.845079	0.8269	1.67268	0.710672	1.16414	0.567317	0.297192	1.41309	1.20097	0.934892	0.636166	0.926021	1.56671	0.999131	1.03619	0.867022	2.13166	3.47233	1.32029	1.29172	3.67688	3.29693	2.99399	5.63767	1.39465	2.15175	1.35415
100153749	SLC30A4	-	1	solute carrier family 30 member 4	7782	SLC30A4		0.106323	0.652712	0.714911		1.12155	3.45104e-06	1.05825e-05		5.35097	4.09963	6.2385	5.33456	3.49842	4.25024	4.26403	7.17885	3.91964	3.08336	4.29579	5.62271	5.60935	3.95332	7.45961	4.35741	4.51781	4.40382	4.6089	5.85303	13.0212	1.3803	5.81273	15.6344	14.4829	17.156	21.4885	6.85017	8.81056	7.3898
100511905	LOC100511905	-	17	arylamine N-acetyltransferase 1	9	NAT1		-0.444939	0.0355129	0.0581656		1.12275	1.47233e-07	5.32486e-07		1.73672	2.02387	2.34716	2.64087	2.28988	3.37277	2.88217	3.36306	2.11454	2.04319	1.52614	1.0372	1.51363	1.99938	2.3665	2.15423	1.56386	2.03538	2.00784	1.98714	6.65529	1.26027	3.01401	5.34537	4.29778	3.70685	5.88279	4.1019	3.19855	2.63093
100512285	CEACAM1	-	6	carcinoembryonic antigen related cell adhesion molecule 1	634	CEACAM1		-0.0399933	0.862292	0.895081		1.13931	8.4717e-07	2.80457e-06		2.91018	3.4769	5.96054	3.06341	3.11678	3.42761	3.35595	6.20873	3.71335	3.97494	2.20442	3.05701	2.40401	3.63524	6.12203	4.50429	2.73675	3.84872	3.87878	5.88916	7.52337	4.08089	6.9968	11.834	10.4795	11.0255	13.318	3.11744	6.8042	6.57731
100520772	SH3BGRL	-	X	SH3 domain binding glutamate rich protein like	6451	SH3BGRL		0.307538	0.255963	0.327304		1.15516	2.93985e-05	7.93752e-05		2.34692	4.15153	4.29283	1.90143	3.37121	4.1954	3.82973	5.10927	3.35233	3.15766	2.65661	3.76667	1.64719	2.22658	8.90009	6.46268	3.30148	4.95893	5.11086	7.84017	13.0212	4.26093	8.39616	13.0699	14.5418	10.2651	26.3091	4.84024	8.51978	6.38386
100514753	UBE2L6	-	2	ubiquitin conjugating enzyme E2 L6	9246	UBE2L6		-0.194506	0.560634	0.631262		1.18785	0.000292309	0.000686771		0.328568	0.363258	0.648557	0.528175	0.381646	0.60326	0.710672	1.09946	0.928337	0.631532	0.508712	0.272947	0.133556	0.590726	0.514456	0.391678	0.390964	0.777145	0.821389	1.08389	0.868081	0.720156	1.45318	2.37915	1.94283	0.997997	2.04263	0.492228	0.610633	1.1607
100525512	ANKS4B	-	3	ankyrin repeat and sterile alpha motif domain containing 4B	257629	ANKS4B		-0.144511	0.578331	0.647571		1.19755	7.80328e-06	2.28586e-05		2.29998	4.30721	7.78268	5.59865	5.97912	2.85177	2.96113	4.97992	5.15743	3.90064	4.0697	4.74928	2.71564	2.99907	4.83589	5.18973	2.91051	3.99675	3.60499	5.49173	16.3489	3.06067	5.22069	16.5614	11.2449	12.0235	25.8189	6.02979	6.74604	4.83626
100155717	PRXL2A	C10orf58|C14H10orf58|SFLQ611	14	peroxiredoxin like 2A	84293	PRXL2A		-0.0853896	0.636556	0.700201		1.2264	1.21085e-10	5.92448e-10		88.0093	92.4752	88.1728	108.54	115.512	104.227	80.069	90.6734	79.3212	109.849	77.6069	78.3904	75.5927	111.238	106.75	75.8876	74.7176	84.1167	107.191	110.304	287.046	51.4312	150.108	332.587	347.355	194.942	299.899	147.34	196.537	66.1987
100737091	COL4A5	-	X	collagen type IV alpha 5 chain	1287	COL4A5		0.225023	0.486156	0.561094		1.23006	0.000182006	0.000441471		1.26733	2.33523	3.79869	1.32044	1.14494	4.99061	3.79025	5.95004	3.04288	2.56328	1.9218	3.43913	1.51363	2.54467	5.35034	3.86782	2.60643	2.81252	4.28948	5.60012	3.61701	1.8604	5.22069	19.8675	18.7219	10.1225	8.82418	11.3623	4.33259	6.88683
110255324	KANK2	-	2	KN motif and ankyrin repeat domains 2	25959	KANK2		-0.831307	0.000558807	0.00137117		1.23345	4.32568e-07	1.48337e-06		3.56731	2.54281	2.81041	3.11623	2.79874	3.59214	3.59284	4.7859	3.30075	6.57536	2.09137	1.58309	1.64719	2.1357	3.70408	1.56671	2.08514	1.96137	1.68841	2.09553	7.37869	3.06067	3.55222	7.35375	5.53413	5.4177	7.27178	1.96891	1.62835	3.71425
100624704	RAP1GAP2	-	12	RAP1 GTPase activating protein 2	23108	RAP1GAP2		0.792308	0.0209627	0.0361984		1.24196	0.00029883	0.000701211		1.07958	0.778411	1.01916	0.580992	1.14494	1.28878	0.592227	0.582069	0.928337	0.70583	1.01742	1.74686	1.33556	0.817928	4.57866	1.51775	0.91225	1.11021	1.59715	3.17942	6.22125	1.20026	2.90636	5.49986	3.76792	3.27913	7.84371	0.779361	1.07588	4.99102
100155766	SEC23A	-	7	Sec23 homolog A, coat complex II component	10484	SEC23A		-0.20773	0.219112	0.286329		1.24628	4.25445e-12	2.34129e-11		39.3343	34.7171	43.0209	38.4511	35.5567	34.7423	28.4664	36.0236	37.9071	37.5576	33.4054	33.5725	34.7246	32.8535	33.0795	36.1323	25.3692	29.3095	28.0185	30.3129	36.8935	18.364	47.7936	111.511	115.981	93.9543	126.071	79.1666	78.51	38.7675
100621481	PREX1	-	17	phosphatidylinositol-3,4,5-trisphosphate dependent Rac exchange factor 1	57580	PREX1		-0.804585	0.000150942	0.000416027		1.28141	1.58822e-09	6.99275e-09		8.77746	9.80798	15.2565	8.55643	5.40665	9.35053	11.4102	15.6512	7.52984	5.1637	6.21759	5.1314	6.45521	4.68037	7.30527	5.14077	5.34318	4.73688	3.51372	4.58849	19.5318	3.96086	9.20349	17.0558	13.541	18.3917	16.0142	8.98316	11.5439	8.66658
100217398	FLVCR1	-	9	feline leukemia virus subgroup C cellular receptor 1	28982	FLVCR1		0.106938	0.729848	0.783355		1.30173	2.25824e-05	6.20591e-05		1.73672	1.03788	0.895626	1.00353	1.14494	1.42589	0.67119	1.42283	0.670465	0.928723	1.58266	0.818841	1.55815	1.54498	2.05782	0.979194	0.564726	0.666124	0.50196	1.62584	0.723401	0.180039	2.36815	3.67688	4.65103	2.99399	4.20783	2.42012	3.16948	3.17259
100624543	P4HA3	-	9	prolyl 4-hydroxylase subunit alpha 3	283208	P4HA3		-0.537763	0.148606	0.206117		1.32697	0.000362458	0.000840581		0.375506	0.570835	0.926509	0.63381	0.508862	1.04199	0.118445	0.582069	0.773614	0.371489	0.395665	0.272947	0.0445187	0.272643	0.514456	0.440637	0.304083	0.555104	0.50196	0.830986	3.18297	0.360078	0.592037	1.6994	1.3541	0.665331	1.87922	0.779361	0.756022	0.657731
100738003	LOC100738003	-	4	25-hydroxycholesterol 7-alpha-hydroxylase-like	9420	CYP7B1		-0.255769	0.296978	0.37152		1.34162	2.36643e-07	8.35101e-07		21.31	23.2485	30.8219	21.6552	23.0896	34.7423	23.6891	46.5655	28.7784	25.5213	23.4008	27.0763	18.0301	22.0386	14.0446	26.2424	19.6351	28.5323	25.2805	25.3993	62.0678	7.74168	28.0949	106.969	115.216	77.1309	159.816	38.6399	54.4917	20.6218
397168	KCNE3	-	9	potassium voltage-gated channel subfamily E regulatory subunit 3	10008	KCNE3		-0.543623	0.100872	0.146582		1.34723	6.25916e-05	0.000161667		2.11222	2.33523	1.5133	1.90143	6.67881	3.20825	1.26342	1.68153	2.06297	3.19481	0.960901	0.709662	0.400668	0.863369	2.3665	2.15423	1.56386	2.59048	2.28164	1.84262	2.02552	2.58056	3.92897	9.23854	5.23976	5.4177	12.5418	2.83031	3.43118	1.12201
397620	FN1	-	15	fibronectin 1	2335	FN1		0.798407	0.0042	0.00855606		1.35152	3.97321e-06	1.20988e-05		1285.59	1169.54	2000.95	1223.57	1015.37	1595.24	951.076	1720.21	1094.35	980.435	2279.77	2502.43	1161.94	1365.94	3543.16	2328.13	2406.6	2636.59	1696.4	2751.68	1285.05	839.882	4924.03	11032.9	9728.36	8099.55	13491.7	5416.43	4681.32	1701.47
100155074	A1CF	-	14	APOBEC1 complementation factor	29974	A1CF		0.286032	0.461095	0.53709		1.37152	0.00033253	0.000775705		0.187753	0.622729	1.08093	0.158452	0.572469	0.411314	0.631708	0.646743	0.825188	0.520085	0.565236	0.87343	0.356149	0.590726	0.565902	0.979194	0.477845	1.44327	0.730124	0.469688	2.45956	0.660143	1.07643	3.18251	3.41468	1.99599	2.65542	1.14853	1.19219	0.0386901
100156168	PRSS35	-	1	serine protease 35	167681	PRSS35		-0.222417	0.331384	0.40752		1.37616	5.48099e-09	2.28354e-08		9.95092	13.3887	17.3875	15.1058	7.18767	10.3103	15.0426	20.3724	8.71605	7.09545	10.0047	10.2628	9.12633	6.99783	17.4401	9.5961	8.07993	8.47458	13.5073	13.2596	19.8212	8.04175	31.8624	38.499	31.9684	37.2586	86.7302	13.8234	22.3899	20.97
100302506	SLC6A8	-	X	solute carrier family 6 member 8	6535	SLC6A8		-0.462507	0.0112455	0.0208054		1.39122	1.9266e-13	1.18407e-12		113.544	97.1976	119.736	90.6876	100.055	77.327	91.2424	141.766	102.065	82.9536	93.6031	91.1097	80.8014	88.6089	73.5672	62.3747	69.4179	60.9504	63.0644	52.9663	267.803	66.1344	169.807	254.075	262.283	242.561	256.922	82.2841	118.899	84.8086
100152238	IFNGR1	-	1	interferon gamma receptor 1	3459	IFNGR1		0.0706081	0.783722	0.830229		1.3977	2.06e-07	7.32238e-07		3.56731	7.52464	6.2385	5.38738	4.51615	3.75666	7.73843	9.83049	5.98261	5.57234	6.10455	6.11401	4.62994	4.40772	6.9966	7.00124	5.56038	8.69662	5.24776	7.55113	32.119	12.3627	12.8095	22.8337	17.721	31.3181	37.6253	3.44559	6.77512	7.69933
100515322	CDH2	-	6	cadherin 2	1000	CDH2		-0.262504	0.180048	0.242863		1.4006	2.69763e-11	1.38888e-10		41.1649	39.0762	60.6246	40.6166	39.1187	48.1511	35.8889	63.1221	43.5287	31.9852	35.949	41.5971	25.9099	29.4454	37.864	42.4481	36.6638	43.9642	34.7721	40.2847	87.0975	27.8461	60.6569	181.032	173.854	151.886	214.599	75.516	84.2383	48.5174
100513610	AMOTL1	-	9	angiomotin like 1	154810	AMOTL1		-0.524598	0.0174972	0.0308693		1.41872	4.4876e-10	2.08736e-09		18.6345	11.6243	23.3789	13.0459	15.9655	16.1235	17.6878	26.9045	12.2747	12.5192	15.7701	9.00725	12.5988	9.58794	16.2054	9.15547	10.4257	12.8044	9.6285	9.79118	42.1019	5.10111	23.8968	50.3948	40.9761	37.211	54.6609	17.4331	20.6743	19.3063
110258713	LOC110258713	-	Un	multidrug resistance-associated protein 4-like	-	-		0.221464	0.567501	0.637733		1.42178	0.000201142	0.000484746		0.516321	0.311364	0.926509	0.475357	1.27215	0.795206	0.394818	0.388046	1.49565	0.445787	0.734807	0.764251	0.623261	0.681607	1.02891	0.440637	0.347524	1.66531	0.912654	0.867116	0.14468	0.300065	1.61465	3.64598	2.76707	5.51275	3.67674	0.861399	1.65743	1.9345
100329128	SKP2	-	16	S-phase kinase associated protein 2	6502	SKP2		-0.758208	2.85791e-05	8.96724e-05		1.44156	2.14296e-14	1.41457e-13		37.8323	32.1743	30.0189	29.2081	27.9874	29.8614	31.0327	28.9741	24.3946	28.3075	18.9919	18.5604	17.8075	21.6297	12.4498	18.0661	17.7672	15.0618	24.0484	12.8983	19.3872	8.7619	21.5824	50.1167	59.6391	62.2085	54.906	42.2496	55.4513	71.7701
102160697	ADAMTSL1	-	1	ADAMTS like 1	92949	ADAMTSL1		-0.434829	0.261482	0.333418		1.44661	0.000103814	0.000261139		0.657136	0.155682	0.926509	0.316905	0.190823	0.466155	0.276372	1.03479	0.464168	0.148596	0.508712	0.327536	0.178075	0.408964	0.308674	0.293758	0.217202	0.296055	0.319429	0.252909	1.73616	0	0.69968	0.834249	0.94198	1.18809	1.34814	0.369171	0.814177	0.696421
100157208	TCTN3	-	14	tectonic family member 3	26123	TCTN3		-0.553018	0.00912285	0.0172467		1.45391	4.19373e-11	2.1297e-10		15.6305	13.8038	15.0403	18.7502	16.4108	18.0978	13.4633	17.1387	16.4006	16.717	7.17849	8.40677	8.23595	12.9505	14.5591	7.63771	10.7732	8.69662	22.5882	16.8004	51.2168	8.22179	13.6169	35.5019	34.3823	35.4527	42.4868	14.6438	24.4253	34.5889
100519347	MAGEH1	-	X	MAGE family member H1	28986	MAGEH1		0.234393	0.51725	0.590685		1.4663	3.8246e-05	0.000101713		0.422445	0.467047	0.33972	0.475357	0.254431	0.740365	0.750154	0.711417	0.567317	0.557234	0.960901	0.436715	0.489705	0.454405	0.154337	1.07711	0.91225	1.6283	0.365062	0.325168	1.15744	0.300065	1.45318	3.02801	2.70819	2.13857	3.881	1.35363	1.0468	1.04463
110259311	TM6SF2	-	2	transmembrane 6 superfamily member 2	53345	TM6SF2		0.486946	0.178983	0.241625		1.47676	3.55281e-05	9.48696e-05		0.516321	0.726517	0.617673	0.475357	0.508862	0.658102	0.473781	0.646743	0.773614	0.222894	0.904377	0.655073	0.489705	0.318083	1.95493	1.12607	0.130321	0.925173	0.684491	1.19228	7.66805	0.60013	1.56083	3.337	3.53243	2.09104	3.67674	1.27159	1.07588	1.19939
100157105	RASSF2	-	17	Ras association domain family member 2	9770	RASSF2		-0.42927	0.0440388	0.0703279		1.47761	2.15879e-11	1.12204e-10		11.2183	11.4686	13.0638	10.0881	11.3222	9.62474	10.3442	21.2132	11.4495	7.76413	8.98725	9.66232	5.20868	7.8612	10.855	7.44188	9.51346	9.36275	8.35079	6.28659	38.1956	10.8624	23.6815	33.7407	25.6101	27.6588	44.6928	10.1727	7.3276	16.2885
110257259	PLEKHG4B	-	16	pleckstrin homology and RhoGEF domain containing G4B	153478	PLEKHG4B		0.0768549	0.852087	0.887088		1.49455	0.000264935	0.000626389		0.140815	0.103788	0.617673	0.475357	0.445254	0.60326	0.67119	1.09946	0.773614	0.148596	0.395665	0.163768	0.267112	0.545286	1.18325	0.636476	0.347524	0.814152	0.319429	0.686467	1.4468	0.60013	1.07643	3.55328	1.23635	2.42371	4.00356	0.738342	1.45389	0.386901
110257763	MAGEE2	-	X	MAGE family member E2	139599	MAGEE2		-0.68711	0.0407632	0.065835		1.50787	6.06906e-06	1.80079e-05		0.610198	0.985987	0.463255	0.264087	0.445254	0.575839	0.473781	0.711417	0.876762	0.891575	0.282618	0.382126	0.356149	0.227202	0.360119	0.587517	0.564726	0.48109	0.228164	0.397428	2.45956	0.120026	0.376751	1.17413	1.47184	1.75838	1.67496	0.779361	0.581555	1.19939
106510200	LOC106510200	-	4	glutathione S-transferase Mu 1	2948	GSTM4		-1.02285	0.00163115	0.00365037		1.52897	6.14971e-06	1.82307e-05		2.48773	1.40114	2.25451	1.05635	1.14494	1.34362	1.69772	2.13425	2.99131	2.15464	0.678283	0.491304	1.64719	0.545286	0.977466	1.12607	0.521286	0.740138	0.958287	1.55358	7.08933	0.660143	1.45318	6.5504	6.41724	2.6138	3.59504	1.14853	1.68651	2.08926
100519287	KLHL13	-	X	kelch like family member 13	90293	KLHL13		-0.443991	0.0265743	0.044912		1.54845	3.58472e-14	2.32413e-13		6.89993	6.07161	10.5931	6.655	6.04273	6.71812	5.05367	10.6066	8.35503	5.60949	4.97408	4.58551	5.34224	4.2714	5.60757	6.02204	5.6907	5.25498	4.33511	6.50337	12.1531	2.70059	10.1723	21.6287	20.3703	18.9619	27.453	10.2137	14.7715	14.7022
100620754	CAVIN4	MURC	1	caveolae associated protein 4	347273	CAVIN4		-0.853693	0.0431202	0.0690376		1.55215	0.000252435	0.000598237		0.328568	0.985987	0.67944	0.369722	0.636077	0.630681	1.02653	2.0049	1.03149	0.482936	0.395665	0.709662	0.133556	0.545286	0.154337	0.587517	0.347524	0.259048	1.04955	0.252909	1.88084	0.120026	0.592037	2.93532	2.59045	1.66333	0.980464	1.02547	1.3085	0.23214
100514329	LOC100514329	-	18	uncharacterized LOC100514329	653162	RPSAP9		-0.271497	0.474387	0.549738		1.55688	3.02392e-05	8.14772e-05		0.375506	0.467047	0.586789	0.316905	0.572469	0.383893	0.276372	0.776092	0.36102	0.408638	0.113047	0.436715	0.222593	0.227202	0.977466	0.734396	0.304083	0.370069	0.410694	0.289039	1.01276	0	0.753502	1.6376	1.47184	1.75838	2.65542	0.656304	0.7851	0.696421
100153369	NOTCH2	-	4	notch receptor 2	4853	NOTCH2		-0.201389	0.35912	0.435942		1.61318	1.54949e-12	8.82739e-12		8.68359	6.17539	10.8402	5.91556	6.04273	11.27	5.64589	10.0892	8.92235	8.35851	6.38716	5.45894	5.20868	7.49768	8.90009	6.36476	6.16855	5.21797	9.9023	10.2247	14.7574	5.64123	17.7073	35.471	32.6161	31.0805	41.7106	12.6749	13.6956	21.1635
100523618	COL21A1	-	7	collagen type XXI alpha 1 chain	81578	COL21A1		-1.1078	0.00339916	0.00707858		1.61382	2.03955e-05	5.64279e-05		0.985705	1.14167	1.8839	0.792262	1.08133	0.712944	0.592227	0.840766	0.567317	0.594383	0.395665	0.327536	0.934892	0.545286	0.308674	0.342718	0.390964	0.222041	0.593225	0.216779	0.723401	0.120026	1.9914	1.6376	1.29522	1.99599	2.81883	0.451209	1.48297	0.309521
100620188	LOC100620188	ZNF396	6	zinc finger protein 396	252884	ZNF396		0.464896	0.0776979	0.116418		1.61767	1.05068e-09	4.71005e-09		1.97141	1.29735	1.45153	1.42607	1.90823	2.74209	2.05305	2.71632	1.28936	1.26306	1.58266	2.29275	2.22593	3.90788	2.05782	2.20319	2.64987	3.33062	2.236	2.52909	12.2978	0.840183	5.70509	10.2273	8.94881	9.31464	12.2149	2.74827	5.87371	6.2291
100512275	SEMA4F	-	3	ssemaphorin 4F	10505	SEMA4F		-0.166987	0.664848	0.72608		1.61796	3.31033e-05	8.87564e-05		0.797951	0.415153	0.586789	0.369722	0.381646	1.06942	0.67119	1.03479	0.36102	0.297192	0.452189	0.545894	0.222593	0.408964	1.02891	0.244799	0.564726	0.666124	0.456327	0.794856	5.64253	0.120026	1.45318	3.83137	2.76707	1.85342	1.96093	0.861399	0.610633	0.967252
396919	MAN1A1	MAN1A	1	mannosidase alpha class 1A member 1	4121	MAN1A1		-0.456079	0.199525	0.26448		1.62465	3.33808e-06	1.02553e-05		0.375506	0.415153	0.833858	0.316905	0.254431	0.466155	0.908081	0.776092	0.515743	0.33434	0.169571	0.163768	0.311631	0.272643	0.46301	0.881275	0.304083	0.296055	0.456327	0.650337	1.01276	0.060013	1.02261	1.88478	2.35495	1.14057	1.63411	0.902418	0.901411	0.889872
100526148	LOC100526148	-	X	spindlin-2B	474343	SPIN2B		-1.48905	0.000840255	0.00198985		1.62537	0.000304028	0.000712517		0.187753	0.363258	0.370604	0.316905	0.254431	1.04199	0.908081	0.90544	1.23778	0.742979	0.226094	0.109179	0.0890373	0.0908809	0	0.538557	0.390964	0.185035	0.410694	0.252909	0.28936	0.120026	0.484394	0.49437	0.883106	1.04552	2.04263	0.287133	1.01772	0.889872
100157904	WDFY4	-	14	WDFY family member 4	57705	WDFY4		0.872765	0.0513871	0.0807054		1.65602	0.000255802	0.000605888		1.31427	1.55682	0.926509	0.369722	0.8269	0.411314	0.315854	0.323371	0.567317	0.482936	1.30004	1.25556	0.445187	0.454405	0.771684	1.66463	1.73762	4.03375	1.41461	1.15615	4.19573	0.840183	0.69968	11.3087	10.8328	1.8059	8.17053	1.10751	1.62835	7.04159
100152919	HEG1	-	13	heart development protein with EGF like domains 1	57493	HEG1		-0.638712	0.00577634	0.011409		1.70524	2.67751e-12	1.49291e-11		16.3345	12.9735	15.7815	14.2079	12.2127	11.8733	12.3578	20.9545	14.3892	18.0915	9.04377	10.4812	9.52699	6.31622	14.7134	8.86171	10.1216	7.95648	7.20997	12.0674	10.9957	13.4429	27.9872	48.51	35.442	49.9949	67.9789	9.76252	14.8878	44.8418
100627126	RELN	-	9	reelin	5649	RELN		-0.714613	0.0363353	0.0593347		1.72015	6.83036e-07	2.2872e-06		4.74077	8.61441	9.88277	9.50714	3.81646	20.0995	8.40962	4.85057	5.209	1.56026	1.97833	5.45894	1.95882	4.18052	4.11565	4.60221	4.43093	4.07076	4.01568	7.33435	6.22125	1.50033	8.01941	22.4011	27.3174	17.061	25.778	10.9521	16.5743	5.8422
100519114	SLC16A14	-	15	solute carrier family 16 member 14	151473	SLC16A14		-0.655589	0.0456529	0.0726752		1.72895	1.76417e-07	6.30549e-07		1.26733	0.778411	1.6986	2.05988	2.22627	1.97431	1.02653	1.48751	1.39251	3.75204	0.678283	0.92802	1.33556	0.590726	0.771684	0.881275	1.52042	2.25742	1.00392	1.04776	0.868081	0.78017	1.93758	5.83974	7.65359	3.65932	4.90232	2.50216	2.18083	6.03565
[truncated: 107 more rows]

## Sheet: cluster2
Ssc_ID	Ssc_symbol	Alias	Chr	Description	Hsa_ID	Hsa_symbol	d08 vs d10	log2 FC d10/d8	PValue	FDR(d10-d8)	d10 vs d12	log2 FC d12/d10	PValue	FDR(d12-d10)	cpm	d08_f_105	d08_f_109	d08_f_124	d08_f_129	d08_f_130	d08_m_103	d08_m_111	d08_m_121	d08_m_133	d08_m_136	d10_f_315	d10_f_317	d10_f_336	d10_f_433	d10_f_454	d10_m_318	d10_m_321	d10_m_333	d10_m_435	d10_m_453	d12_f_245	d12_f_271	d12_f_289	d12_f_297	d12_f_299	d12_m_249	d12_m_275	d12_m_276	d12_m_286	d12_m_307
[truncated: 593 more rows]

[truncated: 3 more sheets: cluster3, cluster4, cluster5]
