# Supplementary material for: Differential transcriptome dynamics during the onset of conceptus elongation and between female and male porcine embryos
Source: BMC Genomics. 2019 Aug 28;20:679. doi: 10.1186/s12864-019-6044-z (PMC6714402; doi:10.1186/s12864-019-6044-z)
Supplement: Supplementary file 2 — Table S2. Functional category analyses for genes differentially expressed in each cluster. (XLSX 665 kb) [file 12864_2019_6044_MOESM2_ESM.xlsx]

## Sheet: cluster1
Category	Term	Count	Fold Enrichment	FDR	PValue	List Total	Pop Hits	Pop Total	Bonferroni	Benjamini	%	Genes
Annotation Cluster 1	Enrichment Score: 9.78
GOTERM_CC_FAT	GO:0005578~proteinaceous extracellular matrix	56	2.71506	3.0131e-08	2.00419e-11	830	361	14527	1.37087e-08	3.42718e-09	5.32319	284217, 1294, 9510, 649, 3339, 2335, 333, 92949, 7448, 2192, 2199, 11096, 1287, 249, 5265, 977, 7837, 4313, 30008, 1282, 302, 1284, 4316, 633, 6507, 56999, 255743, 7482, 5649, 7980, 2331, 3915, 7077, 1490, 7076, 3912, 136227, 9806, 133584, 22795, 6678, 7148, 667, 4585, 5803, 1462, 7045, 64175, 1308, 652, 1404, 1303, 23767, 81578, 7058, 8510
GOTERM_CC_FAT	GO:0005604~basement membrane	25	4.6059	6.27739e-07	4.17548e-10	830	95	14527	2.85603e-07	4.76004e-08	2.37643	977, 30008, 1308, 1282, 302, 284217, 1284, 133584, 22795, 1294, 9510, 3339, 333, 2335, 255743, 6678, 667, 7448, 2192, 3915, 7076, 7058, 3912, 1287, 7045
GOTERM_CC_FAT	GO:0044420~extracellular matrix component	29	3.96539	8.30518e-07	5.52429e-10	830	128	14527	3.77861e-07	5.39802e-08	2.75665	284217, 133584, 1294, 22795, 9510, 3339, 2335, 333, 6678, 7148, 667, 7448, 2192, 5803, 1287, 7045, 977, 1282, 1308, 30008, 302, 1284, 6507, 255743, 1303, 3915, 7058, 7076, 3912
Annotation Cluster 2	Enrichment Score: 8.8
GOTERM_CC_FAT	GO:0044421~extracellular region part	308	1.39008	1.80642e-08	1.20157e-11	830	3878	14527	8.21868e-09	4.10934e-09	29.2776	1410, 54102, 1191, 3084, 2335, 333, 8742, 3479, 8744, 3866, 334, 79901, 335, 140893, 2950, 6356, 3485, 11098, 80736, 7066, 11096, 338761, 602, 5222, 87769, 3858, 6781, 205, 5745, 23500, 1428, 3489, 3853, 155382, 51569, 55959, 7482, 5649, 165, 348, 54996, 56920, 3490, 6609, 7070, 4121, 728621, 3915, 2331, 3860, 1490, 7077, 7076, 3912, 2022, 56925, 84293, 9980, 22795, 79827, 9882, 5351, 7042, 5349,…
GOTERM_CC_FAT	GO:0005576~extracellular region	350	1.32508	1.49297e-07	9.93068e-11	830	4623	14527	6.79258e-08	1.35852e-08	33.27	1410, 54102, 1191, 117166, 3084, 2335, 333, 8742, 3479, 8744, 3866, 64399, 334, 79901, 335, 140893, 2950, 284467, 6356, 3485, 11098, 7066, 80736, 11096, 338761, 602, 5222, 87769, 3858, 6781, 205, 5745, 23500, 1428, 3489, 3853, 155382, 51569, 55959, 7482, 5364, 5649, 165, 348, 54996, 56920, 3490, 6609, 7070, 728621, 4121, 3915, 2331, 3860, 1490, 7077, 7076, 3912, 2022, 56925, 11082, 84293, 9980, 2…
GOTERM_CC_FAT	GO:0031988~membrane-bounded vesicle	282	1.36685	1.75979e-06	1.17054e-09	830	3611	14527	8.00651e-07	1.00081e-07	26.8061	1410, 54102, 1191, 2335, 3479, 3866, 334, 79901, 335, 10484, 2950, 3485, 11098, 80736, 6494, 5222, 87769, 3858, 205, 5745, 23500, 1428, 3489, 3853, 155382, 51569, 165, 54996, 348, 409, 56920, 3490, 6609, 7070, 59353, 4121, 728621, 3915, 3860, 7077, 7076, 3912, 56925, 84293, 9980, 22795, 79827, 9882, 5351, 7042, 5349, 221184, 7045, 4232, 629, 220, 223, 140885, 1465, 5768, 55937, 2593, 5345, 342897…
GOTERM_CC_FAT	GO:1903561~extracellular vesicle	226	1.40019	2.85022e-05	1.89586e-08	830	2825	14527	1.29676e-05	1.29676e-06	21.4829	1410, 54102, 1191, 2335, 3866, 334, 79901, 335, 2950, 3485, 11098, 80736, 5222, 87769, 3858, 205, 5745, 23500, 1428, 3489, 3853, 51569, 155382, 165, 54996, 348, 56920, 6609, 3490, 7070, 4121, 728621, 3915, 3860, 7077, 7076, 3912, 56925, 84293, 9980, 22795, 79827, 9882, 5351, 5349, 221184, 7045, 629, 4232, 220, 223, 140885, 1465, 5768, 55937, 2593, 5345, 342897, 1303, 5621, 718, 715, 144568, 6482,…
GOTERM_CC_FAT	GO:0043230~extracellular organelle	226	1.3997	2.91023e-05	1.93578e-08	830	2826	14527	1.32406e-05	1.2037e-06	21.4829	1410, 54102, 1191, 2335, 3866, 334, 79901, 335, 2950, 3485, 11098, 80736, 5222, 87769, 3858, 205, 5745, 23500, 1428, 3489, 3853, 51569, 155382, 165, 54996, 348, 56920, 6609, 3490, 7070, 4121, 728621, 3915, 3860, 7077, 7076, 3912, 56925, 84293, 9980, 22795, 79827, 9882, 5351, 5349, 221184, 7045, 629, 4232, 220, 223, 140885, 1465, 5768, 55937, 2593, 5345, 342897, 1303, 5621, 718, 715, 144568, 6482,…
GOTERM_CC_FAT	GO:0070062~extracellular exosome	224	1.39471	4.78148e-05	3.18046e-08	830	2811	14527	2.17541e-05	1.81286e-06	21.2928	1410, 54102, 1191, 2335, 3866, 334, 79901, 335, 2950, 3485, 11098, 80736, 5222, 87769, 3858, 205, 5745, 23500, 1428, 3489, 3853, 51569, 155382, 165, 54996, 348, 56920, 6609, 3490, 7070, 4121, 728621, 3915, 3860, 7077, 7076, 3912, 56925, 84293, 9980, 22795, 79827, 9882, 5351, 5349, 221184, 7045, 629, 4232, 220, 223, 140885, 1465, 5768, 55937, 2593, 5345, 342897, 1303, 5621, 718, 715, 144568, 6482,…
Annotation Cluster 3	Enrichment Score: 7.77
GOTERM_BP_FAT	GO:0010033~response to organic substance	225	1.46202	1.33798e-06	6.79419e-10	908	2822	16650	4.72875e-06	3.94063e-07	21.3878	1410, 6774, 1191, 6772, 8742, 333, 64399, 335, 2950, 6356, 51176, 3485, 7066, 607, 4217, 6781, 6095, 5743, 51569, 55959, 3718, 409, 6609, 3490, 7075, 2331, 3860, 1811, 6777, 7077, 1490, 6776, 7076, 4502, 4790, 1815, 2022, 1454, 9882, 7042, 1843, 4783, 84699, 55937, 5345, 9181, 9180, 182, 152831, 525, 84818, 112, 730249, 23175, 118, 7448, 3965, 10062, 3105, 7837, 302, 4842, 306, 10379, 2261, 16409…
GOTERM_BP_FAT	GO:0070887~cellular response to chemical stimulus	213	1.47499	2.22177e-06	1.1282e-09	908	2648	16650	7.85226e-06	4.90768e-07	20.2471	6774, 6772, 8742, 333, 64399, 335, 2950, 6356, 51176, 3485, 7066, 607, 6494, 4217, 6781, 6095, 219736, 5743, 51569, 55959, 3718, 409, 3490, 2944, 2331, 3860, 1811, 6777, 4500, 1490, 6776, 4502, 9, 2022, 4790, 1454, 9882, 7042, 1843, 4783, 221184, 84699, 4233, 1066, 5621, 9181, 9180, 152831, 525, 84818, 112, 730249, 10249, 23175, 118, 57580, 7448, 3965, 10062, 3105, 7837, 5321, 4842, 10379, 2261, …
GOTERM_BP_FAT	GO:0071310~cellular response to organic substance	179	1.50152	2.13908e-05	1.08621e-08	908	2186	16650	7.55973e-05	3.43636e-06	17.0152	10818, 2645, 5166, 8531, 4303, 6774, 6772, 4599, 8742, 333, 285, 64399, 335, 11015, 2950, 6356, 51176, 3485, 6566, 7066, 607, 2152, 4217, 4313, 6781, 6095, 203100, 9636, 1282, 9253, 3136, 9252, 1284, 5743, 3690, 255743, 51569, 55959, 3718, 27122, 409, 23318, 10913, 3490, 2331, 3860, 1811, 6777, 54328, 1490, 6776, 4502, 4790, 2022, 5142, 1910, 652968, 2623, 5144, 1454, 2626, 8651, 9882, 6678, 1686…
GOTERM_BP_FAT	GO:0009719~response to endogenous stimulus	124	1.46886	0.019962	1.01376e-05	908	1548	16650	0.0681261	0.000870704	11.7871	10818, 2645, 5166, 4303, 6774, 6772, 333, 335, 2950, 3485, 51176, 607, 4313, 6781, 6095, 203100, 1282, 1284, 5743, 255743, 51569, 55959, 3718, 409, 6402, 27122, 3490, 6609, 2331, 1811, 6777, 54328, 7077, 1490, 6776, 7076, 1815, 2022, 4790, 1515, 6285, 5142, 652968, 5144, 2623, 1454, 2626, 8651, 9882, 6678, 1843, 7042, 8646, 2791, 54331, 1791, 245972, 387914, 140628, 10411, 23089, 9420, 7429, 9181…
Annotation Cluster 4	Enrichment Score: 7.71
GOTERM_BP_FAT	GO:0051674~localization of cell	134	1.84749	5.05095e-09	2.56486e-12	908	1330	16650	1.78513e-08	5.95042e-09	12.7376	10152, 2147, 4303, 6774, 284217, 6772, 3084, 8742, 2335, 3479, 285, 3683, 79143, 335, 2950, 6356, 51176, 6566, 2152, 4921, 51564, 6781, 5743, 5175, 8543, 4035, 3690, 5362, 5649, 5364, 3718, 348, 409, 6402, 56920, 7070, 7075, 3915, 6777, 54328, 1490, 6776, 7076, 2022, 3912, 1000, 5142, 3219, 1910, 91010, 114609, 9806, 5144, 6280, 23539, 6283, 6678, 57057, 7042, 8646, 9023, 23328, 11136, 1462, 6451…
GOTERM_BP_FAT	GO:0048870~cell motility	134	1.84749	5.05095e-09	2.56486e-12	908	1330	16650	1.78513e-08	5.95042e-09	12.7376	10152, 2147, 4303, 6774, 284217, 6772, 3084, 8742, 2335, 3479, 285, 3683, 79143, 335, 2950, 6356, 51176, 6566, 2152, 4921, 51564, 6781, 5743, 5175, 8543, 4035, 3690, 5362, 5649, 5364, 3718, 348, 409, 6402, 56920, 7070, 7075, 3915, 6777, 54328, 1490, 6776, 7076, 2022, 3912, 1000, 5142, 3219, 1910, 91010, 114609, 9806, 5144, 6280, 23539, 6283, 6678, 57057, 7042, 8646, 9023, 23328, 11136, 1462, 6451…
GOTERM_BP_FAT	GO:0016477~cell migration	123	1.90494	6.29826e-09	3.19817e-12	908	1184	16650	2.22596e-08	5.5649e-09	11.692	10152, 2147, 4303, 6774, 6772, 3084, 8742, 2335, 3479, 285, 3683, 79143, 335, 2950, 6356, 51176, 6566, 2152, 4921, 51564, 6781, 5743, 5175, 4035, 3690, 5362, 5649, 5364, 3718, 348, 409, 6402, 56920, 7070, 7075, 3915, 6777, 54328, 1490, 6776, 7076, 2022, 3912, 1000, 5142, 3219, 1910, 91010, 114609, 5144, 6280, 23539, 6283, 6678, 7042, 8646, 57057, 9023, 23328, 11136, 1462, 4233, 64285, 6273, 14088…
GOTERM_BP_FAT	GO:0006928~movement of cell or subcellular component	158	1.61407	1.44503e-06	7.33779e-10	908	1795	16650	5.10709e-06	3.92854e-07	15.019	10152, 2147, 4303, 6774, 284217, 6772, 3084, 8742, 2335, 3479, 285, 3683, 79143, 335, 7169, 2950, 287, 6356, 51176, 6566, 79784, 2152, 4921, 51564, 6781, 8875, 9252, 5743, 5175, 8543, 4035, 3690, 5362, 9542, 5649, 5364, 3718, 348, 6402, 409, 56920, 7070, 3915, 7075, 2331, 6777, 54328, 1490, 6776, 7076, 3912, 10008, 2022, 1000, 5142, 3219, 1910, 91010, 114609, 9806, 5144, 2626, 6280, 23539, 6283, …
GOTERM_BP_FAT	GO:0040011~locomotion	139	1.66591	2.60816e-06	1.32441e-09	908	1530	16650	9.21782e-06	5.42227e-07	13.2129	10152, 2147, 4303, 6774, 284217, 6772, 3084, 8742, 2335, 3479, 285, 3683, 79143, 335, 2950, 6356, 51176, 6566, 2152, 4921, 51564, 6781, 9252, 5743, 5175, 8543, 4035, 3690, 5362, 9542, 5649, 5364, 3718, 348, 409, 6402, 56920, 7070, 7075, 2331, 3915, 6777, 54328, 1490, 6776, 7076, 2022, 3912, 1000, 5142, 3219, 1910, 91010, 114609, 9806, 5144, 6280, 23539, 6283, 6678, 57057, 7042, 8646, 9023, 23328,…
GOTERM_BP_FAT	GO:0051270~regulation of cellular component movement	82	1.87486	9.40882e-05	4.77774e-08	908	802	16650	0.000332475	1.23159e-05	7.79468	57826, 4303, 6774, 223117, 284217, 3084, 2335, 3479, 285, 6262, 4000, 10505, 7448, 2192, 3965, 287, 2950, 6356, 51176, 2152, 4921, 5328, 3037, 51564, 6781, 5175, 5743, 4035, 8543, 306, 634, 3690, 5362, 5649, 9542, 5364, 348, 56920, 2886, 7070, 2255, 8828, 7075, 54328, 6776, 7076, 3643, 2022, 3912, 10008, 3958, 5142, 4681, 114609, 9806, 5144, 2626, 9722, 6678, 8646, 7042, 6237, 23328, 4233, 23586,…
GOTERM_BP_FAT	GO:0030334~regulation of cell migration	72	1.92739	0.000239524	1.21629e-07	908	685	16650	0.000846179	2.56523e-05	6.84411	57826, 4303, 6774, 223117, 284217, 3084, 2335, 3479, 285, 4000, 10505, 7448, 2192, 3965, 2950, 6356, 51176, 2152, 4921, 5328, 3037, 51564, 6781, 5175, 5743, 4035, 8543, 306, 634, 3690, 5362, 5649, 5364, 348, 56920, 2886, 7070, 2255, 8828, 7075, 54328, 6776, 7076, 3643, 2022, 3912, 3958, 4681, 114609, 6678, 8646, 7042, 6237, 23328, 4233, 23586, 4323, 3673, 5156, 652, 154810, 57715, 7429, 3373, 572…
GOTERM_BP_FAT	GO:2000145~regulation of cell motility	75	1.86858	0.000432567	2.19655e-07	908	736	16650	0.00152763	3.91992e-05	7.12928	57826, 4303, 6774, 223117, 284217, 3084, 2335, 3479, 285, 4000, 10505, 7448, 2192, 3965, 2950, 6356, 51176, 2152, 4921, 5328, 3037, 51564, 6781, 5175, 5743, 4035, 8543, 306, 634, 3690, 5362, 5649, 9542, 5364, 348, 56920, 2886, 7070, 2255, 8828, 7075, 54328, 6776, 7076, 3643, 2022, 3912, 3958, 4681, 114609, 9806, 6678, 8646, 7042, 6237, 23328, 4233, 23586, 4323, 3673, 5156, 652, 154810, 57715, 742…
GOTERM_BP_FAT	GO:0040012~regulation of locomotion	75	1.79072	0.00223	1.13239e-06	908	768	16650	0.00785048	0.000138262	7.12928	57826, 4303, 6774, 223117, 284217, 3084, 2335, 3479, 285, 4000, 10505, 7448, 2192, 3965, 2950, 6356, 51176, 2152, 4921, 5328, 3037, 51564, 6781, 5175, 5743, 4035, 8543, 306, 634, 3690, 5362, 5649, 9542, 5364, 348, 56920, 2886, 7070, 2255, 8828, 7075, 54328, 6776, 7076, 3643, 2022, 3912, 3958, 4681, 114609, 9806, 6678, 8646, 7042, 6237, 23328, 4233, 23586, 4323, 3673, 5156, 652, 154810, 57715, 742…
GOTERM_BP_FAT	GO:0051272~positive regulation of cellular component movement	47	2.052	0.00993512	5.04523e-06	908	420	16650	0.0345055	0.000487587	4.46768	4303, 114609, 9806, 223117, 2335, 3479, 9722, 6678, 10505, 7448, 7042, 2192, 3965, 6356, 23328, 51176, 2152, 4233, 4921, 4323, 5328, 3037, 51564, 3673, 5156, 5743, 306, 652, 154810, 3690, 57715, 5649, 7429, 3373, 5724, 56920, 2886, 152007, 2255, 6863, 8828, 50507, 6776, 3643, 3912, 10457, 3958
GOTERM_BP_FAT	GO:0030335~positive regulation of cell migration	45	2.08903	0.0103335	5.24755e-06	908	395	16650	0.0358641	0.00050019	4.27757	4303, 114609, 223117, 2335, 3479, 6678, 10505, 7448, 7042, 2192, 3965, 6356, 23328, 51176, 2152, 4233, 4921, 4323, 5328, 3037, 51564, 3673, 5156, 5743, 306, 652, 154810, 3690, 57715, 5649, 7429, 3373, 5724, 56920, 2886, 152007, 2255, 6863, 8828, 50507, 6776, 3643, 3912, 10457, 3958
GOTERM_BP_FAT	GO:2000147~positive regulation of cell motility	46	2.06235	0.011149	5.66171e-06	908	409	16650	0.0386393	0.000518361	4.37262	4303, 114609, 9806, 223117, 2335, 3479, 6678, 10505, 7448, 7042, 2192, 3965, 6356, 23328, 51176, 2152, 4233, 4921, 4323, 5328, 3037, 51564, 3673, 5156, 5743, 306, 652, 154810, 3690, 57715, 5649, 7429, 3373, 5724, 56920, 2886, 152007, 2255, 6863, 8828, 50507, 6776, 3643, 3912, 10457, 3958
GOTERM_BP_FAT	GO:0040017~positive regulation of locomotion	46	1.99882	0.0249517	1.26718e-05	908	422	16650	0.0844189	0.00101324	4.37262	4303, 114609, 9806, 223117, 2335, 3479, 6678, 10505, 7448, 7042, 2192, 3965, 6356, 23328, 51176, 2152, 4233, 4921, 4323, 5328, 3037, 51564, 3673, 5156, 5743, 306, 652, 154810, 3690, 57715, 5649, 7429, 3373, 5724, 56920, 2886, 152007, 2255, 6863, 8828, 50507, 6776, 3643, 3912, 10457, 3958
Annotation Cluster 5	Enrichment Score: 7.57
GOTERM_BP_FAT	GO:0042127~regulation of cell proliferation	141	1.66593	1.9889e-06	1.00995e-09	908	1552	16650	7.02922e-06	4.68616e-07	13.403	10818, 5950, 2147, 4303, 6774, 6772, 3084, 8742, 2335, 3479, 8744, 80381, 2950, 6356, 51176, 3485, 7066, 2152, 4828, 79789, 338761, 4921, 4217, 4313, 219736, 5745, 8406, 2014, 5743, 3489, 3853, 3690, 55959, 5364, 3718, 348, 1717, 11285, 26257, 3549, 3490, 4601, 3915, 6777, 7077, 1490, 6776, 7076, 57560, 2022, 3912, 1000, 11082, 1515, 6285, 1910, 114609, 2623, 64926, 6678, 57057, 7042, 8646, 5803,…
GOTERM_BP_FAT	GO:0008283~cell proliferation	159	1.56668	1.06739e-05	5.42011e-09	908	1861	16650	3.77233e-05	1.79638e-06	15.1141	10818, 5950, 2147, 4303, 6774, 1191, 6772, 3084, 8742, 2335, 3479, 8744, 64399, 80381, 335, 2950, 6867, 6356, 51176, 3485, 29128, 7066, 2152, 4828, 79789, 338761, 6494, 4921, 4217, 4313, 6781, 6095, 219736, 5745, 9253, 2014, 5174, 8406, 5743, 4035, 3489, 3853, 3690, 7482, 55959, 5364, 3718, 348, 11285, 26257, 3549, 3490, 4601, 3915, 6777, 7077, 1490, 6776, 7076, 4693, 3912, 57560, 2022, 1000, 110…
GOTERM_BP_FAT	GO:0008284~positive regulation of cell proliferation	79	1.70627	0.00698441	3.54675e-06	908	849	16650	0.0243833	0.000357696	7.50951	2147, 4854, 6774, 148022, 6772, 3084, 2335, 8742, 3479, 8744, 80381, 2192, 3965, 6356, 3485, 51176, 7066, 2152, 4828, 3105, 4921, 3037, 4217, 4313, 219736, 5745, 302, 5743, 7037, 3853, 3690, 25937, 6502, 3718, 2261, 3549, 2255, 8828, 3915, 6777, 1490, 6776, 7076, 3643, 3912, 11082, 6285, 1910, 114609, 2623, 64926, 1604, 57190, 8646, 7042, 57057, 130120, 6474, 5798, 3673, 8710, 5156, 4179, 9420, 6…
Annotation Cluster 6	Enrichment Score: 7.56
GOTERM_BP_FAT	GO:0023051~regulation of signaling	251	1.49921	5.00591e-09	2.54201e-12	908	3070	16650	1.76921e-08	8.84604e-09	23.8593	10347, 6774, 1191, 6772, 3084, 2335, 8742, 3479, 64399, 335, 2950, 6356, 51176, 3485, 112464, 607, 7066, 84270, 157378, 338761, 6494, 602, 51564, 4217, 6095, 219736, 8870, 8406, 5743, 3489, 51569, 90525, 55959, 7482, 4118, 5364, 5649, 348, 409, 6609, 7070, 1490, 7077, 7076, 4790, 2022, 1815, 11082, 1454, 7042, 1843, 51196, 5349, 23017, 6474, 58480, 347273, 64285, 6764, 65062, 55200, 5345, 5621, 8…
GOTERM_BP_FAT	GO:0010646~regulation of cell communication	244	1.48153	4.3311e-08	2.19931e-11	908	3020	16650	1.53072e-07	2.18674e-08	23.1939	10347, 6774, 1191, 6772, 3084, 2335, 8742, 3479, 64399, 335, 2950, 6356, 51176, 3485, 112464, 607, 7066, 84270, 338761, 6494, 602, 51564, 4217, 6095, 219736, 8870, 8406, 5743, 3489, 51569, 90525, 55959, 7482, 4118, 5364, 5649, 348, 409, 6609, 7070, 1490, 7077, 7076, 4790, 2022, 1815, 11082, 1454, 7042, 1843, 51196, 23017, 6474, 58480, 347273, 64285, 6764, 65062, 55200, 5345, 5621, 85458, 9181, 64…
GOTERM_BP_FAT	GO:0009966~regulation of signal transduction	225	1.5124	5.34239e-08	2.71283e-11	908	2728	16650	1.88813e-07	2.09792e-08	21.3878	10347, 6774, 1191, 6772, 3084, 2335, 8742, 3479, 64399, 335, 2950, 6356, 51176, 3485, 112464, 607, 7066, 84270, 338761, 6494, 602, 51564, 4217, 6095, 8870, 219736, 8406, 5743, 3489, 51569, 90525, 7482, 55959, 4118, 5649, 5364, 348, 409, 6609, 7070, 7077, 1490, 7076, 4790, 1815, 2022, 11082, 1454, 7042, 1843, 51196, 23017, 6474, 58480, 347273, 64285, 6764, 65062, 55200, 5345, 5621, 85458, 9181, 64…
GOTERM_BP_FAT	GO:1902531~regulation of intracellular signal transduction	137	1.46568	0.00676449	3.43508e-06	908	1714	16650	0.0236246	0.000351529	13.0228	10347, 10818, 8531, 2147, 6774, 1191, 6772, 3084, 2335, 3479, 80243, 335, 2950, 25827, 6356, 112464, 84270, 7066, 2152, 10156, 338761, 6494, 10133, 602, 9639, 4217, 51564, 10161, 6095, 8870, 219736, 9446, 5743, 5175, 255743, 9542, 5649, 5364, 113791, 348, 409, 10913, 6609, 7077, 1490, 1815, 10144, 1000, 6285, 652968, 114609, 5144, 64926, 8651, 6280, 6283, 1843, 7042, 51196, 23328, 4582, 23092, 58…
GOTERM_BP_FAT	GO:0023056~positive regulation of signaling	125	1.46649	0.0196876	9.99816e-06	908	1563	16650	0.0672215	0.000869466	11.8821	5950, 10818, 10347, 2645, 2147, 6774, 1191, 3084, 8742, 3479, 284654, 335, 6356, 112464, 7066, 2152, 4828, 4826, 4217, 10161, 6299, 219736, 8406, 9446, 5743, 5175, 3690, 90525, 255743, 7482, 4118, 55959, 5649, 5364, 409, 10913, 3549, 7077, 1490, 57560, 1815, 2022, 4790, 1000, 11082, 6285, 114609, 1454, 2626, 22856, 8651, 6280, 6283, 7042, 51196, 23328, 6474, 5699, 81603, 5966, 9770, 6764, 5156, 6…
GOTERM_BP_FAT	GO:0009967~positive regulation of signal transduction	116	1.48956	0.0218547	1.10988e-05	908	1428	16650	0.0743399	0.000930267	11.0266	10818, 10347, 2147, 6774, 1191, 3084, 8742, 3479, 284654, 335, 6356, 112464, 7066, 2152, 4217, 10161, 6299, 219736, 8406, 9446, 5175, 5743, 3690, 90525, 255743, 4118, 55959, 7482, 5649, 5364, 409, 10913, 3549, 7077, 1490, 57560, 1815, 2022, 4790, 11082, 1000, 6285, 114609, 1454, 2626, 22856, 8651, 6280, 6283, 7042, 51196, 23328, 6474, 5699, 81603, 5966, 9770, 6764, 5156, 6279, 51704, 5345, 85458,…
GOTERM_BP_FAT	GO:0010647~positive regulation of cell communication	123	1.45045	0.0378504	1.92236e-05	908	1555	16650	0.125233	0.00137841	11.692	5950, 10818, 10347, 2645, 2147, 6774, 1191, 3084, 8742, 3479, 284654, 335, 6356, 112464, 7066, 2152, 4828, 4826, 4217, 10161, 6299, 219736, 8406, 9446, 5175, 5743, 3690, 90525, 255743, 7482, 4118, 55959, 5649, 5364, 409, 10913, 3549, 7077, 1490, 57560, 1815, 2022, 4790, 1000, 11082, 6285, 114609, 1454, 2626, 22856, 8651, 6280, 6283, 7042, 51196, 23328, 6474, 5699, 81603, 5966, 9770, 6764, 5156, 6…
Annotation Cluster 7	Enrichment Score: 7.34
GOTERM_BP_FAT	GO:0072359~circulatory system development	97	1.88221	3.56371e-06	1.80963e-09	908	945	16650	1.25949e-05	6.99723e-07	9.22053	5950, 10818, 4303, 3084, 6772, 3339, 8742, 2335, 3479, 285, 287, 6356, 51176, 157378, 2152, 65250, 51564, 6095, 4313, 1282, 6299, 1284, 5175, 5743, 8543, 4035, 3690, 348, 409, 1717, 3549, 7070, 7075, 1490, 4693, 2022, 11082, 1000, 91010, 10529, 7227, 2623, 2626, 6678, 7042, 57057, 51196, 23328, 3696, 6474, 140628, 7045, 10411, 5156, 5345, 290, 2302, 182, 718, 7058, 4240, 84525, 5066, 4854, 4853, …
GOTERM_BP_FAT	GO:0072358~cardiovascular system development	97	1.88221	3.56371e-06	1.80963e-09	908	945	16650	1.25949e-05	6.99723e-07	9.22053	5950, 10818, 4303, 3084, 6772, 3339, 8742, 2335, 3479, 285, 287, 6356, 51176, 157378, 2152, 65250, 51564, 6095, 4313, 1282, 6299, 1284, 5175, 5743, 8543, 4035, 3690, 348, 409, 1717, 3549, 7070, 7075, 1490, 4693, 2022, 11082, 1000, 91010, 10529, 7227, 2623, 2626, 6678, 7042, 57057, 51196, 23328, 3696, 6474, 140628, 7045, 10411, 5156, 5345, 290, 2302, 182, 718, 7058, 4240, 84525, 5066, 4854, 4853, …
GOTERM_BP_FAT	GO:0001568~blood vessel development	64	2.03744	0.000185609	9.42509e-08	908	576	16650	0.000655771	2.1866e-05	6.08365	4303, 4854, 2050, 6772, 3339, 2335, 8742, 285, 6356, 51176, 2152, 65250, 3037, 51564, 4313, 6095, 1282, 302, 1284, 5743, 5175, 4035, 57493, 306, 634, 3690, 348, 1717, 28982, 9820, 7070, 8828, 2255, 7075, 1490, 2022, 11082, 1000, 91010, 59, 2626, 23576, 6678, 7042, 57057, 6237, 23328, 3696, 7045, 4323, 4881, 10411, 5156, 8710, 652, 5345, 655, 290, 3373, 350, 718, 182, 7058, 4240
GOTERM_BP_FAT	GO:0048514~blood vessel morphogenesis	57	2.12874	0.000245711	1.24771e-07	908	491	16650	0.000868028	2.5541e-05	5.41825	4303, 4854, 2050, 6772, 3339, 2335, 8742, 285, 6356, 51176, 2152, 3037, 51564, 4313, 6095, 1282, 302, 1284, 5743, 5175, 4035, 57493, 306, 634, 3690, 348, 9820, 7070, 8828, 2255, 7075, 1490, 2022, 11082, 1000, 91010, 2626, 6678, 23576, 7042, 57057, 6237, 23328, 7045, 4323, 4881, 10411, 5156, 652, 5345, 290, 350, 3373, 182, 718, 7058, 4240
GOTERM_BP_FAT	GO:0001944~vasculature development	66	1.984	0.000303976	1.54357e-07	908	610	16650	0.00107375	2.9842e-05	6.27376	4303, 4854, 2050, 6772, 3339, 2335, 8742, 285, 6356, 51176, 2152, 65250, 3037, 51564, 4313, 6095, 1282, 302, 1284, 5743, 5175, 4035, 57493, 306, 634, 3690, 348, 1717, 28982, 9820, 7070, 8828, 2255, 7075, 1490, 4693, 2022, 11082, 1000, 91010, 59, 2626, 23576, 6678, 7042, 57057, 6237, 23328, 3696, 7045, 4323, 4881, 10411, 8710, 5156, 652, 5345, 655, 290, 3373, 350, 718, 182, 7058, 10457, 4240
GOTERM_BP_FAT	GO:0001525~angiogenesis	50	2.21998	0.000466915	2.37097e-07	908	413	16650	0.00164884	4.12541e-05	4.75285	91010, 4303, 4854, 2050, 6772, 3339, 8742, 2335, 2626, 285, 23576, 6678, 57057, 7042, 6237, 6356, 51176, 23328, 2152, 7045, 4323, 4881, 51564, 4313, 10411, 6095, 1282, 302, 1284, 5156, 5175, 5743, 306, 634, 652, 3690, 290, 3373, 350, 718, 7070, 182, 2255, 8828, 7075, 1490, 7058, 2022, 4240, 11082
GOTERM_BP_FAT	GO:0048646~anatomical structure formation involved in morphogenesis	104	1.65686	0.00062128	3.15483e-07	908	1151	16650	0.00219335	5.1063e-05	9.88593	5950, 10818, 4303, 1294, 6772, 3339, 8742, 2335, 285, 79143, 287, 6356, 51176, 2152, 79583, 65250, 602, 51564, 4313, 6095, 1282, 6299, 1284, 5175, 5743, 8543, 3690, 5362, 7482, 5649, 10913, 7070, 7075, 1490, 57560, 2022, 3912, 11082, 91010, 10529, 7227, 2623, 2626, 6678, 1843, 7042, 8646, 57057, 84223, 23328, 23017, 7045, 140628, 220, 7111, 56975, 10411, 65062, 5156, 1303, 290, 2302, 23187, 182, …
Annotation Cluster 8	Enrichment Score: 7.21
GOTERM_BP_FAT	GO:0051240~positive regulation of multicellular organismal process	133	1.70428	1.54011e-06	7.8206e-10	908	1431	16650	5.44312e-06	3.88795e-07	12.6426	10347, 10818, 8531, 2147, 1191, 3084, 8742, 2335, 3479, 8744, 285, 80381, 745, 6356, 51176, 7066, 2152, 4921, 602, 51564, 6095, 219736, 9636, 9253, 9446, 5743, 3690, 255743, 7482, 55959, 5649, 5364, 348, 409, 23318, 3549, 6777, 7077, 1490, 6776, 2022, 4790, 5142, 1910, 114609, 5144, 2623, 1454, 2626, 6280, 6678, 57057, 7042, 23328, 6474, 4233, 23586, 56975, 5152, 10411, 4179, 51704, 5345, 7429, 2…
GOTERM_BP_FAT	GO:2000026~regulation of multicellular organismal development	150	1.59823	8.68632e-06	4.41086e-09	908	1721	16650	3.06991e-05	1.53498e-06	14.2586	10818, 5950, 8531, 2147, 4303, 6774, 284217, 6772, 3084, 8742, 2335, 3479, 8744, 285, 80381, 335, 745, 6356, 51176, 5947, 7066, 2152, 4921, 51564, 9636, 219736, 9253, 1284, 5743, 4035, 5362, 7482, 55959, 5649, 5364, 3718, 348, 409, 9745, 56920, 27124, 3549, 7070, 7075, 2331, 6777, 54328, 7077, 1490, 7076, 2022, 1000, 6285, 84293, 1910, 7227, 2623, 1454, 56172, 2626, 6678, 57057, 7042, 8646, 5803,…
GOTERM_BP_FAT	GO:0051094~positive regulation of developmental process	90	1.51545	0.136871	6.95472e-05	908	1089	16650	0.383727	0.00380428	8.55513	10818, 8531, 3084, 649, 2335, 8742, 3479, 8744, 285, 57580, 4000, 335, 80381, 3965, 745, 6356, 51176, 7066, 2152, 3037, 51564, 4217, 219736, 9636, 9253, 347902, 5743, 7037, 306, 634, 25937, 7482, 5649, 5364, 348, 409, 3549, 9820, 2255, 6777, 7077, 3643, 57498, 2022, 3958, 1000, 56603, 5789, 4681, 1600, 2623, 1454, 2626, 6281, 6792, 23576, 7042, 57057, 6237, 23328, 6474, 83719, 3170, 4323, 56975, …
Annotation Cluster 9	Enrichment Score: 6.22
GOTERM_BP_FAT	GO:0048585~negative regulation of response to stimulus	129	1.72788	1.21564e-06	6.17294e-10	908	1369	16650	4.29635e-06	3.90578e-07	12.2624	8531, 2147, 1191, 6772, 3084, 3479, 285, 64399, 80381, 335, 2950, 51176, 3485, 112464, 84270, 10156, 338761, 10133, 51564, 6095, 203100, 9446, 4035, 3489, 55959, 113791, 3718, 348, 27122, 409, 5831, 9745, 56920, 3549, 6609, 7070, 7077, 4790, 57560, 2022, 1000, 652968, 2623, 1454, 25987, 313, 8651, 64926, 57057, 1843, 7042, 8646, 23017, 4582, 387914, 4233, 5699, 9770, 23089, 5156, 9420, 4179, 5345…
GOTERM_BP_FAT	GO:0009968~negative regulation of signal transduction	96	1.61649	0.00556269	2.82478e-06	908	1089	16650	0.0194685	0.000307148	9.12548	8531, 148022, 1191, 6772, 3084, 730249, 27164, 3479, 197, 64399, 4000, 335, 2192, 2950, 3485, 51176, 112464, 84270, 10062, 10156, 338761, 10133, 5329, 51564, 7837, 6095, 203100, 9446, 64784, 4842, 4035, 633, 3489, 634, 25937, 55959, 113791, 348, 1852, 409, 27122, 9745, 6609, 3549, 7070, 56892, 2255, 7077, 220441, 57560, 2022, 3958, 1000, 56603, 4681, 1600, 652968, 2623, 1454, 25987, 8651, 64926, …
GOTERM_BP_FAT	GO:0023057~negative regulation of signaling	101	1.56158	0.0138887	7.05306e-06	908	1186	16650	0.047904	0.000629154	9.60076	8531, 1191, 6772, 3084, 3479, 64399, 335, 2950, 3485, 51176, 112464, 84270, 4828, 10156, 338761, 10133, 51564, 6095, 203100, 5743, 9446, 4035, 3489, 55959, 113791, 348, 409, 27122, 9745, 3549, 6609, 7070, 7077, 57560, 2022, 1000, 652968, 2623, 1454, 25987, 8651, 64926, 1843, 7042, 8646, 57057, 23017, 4582, 387914, 5699, 9770, 23089, 4179, 9420, 5621, 64798, 9181, 146760, 10287, 590, 148022, 73024…
GOTERM_BP_FAT	GO:0010648~negative regulation of cell communication	100	1.55135	0.0201602	1.02382e-05	908	1182	16650	0.0687785	0.000868624	9.5057	8531, 1191, 3084, 6772, 3479, 64399, 335, 2950, 3485, 51176, 112464, 84270, 4828, 10156, 338761, 10133, 51564, 6095, 203100, 5743, 9446, 4035, 3489, 55959, 113791, 348, 409, 27122, 9745, 3549, 6609, 7070, 7077, 57560, 2022, 1000, 652968, 2623, 1454, 25987, 8651, 64926, 1843, 7042, 8646, 57057, 23017, 4582, 387914, 5699, 9770, 23089, 4179, 9420, 5621, 64798, 9181, 146760, 10287, 590, 148022, 73024…
Annotation Cluster 10	Enrichment Score: 6.22
GOTERM_BP_FAT	GO:0034097~response to cytokine	81	1.85199	0.000194337	9.86833e-08	908	802	16650	0.0006866	2.21558e-05	7.69962	84818, 8531, 6774, 6772, 7706, 730249, 4599, 8742, 335, 3965, 2950, 6356, 51176, 7066, 2152, 10062, 3105, 3037, 4217, 7837, 6095, 9636, 9253, 3136, 9252, 5743, 633, 634, 255743, 10379, 7133, 85363, 3718, 7132, 10437, 23318, 10913, 6777, 7077, 6776, 7076, 4502, 4790, 3660, 5971, 3561, 8651, 960, 6678, 3700, 8797, 3459, 4783, 3659, 5798, 3170, 5699, 5966, 11274, 81603, 10410, 11213, 8372, 5720, 269…
GOTERM_BP_FAT	GO:0071345~cellular response to cytokine stimulus	71	1.84409	0.00156952	7.96997e-07	908	706	16650	0.00553175	0.000102719	6.74905	84818, 8531, 6774, 6772, 730249, 7706, 4599, 8742, 335, 3965, 2950, 6356, 51176, 7066, 2152, 10062, 3105, 3037, 4217, 7837, 6095, 9636, 9253, 3136, 9252, 633, 634, 255743, 10379, 85363, 7133, 3718, 7132, 10437, 23318, 10913, 6777, 6776, 4502, 4790, 3660, 3561, 8651, 960, 8797, 3459, 4783, 3659, 5798, 5699, 11274, 81603, 10410, 11213, 8372, 5720, 2690, 3373, 5724, 23767, 355, 9181, 9180, 10554, 14…
GOTERM_BP_FAT	GO:0019221~cytokine-mediated signaling pathway	58	1.91976	0.00545319	2.76916e-06	908	554	16650	0.0190889	0.00030588	5.51331	84818, 6774, 6772, 7706, 4599, 8742, 335, 2950, 6356, 7066, 2152, 10062, 3105, 7837, 9636, 9253, 9252, 3136, 633, 634, 10379, 85363, 7133, 3718, 7132, 23318, 10437, 10913, 6777, 6776, 4502, 3660, 3561, 8651, 960, 8797, 3459, 3659, 5798, 5699, 11274, 81603, 10410, 11213, 5720, 2690, 5724, 23767, 355, 9180, 10554, 146760, 3669, 3566, 567, 3665, 91543, 9466
Annotation Cluster 11	Enrichment Score: 6.16
GOTERM_BP_FAT	GO:1900046~regulation of hemostasis	21	4.58425	3.28801e-05	1.66963e-08	908	84	16650	0.0001162	4.84192e-06	1.9962	2147, 302, 5156, 634, 5345, 5624, 6280, 350, 5055, 348, 462, 7448, 7099, 55603, 5327, 710, 2152, 3170, 5592, 5329, 5328
GOTERM_BP_FAT	GO:0030193~regulation of blood coagulation	21	4.58425	3.28801e-05	1.66963e-08	908	84	16650	0.0001162	4.84192e-06	1.9962	2147, 302, 5156, 634, 5345, 5624, 6280, 350, 5055, 348, 462, 7448, 7099, 55603, 5327, 710, 2152, 3170, 5592, 5329, 5328
GOTERM_BP_FAT	GO:0050818~regulation of coagulation	21	4.32671	9.3714e-05	4.75874e-08	908	89	16650	0.000331153	1.27387e-05	1.9962	2147, 302, 5156, 634, 5345, 5624, 6280, 350, 5055, 348, 462, 7448, 7099, 55603, 5327, 710, 2152, 3170, 5592, 5329, 5328
GOTERM_BP_FAT	GO:1900047~negative regulation of hemostasis	15	5.97946	0.000168844	8.5738e-08	908	46	16650	0.000596558	2.13118e-05	1.42586	7448, 2147, 302, 5156, 5327, 634, 5345, 710, 5624, 5592, 5329, 350, 5328, 348, 5055
GOTERM_BP_FAT	GO:0030195~negative regulation of blood coagulation	15	5.97946	0.000168844	8.5738e-08	908	46	16650	0.000596558	2.13118e-05	1.42586	7448, 2147, 302, 5156, 5327, 634, 5345, 710, 5624, 5592, 5329, 350, 5328, 348, 5055
GOTERM_BP_FAT	GO:0061041~regulation of wound healing	25	3.58145	0.000181619	9.22251e-08	908	128	16650	0.00064168	2.21338e-05	2.37643	2147, 302, 5156, 634, 5345, 5624, 6280, 7429, 350, 348, 5055, 7448, 462, 130120, 7099, 55603, 5327, 135228, 710, 2152, 3170, 5592, 5329, 84525, 5328
GOTERM_BP_FAT	GO:0050819~negative regulation of coagulation	15	5.5011	0.000538227	2.73309e-07	908	50	16650	0.00190042	4.63948e-05	1.42586	7448, 2147, 302, 5156, 5327, 634, 5345, 710, 5624, 5592, 5329, 350, 5328, 348, 5055
GOTERM_BP_FAT	GO:0042060~wound healing	60	2.02993	0.000562783	2.85778e-07	908	542	16650	0.00198704	4.73564e-05	5.70342	79001, 2147, 3084, 2335, 3479, 7448, 2192, 5327, 55603, 8526, 607, 2152, 5265, 5329, 5328, 4217, 302, 5175, 634, 3690, 9060, 3853, 7031, 348, 409, 7980, 2255, 7076, 2022, 5592, 3660, 653145, 2623, 7104, 2626, 6280, 6678, 57190, 7042, 3172, 130120, 54331, 3659, 140628, 3170, 3673, 1465, 6279, 5156, 953, 5345, 5624, 350, 5055, 462, 51317, 7099, 710, 135228, 84525
GOTERM_BP_FAT	GO:0009611~response to wounding	68	1.92129	0.000642226	3.26119e-07	908	649	16650	0.00226721	5.04385e-05	6.46388	79001, 2147, 3084, 2335, 3479, 335, 7448, 2192, 5327, 55603, 8526, 607, 2152, 5265, 5329, 5328, 4217, 302, 5175, 634, 3853, 9060, 3690, 6507, 55959, 7031, 348, 409, 7980, 2255, 1490, 7076, 2022, 5592, 3660, 653145, 2623, 7104, 2626, 6280, 6678, 667, 57190, 7042, 3172, 130120, 54331, 3659, 140628, 3170, 3673, 1465, 6279, 5156, 953, 5345, 5624, 7429, 350, 5055, 462, 23767, 51317, 7099, 146760, 710,…
GOTERM_BP_FAT	GO:0061045~negative regulation of wound healing	16	4.88987	0.00102594	5.20969e-07	908	60	16650	0.00361938	7.10944e-05	1.52091	2147, 302, 5156, 634, 5345, 5624, 350, 5055, 348, 7448, 5327, 135228, 710, 5592, 5329, 5328
GOTERM_BP_FAT	GO:0050878~regulation of body fluid levels	56	2.0415	0.00125118	6.35345e-07	908	503	16650	0.00441224	8.34305e-05	5.32319	79001, 5066, 2147, 112, 7448, 2192, 5327, 55603, 8526, 2152, 10062, 5329, 5265, 5328, 3037, 302, 57493, 634, 3690, 9060, 348, 409, 7980, 2255, 6777, 6776, 5592, 56603, 1910, 3660, 653145, 2030, 2623, 2626, 362, 6280, 3172, 54331, 3659, 3170, 140628, 4881, 3673, 5156, 1465, 65266, 953, 5345, 5624, 350, 5055, 462, 6863, 51317, 7099, 710
GOTERM_BP_FAT	GO:1903034~regulation of response to wounding	25	3.11854	0.00256769	1.30387e-06	908	147	16650	0.00903392	0.000156453	2.37643	2147, 302, 5156, 634, 5345, 5624, 6280, 7429, 350, 348, 5055, 7448, 462, 130120, 7099, 55603, 5327, 135228, 710, 2152, 3170, 5592, 5329, 84525, 5328
GOTERM_BP_FAT	GO:1903035~negative regulation of response to wounding	16	4.31459	0.00568482	2.88679e-06	908	68	16650	0.0198916	0.00030438	1.52091	2147, 302, 5156, 634, 5345, 5624, 350, 5055, 348, 7448, 5327, 135228, 710, 5592, 5329, 5328
GOTERM_BP_FAT	GO:0007599~hemostasis	41	2.10005	0.0254538	1.29268e-05	908	358	16650	0.0860425	0.00102188	3.89734	79001, 3660, 653145, 2147, 2623, 2626, 6280, 7448, 2192, 3172, 54331, 55603, 5327, 3659, 8526, 2152, 3170, 140628, 5329, 5265, 5328, 3673, 302, 5156, 1465, 634, 3690, 5345, 953, 9060, 5624, 350, 348, 5055, 462, 409, 7980, 51317, 7099, 710, 5592
GOTERM_BP_FAT	GO:0050817~coagulation	41	2.10005	0.0254538	1.29268e-05	908	358	16650	0.0860425	0.00102188	3.89734	79001, 3660, 653145, 2147, 2623, 2626, 6280, 7448, 2192, 3172, 54331, 55603, 5327, 3659, 8526, 2152, 3170, 140628, 5329, 5265, 5328, 3673, 302, 5156, 1465, 634, 3690, 5345, 953, 9060, 5624, 350, 348, 5055, 462, 409, 7980, 51317, 7099, 710, 5592
GOTERM_BP_FAT	GO:0032102~negative regulation of response to external stimulus	33	2.26637	0.046472	2.36034e-05	908	267	16650	0.151497	0.00164147	3.13688	4681, 2147, 223117, 730249, 313, 285, 10505, 80381, 335, 7448, 2950, 5327, 10062, 5329, 5328, 6095, 302, 5156, 634, 5345, 57715, 7133, 5624, 350, 348, 7132, 5055, 56920, 135228, 4790, 54, 710, 5592
GOTERM_BP_FAT	GO:0007596~blood coagulation	39	2.09106	0.0471959	2.39711e-05	908	342	16650	0.153666	0.00163436	3.70722	79001, 3660, 653145, 2147, 2623, 2626, 6280, 7448, 2192, 3172, 54331, 5327, 3659, 8526, 2152, 140628, 5329, 5265, 5328, 3673, 302, 5156, 1465, 634, 3690, 5345, 953, 9060, 5624, 350, 348, 5055, 462, 409, 7980, 51317, 7099, 710, 5592
GOTERM_BP_FAT	GO:0042730~fibrinolysis	9	6.34742	0.0959514	4.87457e-05	908	26	16650	0.287716	0.00289562	0.855513	2147, 302, 5327, 5345, 710, 350, 5329, 5328, 5055
Annotation Cluster 12	Enrichment Score: 5.73
GOTERM_BP_FAT	GO:0001816~cytokine production	70	2.03422	4.55736e-05	2.3142e-08	908	631	16650	0.000161055	6.44271e-06	6.65399	84818, 148022, 1191, 79589, 2051, 730249, 7706, 2335, 9246, 56829, 335, 80381, 2192, 3965, 2950, 51176, 55601, 3105, 602, 51564, 6095, 9636, 9252, 5743, 57493, 634, 55959, 3718, 409, 23318, 55593, 6777, 4790, 5142, 5971, 114609, 5144, 2626, 8651, 6280, 6283, 1604, 7042, 3659, 23586, 375449, 5966, 8710, 6279, 4179, 11213, 51704, 7318, 5345, 541468, 5724, 2302, 5621, 9181, 718, 10554, 7099, 23180, …
GOTERM_BP_FAT	GO:0001817~regulation of cytokine production	64	2.03391	0.000198425	1.00759e-07	908	577	16650	0.000701038	2.19149e-05	6.08365	84818, 148022, 1191, 79589, 730249, 7706, 2335, 9246, 56829, 80381, 335, 2192, 3965, 2950, 55601, 51176, 3105, 602, 51564, 6095, 9636, 9252, 5743, 57493, 634, 55959, 3718, 409, 23318, 55593, 6777, 4790, 5142, 5971, 114609, 5144, 2626, 8651, 7042, 3659, 375449, 23586, 5966, 8710, 4179, 11213, 51704, 7318, 5345, 541468, 5724, 5621, 2302, 9181, 718, 10554, 7099, 567, 3566, 10457, 54, 91543, 3665, 94…
GOTERM_BP_FAT	GO:0001818~negative regulation of cytokine production	31	2.54909	0.00854117	4.33733e-06	908	223	16650	0.0297368	0.000425091	2.94677	5971, 79589, 7706, 730249, 2335, 9246, 80381, 335, 7042, 2192, 3965, 2950, 51176, 23586, 602, 5966, 51564, 9636, 9252, 11213, 7318, 634, 3718, 5621, 2302, 409, 55593, 7099, 4790, 54, 10457
GOTERM_BP_FAT	GO:0001819~positive regulation of cytokine production	37	1.75769	2.26387	0.00116211	908	386	16650	0.999694	0.0334326	3.51711	5142, 84818, 148022, 114609, 1191, 5144, 56829, 2626, 80381, 3965, 55601, 3659, 3105, 23586, 602, 6095, 8710, 4179, 5743, 51704, 57493, 5345, 55959, 541468, 5724, 23318, 9181, 718, 10554, 7099, 6777, 567, 3566, 4790, 91543, 3665, 9466
Annotation Cluster 13	Enrichment Score: 5.42
GOTERM_MF_FAT	GO:0005539~glycosaminoglycan binding	33	2.94089	0.000124121	7.49106e-08	835	208	15478	0.000109813	0.000109813	3.13688	9806, 133584, 9510, 333, 2335, 284654, 960, 334, 7148, 3026, 7448, 8646, 11096, 1462, 5118, 6649, 4316, 633, 652, 1404, 655, 350, 348, 462, 6402, 2255, 8828, 2331, 1490, 7058, 2022, 10457, 56925
GOTERM_MF_FAT	GO:0008201~heparin binding	25	2.89633	0.00819615	4.94678e-06	835	160	15478	0.00722577	0.00144935	2.37643	9510, 333, 2335, 284654, 334, 7148, 8646, 7448, 11096, 5118, 6649, 4316, 652, 655, 350, 348, 462, 6402, 2255, 8828, 2331, 1490, 7058, 10457, 56925
GOTERM_MF_FAT	GO:1901681~sulfur compound binding	28	2.22757	0.242384	0.000146452	835	233	15478	0.193228	0.0142123	2.6616	9510, 333, 2335, 284654, 6262, 334, 7148, 7448, 8646, 2950, 11096, 5118, 6649, 4316, 652, 655, 350, 348, 462, 6402, 2255, 8828, 2944, 2331, 1490, 7058, 10457, 56925
Annotation Cluster 14	Enrichment Score: 5.11
GOTERM_BP_FAT	GO:0007155~cell adhesion	142	1.53258	0.000328024	1.66569e-07	908	1699	16650	0.00115865	3.13325e-05	13.4981	1004, 284217, 6772, 3084, 1294, 64115, 333, 2335, 3479, 8744, 285, 3683, 335, 80381, 6356, 51176, 3485, 6494, 4921, 602, 6095, 8406, 5175, 9351, 3690, 255743, 5649, 5364, 3718, 3694, 6402, 3549, 3490, 7070, 3915, 6777, 1490, 3912, 2022, 1000, 5971, 9806, 10873, 22795, 133584, 2623, 64926, 6281, 6280, 3026, 7042, 8646, 4585, 27289, 919, 4582, 3696, 79026, 83692, 1462, 81607, 7045, 5699, 1308, 1408…
GOTERM_BP_FAT	GO:0022610~biological adhesion	142	1.52719	0.00041044	2.08419e-07	908	1705	16650	0.00144954	3.81729e-05	13.4981	1004, 284217, 6772, 3084, 1294, 64115, 333, 2335, 3479, 8744, 285, 3683, 335, 80381, 6356, 51176, 3485, 6494, 4921, 602, 6095, 8406, 5175, 9351, 3690, 255743, 5649, 5364, 3718, 3694, 6402, 3549, 3490, 7070, 3915, 6777, 1490, 3912, 2022, 1000, 5971, 9806, 10873, 22795, 133584, 2623, 64926, 6281, 6280, 3026, 7042, 8646, 4585, 27289, 919, 4582, 3696, 79026, 83692, 1462, 81607, 7045, 5699, 1308, 1408…
GOTERM_BP_FAT	GO:0098609~cell-cell adhesion	82	1.29178	23.113	0.0132578	908	1164	16650	1	0.179336	7.79468	1004, 4854, 6772, 2051, 7706, 64115, 3479, 56829, 8744, 3683, 118, 57580, 335, 80381, 3965, 3485, 51176, 3105, 602, 3037, 977, 6095, 302, 347902, 7037, 57526, 634, 9351, 3690, 255743, 3718, 3549, 7070, 6777, 3912, 3958, 5592, 1000, 56603, 5789, 1600, 5971, 10873, 2623, 64926, 960, 6280, 1604, 7042, 919, 79026, 3659, 81607, 3170, 5699, 4867, 1465, 5156, 6279, 4179, 652, 5345, 57549, 655, 84623, 10…
Annotation Cluster 15	Enrichment Score: 4.93
GOTERM_BP_FAT	GO:0065009~regulation of molecular function	224	1.43468	8.2772e-06	4.20311e-09	908	2863	16650	2.92532e-05	1.53966e-06	21.2928	1410, 6774, 1191, 3084, 117166, 2335, 3479, 334, 335, 7169, 2950, 6356, 51176, 29128, 6494, 6769, 602, 4217, 58499, 219736, 5649, 5364, 3718, 348, 409, 6609, 7070, 153769, 7077, 1490, 7076, 4790, 1815, 2022, 56925, 653145, 1454, 9882, 7042, 1843, 22924, 51196, 5349, 6764, 65266, 55200, 643338, 5345, 5621, 2302, 9181, 64798, 718, 152831, 23108, 144568, 710, 64283, 57480, 112, 79849, 730249, 118, 5…
GOTERM_BP_FAT	GO:0051336~regulation of hydrolase activity	118	1.61837	0.000294435	1.49512e-07	908	1337	16650	0.00104006	2.97312e-05	11.2167	10818, 1410, 2644, 6774, 3084, 1294, 117166, 2335, 334, 80243, 335, 7169, 6356, 51176, 29128, 2152, 10156, 6494, 4217, 9639, 4035, 255743, 9542, 5364, 3718, 409, 7070, 3001, 7077, 1490, 153769, 7076, 871, 56925, 10144, 23580, 653145, 9806, 9905, 64926, 6281, 9882, 6280, 7042, 51196, 23092, 26998, 10411, 6764, 5156, 6279, 140902, 55200, 643338, 5345, 7429, 2302, 5055, 9181, 718, 23108, 152831, 102…
GOTERM_BP_FAT	GO:0050790~regulation of catalytic activity	183	1.4237	0.000636713	3.2332e-07	908	2357	16650	0.00224777	5.1142e-05	17.3954	1410, 10818, 2147, 2644, 6774, 1191, 3084, 117166, 1294, 2335, 3479, 80243, 334, 335, 7169, 2950, 6356, 51176, 29128, 2152, 10156, 6494, 4921, 9639, 4217, 219736, 8543, 4035, 3690, 255743, 5364, 9542, 5649, 113791, 3718, 348, 409, 6609, 7070, 3001, 153769, 1490, 7077, 7076, 10811, 4790, 2022, 1815, 10144, 56925, 871, 8555, 1910, 23580, 653145, 114609, 9806, 9905, 64926, 8651, 9882, 6281, 6280, 62…
GOTERM_MF_FAT	GO:0098772~molecular function regulator	114	1.51264	0.0103676	6.2574e-06	835	1397	15478	0.00913143	0.00152773	10.8365	10818, 2644, 1294, 117166, 3084, 2335, 334, 80243, 335, 2950, 51176, 10156, 6494, 9639, 4118, 9542, 5364, 3718, 348, 7070, 7077, 153769, 7076, 10008, 1815, 10811, 871, 56925, 10144, 23580, 9806, 9905, 8651, 64926, 9882, 51196, 9196, 5349, 23092, 26998, 10411, 6764, 65266, 5156, 140902, 4179, 55200, 51704, 643338, 5345, 7429, 5055, 9181, 718, 23108, 152831, 146760, 10287, 144568, 10188, 710, 64283…
GOTERM_MF_FAT	GO:0030234~enzyme regulator activity	85	1.58193	0.0415399	2.50753e-05	835	996	15478	0.0360934	0.00333632	8.07985	10818, 2644, 3084, 1294, 117166, 57636, 79849, 2335, 197, 334, 80243, 57580, 54453, 335, 2192, 2950, 51176, 10156, 6494, 5265, 5118, 302, 633, 306, 80316, 4118, 5364, 348, 54757, 7980, 7070, 55803, 2664, 7077, 153769, 5273, 7076, 57498, 10811, 871, 10144, 56925, 10435, 23580, 27352, 9806, 9905, 643394, 8651, 64926, 81706, 9882, 3700, 1604, 23092, 79660, 4323, 5864, 26998, 140902, 8710, 55200, 417…
GOTERM_BP_FAT	GO:0044093~positive regulation of molecular function	140	1.39521	0.0651851	3.31108e-05	908	1840	16650	0.205828	0.00209285	13.308	10818, 2147, 6774, 1191, 3084, 2335, 3479, 80243, 335, 287, 6356, 29128, 2152, 10156, 6494, 4921, 9639, 4217, 219736, 9252, 9446, 8543, 3690, 255743, 9542, 5649, 5364, 3718, 348, 7070, 7077, 1490, 4693, 10811, 4790, 10008, 1815, 10144, 8555, 23580, 114609, 9905, 64926, 8651, 9882, 6281, 6280, 6283, 7042, 22924, 51196, 23328, 23092, 5699, 23586, 81603, 9770, 10411, 6764, 65266, 6279, 5156, 55200, …
GOTERM_BP_FAT	GO:0051345~positive regulation of hydrolase activity	74	1.47976	1.32398	0.00067657	908	917	16650	0.991	0.023393	7.03422	10818, 57480, 6774, 3084, 57636, 2335, 6262, 57580, 80243, 54453, 335, 2192, 3965, 153020, 6356, 29128, 2152, 10062, 10156, 6494, 4217, 9639, 5118, 255743, 9542, 5364, 3718, 2261, 7070, 2255, 55803, 2664, 23362, 1490, 10144, 10435, 23580, 27352, 3561, 27147, 9905, 64926, 6281, 9882, 6792, 6280, 8797, 51196, 9855, 23092, 4323, 5864, 10411, 3673, 6764, 6279, 5156, 55200, 643338, 858, 5720, 5724, 35…
GOTERM_BP_FAT	GO:0043085~positive regulation of catalytic activity	114	1.34087	1.69092	0.000865608	908	1559	16650	0.997588	0.0275182	10.8365	10818, 2147, 6774, 1191, 3084, 2335, 3479, 80243, 335, 6356, 29128, 2152, 10156, 6494, 4921, 4217, 9639, 219736, 8543, 3690, 255743, 9542, 5649, 5364, 3718, 348, 7070, 7077, 1490, 10811, 1815, 10144, 8555, 23580, 114609, 9905, 8651, 64926, 6281, 9882, 6280, 6283, 7042, 22924, 51196, 23328, 23092, 5699, 9770, 10411, 6764, 5156, 6279, 55200, 51704, 643338, 2302, 9181, 23108, 152831, 58526, 10287, 6…
GOTERM_BP_FAT	GO:0043087~regulation of GTPase activity	54	1.43299	13.5434	0.00736254	908	691	16650	1	0.119817	5.13308	10818, 57480, 3084, 57636, 57580, 80243, 54453, 153020, 6356, 10156, 6494, 9639, 5364, 9542, 2261, 3718, 409, 7070, 2255, 55803, 23362, 2664, 10144, 5592, 10435, 27352, 23580, 3561, 27147, 9905, 64926, 6281, 9882, 6792, 51196, 9855, 23092, 10411, 6764, 5156, 55200, 643338, 858, 2302, 5997, 9181, 152831, 23108, 9844, 10287, 57449, 10188, 50807, 64283
Annotation Cluster 16	Enrichment Score: 4.85
GOTERM_BP_FAT	GO:0032101~regulation of response to external stimulus	73	1.85659	0.000822586	4.17706e-07	908	721	16650	0.00290301	6.05655e-05	6.93916	84818, 2147, 223117, 730249, 56829, 197, 285, 335, 80381, 10505, 7448, 3965, 2950, 6356, 55601, 55603, 5327, 2152, 10062, 3105, 5329, 5328, 6095, 302, 5743, 634, 5362, 7133, 85363, 7132, 348, 56920, 23318, 2255, 6777, 4790, 5592, 4681, 1910, 114609, 313, 6280, 6283, 1604, 23328, 919, 84699, 4233, 3170, 23586, 629, 3673, 5156, 6279, 4179, 51704, 5345, 57715, 5624, 5199, 350, 5055, 462, 718, 9180, …
GOTERM_BP_FAT	GO:0006954~inflammatory response	64	1.84234	0.00612201	3.10881e-06	908	637	16650	0.0214049	0.000322893	6.08365	84818, 2147, 148022, 6774, 2051, 730249, 2335, 197, 3683, 80381, 335, 7448, 3965, 2950, 6356, 2152, 10062, 5265, 6095, 9252, 5743, 7133, 3694, 348, 7132, 6777, 4790, 56925, 56603, 1910, 5971, 114609, 313, 6280, 3700, 6283, 1604, 8797, 130120, 84699, 629, 5966, 3673, 6279, 4179, 51704, 8372, 5345, 5624, 5199, 5724, 3373, 462, 355, 718, 9180, 6863, 50507, 7099, 3566, 710, 2353, 54, 4069
GOTERM_BP_FAT	GO:0031347~regulation of defense response	64	1.73605	0.0400661	2.03492e-05	908	676	16650	0.132059	0.00144418	6.08365	84818, 148022, 6772, 730249, 56829, 197, 80381, 335, 7448, 3965, 2950, 6356, 55601, 10062, 3105, 4313, 6095, 9252, 5743, 634, 85363, 7133, 348, 7132, 409, 6777, 4790, 1910, 5971, 114609, 313, 8651, 6280, 6283, 1604, 3459, 130120, 919, 3659, 84699, 5699, 629, 23586, 11274, 3673, 6279, 4179, 11213, 51704, 5720, 5624, 5199, 718, 9180, 6863, 9844, 7099, 23180, 567, 710, 54, 5817, 3665, 91543
GOTERM_BP_FAT	GO:0080134~regulation of response to stress	104	1.48408	0.078335	3.97928e-05	908	1285	16650	0.241918	0.002448	9.88593	1410, 8531, 2147, 1191, 6772, 335, 80381, 2950, 6356, 2152, 4217, 4313, 6095, 219736, 8870, 9252, 5743, 348, 409, 5831, 10913, 1490, 6777, 4790, 1910, 114609, 5971, 313, 8651, 6280, 6283, 7042, 130120, 23328, 919, 4582, 83719, 84699, 4233, 23586, 629, 5699, 9770, 5156, 6279, 4179, 51704, 5345, 5624, 7429, 5055, 9181, 9180, 718, 23180, 710, 5817, 84525, 84818, 148022, 730249, 56829, 197, 7448, 396…
GOTERM_BP_FAT	GO:0006952~defense response	118	1.42541	0.130997	6.6561e-05	908	1518	16650	0.370784	0.00375942	11.2167	2147, 6774, 1191, 6772, 4599, 2335, 3683, 335, 80381, 2950, 6356, 11096, 2152, 10133, 602, 4217, 4313, 6095, 9636, 9252, 3136, 5743, 3718, 3694, 348, 409, 6777, 4502, 1815, 4790, 56925, 6285, 1910, 114609, 5971, 313, 8651, 63901, 6280, 6283, 130120, 919, 84699, 23586, 629, 5699, 81603, 5966, 10410, 6279, 4179, 51704, 8372, 5345, 5624, 9181, 718, 9180, 23180, 715, 10188, 710, 5817, 84818, 148022, …
GOTERM_BP_FAT	GO:0050727~regulation of inflammatory response	35	2.04393	0.209033	0.000106251	908	314	16650	0.52267	0.00546315	3.327	1910, 84818, 730249, 197, 313, 6280, 6283, 335, 80381, 1604, 7448, 2950, 6356, 84699, 10062, 629, 3673, 6095, 6279, 4179, 5743, 51704, 7133, 5624, 5199, 7132, 348, 9180, 718, 6863, 7099, 6777, 4790, 54, 710
Annotation Cluster 17	Enrichment Score: 4.78
GOTERM_BP_FAT	GO:0032787~monocarboxylic acid metabolic process	58	1.90259	0.00700504	3.55723e-06	908	559	16650	0.0244544	0.000353629	5.51331	5066, 5166, 2645, 6774, 3479, 10249, 23175, 6822, 27232, 335, 9200, 2950, 1666, 5947, 6566, 1562, 10062, 10826, 8875, 4363, 5321, 5743, 634, 131669, 54898, 55268, 80221, 7132, 157506, 1559, 11001, 6777, 6776, 3643, 56603, 54578, 10873, 23539, 5210, 9123, 3034, 9023, 220, 65062, 51703, 9420, 28965, 1066, 1962, 2690, 80201, 10841, 2686, 718, 2494, 58526, 7363, 7368
GOTERM_BP_FAT	GO:0043436~oxoacid metabolic process	75	1.65496	0.0376285	1.91109e-05	908	831	16650	0.124547	0.0013846	7.12928	5066, 2645, 5166, 6774, 3479, 10249, 23175, 27232, 6822, 335, 2950, 9200, 1666, 5947, 6566, 1562, 10062, 10826, 8875, 4363, 5321, 9446, 5743, 4842, 1428, 634, 6507, 131669, 54898, 80221, 55268, 7132, 54996, 5831, 157506, 5832, 1559, 11001, 23475, 6777, 6776, 3643, 56603, 54578, 10873, 5351, 23539, 23576, 5210, 64757, 9123, 3034, 3172, 2875, 9023, 84706, 123688, 220, 65062, 51703, 9420, 1066, 2896…
GOTERM_BP_FAT	GO:0006082~organic acid metabolic process	80	1.61738	0.043192	2.19371e-05	908	907	16650	0.141599	0.00154107	7.60456	5066, 2645, 5166, 6774, 3479, 10249, 23175, 27232, 6822, 335, 2950, 9200, 1666, 5947, 6566, 1562, 10062, 10826, 8875, 5321, 4363, 9446, 5743, 4842, 1428, 634, 6507, 131669, 5033, 54898, 80221, 55268, 7132, 54996, 5831, 157506, 5832, 1559, 11001, 23475, 6777, 6776, 3643, 56603, 54578, 10873, 5351, 23539, 23576, 5210, 64757, 9123, 3034, 3172, 2875, 9023, 84706, 123688, 220, 65062, 51703, 9420, 1066…
GOTERM_BP_FAT	GO:0019752~carboxylic acid metabolic process	73	1.62058	0.0961387	4.88409e-05	908	826	16650	0.288188	0.00287671	6.93916	5066, 2645, 5166, 6774, 3479, 10249, 23175, 27232, 6822, 335, 2950, 9200, 1666, 5947, 6566, 1562, 10062, 10826, 8875, 4363, 5321, 9446, 5743, 4842, 1428, 634, 6507, 131669, 54898, 80221, 55268, 7132, 5831, 157506, 5832, 1559, 11001, 23475, 6777, 6776, 3643, 56603, 54578, 10873, 5351, 23539, 23576, 5210, 9123, 3034, 3172, 2875, 9023, 84706, 123688, 220, 65062, 51703, 9420, 1066, 28965, 1962, 5723,…
Annotation Cluster 18	Enrichment Score: 4.77
GOTERM_BP_FAT	GO:0009719~response to endogenous stimulus	124	1.46886	0.019962	1.01376e-05	908	1548	16650	0.0681261	0.000870704	11.7871	10818, 2645, 5166, 4303, 6774, 6772, 333, 335, 2950, 3485, 51176, 607, 4313, 6781, 6095, 203100, 1282, 1284, 5743, 255743, 51569, 55959, 3718, 409, 6402, 27122, 3490, 6609, 2331, 1811, 6777, 54328, 7077, 1490, 6776, 7076, 1815, 2022, 4790, 1515, 6285, 5142, 652968, 5144, 2623, 1454, 2626, 8651, 9882, 6678, 1843, 7042, 8646, 2791, 54331, 1791, 245972, 387914, 140628, 10411, 23089, 9420, 7429, 9181…
GOTERM_BP_FAT	GO:0071495~cellular response to endogenous stimulus	99	1.53195	0.0366019	1.85894e-05	908	1185	16650	0.121363	0.00136101	9.41065	10818, 5166, 2645, 4303, 6774, 6772, 333, 335, 2950, 3485, 51176, 607, 4313, 6095, 6781, 1282, 203100, 1284, 5743, 255743, 51569, 55959, 3718, 409, 27122, 3490, 2331, 1811, 1490, 54328, 6777, 6776, 2022, 4790, 5142, 652968, 5144, 2623, 1454, 8651, 2626, 9882, 7042, 1843, 8646, 2791, 54331, 245972, 387914, 140628, 10411, 23089, 9420, 7429, 9181, 152831, 525, 4005, 112, 730249, 649, 197, 6262, 2317…
GOTERM_BP_FAT	GO:0009725~response to hormone	76	1.63186	0.0514005	2.61072e-05	908	854	16650	0.166156	0.00172906	7.22433	5066, 2645, 5166, 4303, 112, 6774, 5069, 6772, 730249, 197, 23175, 2950, 3485, 51176, 249, 10062, 54852, 6781, 6095, 302, 5743, 306, 634, 51569, 7031, 6502, 3718, 164091, 409, 3490, 6777, 54328, 7077, 1490, 6776, 7076, 3643, 2022, 4790, 1515, 6285, 2623, 114907, 8651, 9882, 6678, 1604, 7042, 1843, 2791, 3172, 54331, 245972, 5798, 4323, 1369, 3673, 261729, 6715, 9420, 26508, 652, 858, 2690, 655, 5…
Annotation Cluster 19	Enrichment Score: 4.68
GOTERM_CC_FAT	GO:0044432~endoplasmic reticulum part	112	1.66548	9.66876e-05	6.4313e-08	830	1177	14527	4.39891e-05	3.14214e-06	10.6464	51226, 79001, 2147, 4047, 1294, 84141, 4599, 79143, 489, 335, 11015, 10484, 745, 65055, 84270, 1287, 11096, 79603, 10826, 4217, 1282, 1284, 3290, 3136, 5743, 5033, 54898, 1717, 11001, 2330, 871, 283208, 493869, 170575, 6892, 51109, 57222, 5351, 10675, 114879, 9023, 5349, 387914, 84699, 80168, 4232, 64285, 1308, 51703, 9420, 1066, 1303, 5624, 23621, 81578, 5337, 5338, 590, 9600, 4854, 4853, 2052, …
GOTERM_CC_FAT	GO:0005783~endoplasmic reticulum	137	1.44448	0.00936402	6.22886e-06	830	1660	14527	0.00425149	0.000236669	13.0228	51226, 79001, 2147, 4047, 1191, 79589, 1294, 84141, 4599, 63924, 79143, 489, 335, 11015, 284119, 10484, 745, 65055, 84270, 79603, 1287, 11096, 10826, 4217, 1282, 1284, 3290, 8406, 3136, 5743, 56999, 5033, 4118, 55959, 54898, 348, 1717, 7070, 4121, 11001, 2330, 871, 493869, 283208, 170575, 6892, 57222, 51109, 5351, 10675, 114879, 9023, 5349, 387914, 84699, 80168, 29974, 4232, 64285, 5152, 1308, 51…
GOTERM_CC_FAT	GO:0005789~endoplasmic reticulum membrane	83	1.45415	0.755251	0.000504144	830	999	14527	0.291724	0.0107209	7.88973	51226, 9600, 79001, 4854, 4047, 4853, 84141, 2052, 4599, 2705, 55080, 6262, 23175, 79143, 489, 7991, 11015, 10484, 9200, 745, 65055, 84270, 79603, 1562, 10826, 3105, 5329, 4217, 154141, 3136, 3290, 79651, 5321, 5743, 4842, 51661, 79054, 60681, 54898, 1717, 157506, 1559, 11001, 2330, 56603, 54578, 10970, 6892, 170575, 84650, 9722, 51109, 57222, 5351, 10675, 667, 57190, 257629, 114879, 9023, 5349, …
GOTERM_CC_FAT	GO:0042175~nuclear outer membrane-endoplasmic reticulum membrane network	83	1.42282	1.36183	0.000911646	830	1021	14527	0.464123	0.0162831	7.88973	51226, 9600, 79001, 4854, 4047, 4853, 84141, 2052, 4599, 2705, 55080, 6262, 23175, 79143, 489, 7991, 11015, 10484, 9200, 745, 65055, 84270, 79603, 1562, 10826, 3105, 5329, 4217, 154141, 3136, 3290, 79651, 5321, 5743, 4842, 51661, 79054, 60681, 54898, 1717, 157506, 1559, 11001, 2330, 56603, 54578, 10970, 6892, 170575, 84650, 9722, 51109, 57222, 5351, 10675, 667, 57190, 257629, 114879, 9023, 5349, …
Annotation Cluster 20	Enrichment Score: 4.68
GOTERM_MF_FAT	GO:0061134~peptidase regulator activity	32	2.69622	0.00144011	8.69147e-07	835	220	15478	0.00127336	0.000424633	3.04183	9806, 117166, 1294, 2335, 197, 643394, 334, 3700, 2192, 51176, 5265, 4323, 26998, 5118, 8710, 140902, 5720, 5345, 4118, 7429, 5055, 462, 7980, 718, 144568, 7077, 5273, 7076, 135228, 710, 871, 56925
GOTERM_BP_FAT	GO:0052547~regulation of peptidase activity	46	2.13006	0.00473245	2.40316e-06	908	396	16650	0.0165869	0.000278728	4.37262	1410, 653145, 6774, 9806, 117166, 1294, 2335, 197, 643394, 960, 6280, 3700, 334, 8797, 7448, 2192, 3965, 51176, 2152, 5329, 5265, 4323, 26998, 4217, 5118, 6279, 140902, 8710, 5720, 5345, 7429, 5055, 462, 409, 355, 718, 7980, 144568, 7077, 1490, 5273, 7076, 135228, 710, 56925, 871
GOTERM_BP_FAT	GO:0010951~negative regulation of endopeptidase activity	31	2.41892	0.0245445	1.2465e-05	908	235	16650	0.0831002	0.00102015	2.94677	1410, 653145, 9806, 117166, 1294, 197, 643394, 960, 334, 3700, 7448, 51176, 5329, 5265, 26998, 8710, 5345, 7429, 5055, 462, 409, 7980, 718, 144568, 7077, 5273, 7076, 135228, 710, 871, 56925
GOTERM_BP_FAT	GO:0010466~negative regulation of peptidase activity	32	2.37564	0.0248254	1.26077e-05	908	247	16650	0.08401	0.00101983	3.04183	1410, 653145, 9806, 117166, 1294, 197, 643394, 960, 334, 3700, 7448, 51176, 5329, 5265, 26998, 8710, 140902, 5345, 7429, 5055, 462, 409, 7980, 718, 144568, 7077, 5273, 7076, 135228, 710, 871, 56925
GOTERM_MF_FAT	GO:0061135~endopeptidase regulator activity	26	2.6775	0.0209539	1.26475e-05	835	180	15478	0.0183705	0.00231499	2.47148	9806, 1294, 117166, 643394, 197, 334, 3700, 51176, 5265, 26998, 8710, 5720, 5345, 7429, 5055, 462, 7980, 718, 144568, 7077, 7076, 5273, 135228, 710, 871, 56925
GOTERM_MF_FAT	GO:0030414~peptidase inhibitor activity	26	2.6336	0.0279899	1.68948e-05	835	183	15478	0.0244638	0.00274822	2.47148	9806, 1294, 117166, 643394, 197, 334, 3700, 51176, 5265, 26998, 8710, 140902, 5345, 7429, 5055, 462, 7980, 718, 144568, 7077, 7076, 5273, 135228, 710, 871, 56925
GOTERM_MF_FAT	GO:0004866~endopeptidase inhibitor activity	25	2.66329	0.0349224	2.108e-05	835	174	15478	0.030431	0.0030856	2.37643	9806, 1294, 117166, 643394, 197, 334, 3700, 51176, 5265, 26998, 8710, 5345, 7429, 5055, 462, 7980, 718, 7077, 144568, 7076, 5273, 135228, 710, 871, 56925
GOTERM_BP_FAT	GO:0045861~negative regulation of proteolysis	37	2.14028	0.0479583	2.43585e-05	908	317	16650	0.155945	0.00164464	3.51711	1410, 653145, 2147, 9806, 117166, 1294, 197, 643394, 960, 334, 3700, 1604, 7448, 51176, 5327, 10062, 5329, 5265, 26998, 8710, 140902, 4179, 5345, 7429, 5055, 462, 409, 7980, 718, 144568, 7077, 5273, 7076, 135228, 710, 871, 56925
GOTERM_BP_FAT	GO:0052548~regulation of endopeptidase activity	41	2.02101	0.0620653	3.15257e-05	908	372	16650	0.197017	0.00202962	3.89734	1410, 653145, 6774, 9806, 117166, 1294, 197, 643394, 960, 6280, 3700, 334, 8797, 7448, 3965, 51176, 2152, 5329, 5265, 26998, 4217, 6279, 8710, 5720, 5345, 7429, 5055, 462, 409, 355, 7980, 718, 144568, 7077, 1490, 5273, 7076, 135228, 710, 56925, 871
GOTERM_BP_FAT	GO:0051346~negative regulation of hydrolase activity	43	1.96631	0.0750796	3.81385e-05	908	401	16650	0.233139	0.00236728	4.08745	1410, 653145, 2644, 9806, 117166, 1294, 197, 643394, 960, 3700, 334, 335, 7448, 7042, 51176, 10156, 5329, 5265, 26998, 140902, 8710, 4842, 5345, 7429, 57718, 5055, 462, 409, 5997, 718, 7980, 3001, 114783, 144568, 153769, 7077, 5273, 7076, 10188, 135228, 710, 56925, 871
GOTERM_MF_FAT	GO:0004857~enzyme inhibitor activity	41	1.95372	0.110845	6.69329e-05	835	389	15478	0.0934661	0.00698456	3.89734	2644, 9806, 117166, 1294, 79849, 197, 643394, 8651, 81706, 334, 3700, 1604, 335, 51176, 5265, 26998, 302, 140902, 8710, 4179, 633, 306, 80316, 5345, 7429, 5055, 462, 23767, 7980, 718, 146760, 144568, 153769, 7077, 5273, 7076, 10188, 135228, 710, 871, 56925
GOTERM_MF_FAT	GO:0004867~serine-type endopeptidase inhibitor activity	16	3.05757	0.337153	0.000203804	835	97	15478	0.258297	0.0185021	1.52091	8710, 117166, 1294, 643394, 5345, 3700, 334, 5055, 462, 7980, 144568, 5273, 135228, 710, 871, 5265
GOTERM_BP_FAT	GO:0030162~regulation of proteolysis	62	1.60578	0.486389	0.000247557	908	708	16650	0.821508	0.0107793	5.89354	1410, 2147, 6774, 1191, 117166, 1294, 2335, 197, 143458, 334, 7448, 2192, 3965, 51176, 5327, 2152, 10062, 5265, 5329, 4217, 5118, 7133, 348, 409, 10769, 7980, 7077, 1490, 5273, 7076, 56925, 871, 653145, 9806, 1454, 643394, 960, 6280, 3700, 1604, 8797, 5699, 4323, 629, 26998, 64285, 140902, 6279, 8710, 4179, 5345, 5720, 5199, 7429, 5055, 462, 355, 718, 144568, 710, 135228, 54941
Annotation Cluster 21	Enrichment Score: 4.62
GOTERM_CC_FAT	GO:0098589~membrane region	43	2.126	0.00799829	5.32035e-06	830	354	14527	0.00363252	0.000214044	4.08745	1910, 114569, 9722, 6281, 1604, 3753, 284119, 287, 23017, 79026, 7018, 112464, 302, 5174, 4179, 5743, 5175, 7037, 51704, 4035, 4842, 79054, 858, 4118, 7133, 23621, 7462, 5621, 7132, 409, 23149, 26119, 355, 7070, 146760, 10287, 23180, 10188, 3643, 10008, 871, 84251, 1000
GOTERM_CC_FAT	GO:0045121~membrane raft	34	2.14831	0.0738783	4.9158e-05	830	277	14527	0.0330659	0.00146088	3.23194	1910, 114569, 9722, 6281, 1604, 3753, 284119, 287, 23017, 79026, 112464, 302, 5174, 5175, 5743, 51704, 4842, 79054, 858, 4118, 7133, 23621, 7462, 5621, 7132, 355, 7070, 146760, 10287, 23180, 3643, 10008, 871, 1000
GOTERM_CC_FAT	GO:0098857~membrane microdomain	34	2.14058	0.0784524	5.22027e-05	830	278	14527	0.0350776	0.00148671	3.23194	1910, 114569, 9722, 6281, 1604, 3753, 284119, 287, 23017, 79026, 112464, 302, 5174, 5175, 5743, 51704, 4842, 79054, 858, 4118, 7133, 23621, 7462, 5621, 7132, 355, 7070, 146760, 10287, 23180, 3643, 10008, 871, 1000
Annotation Cluster 22	Enrichment Score: 4.58
GOTERM_BP_FAT	GO:0032835~glomerulus development	16	4.65702	0.00202051	1.02601e-06	908	63	16650	0.00711559	0.00012751	1.52091	59, 4854, 8710, 5156, 5175, 26508, 652, 25937, 655, 55959, 84623, 285, 2302, 182, 51196, 9788
GOTERM_BP_FAT	GO:0072006~nephron development	22	2.92329	0.0355734	1.8067e-05	908	138	16650	0.118162	0.00135121	2.09125	59, 6299, 4854, 65266, 5156, 8710, 5175, 6772, 26508, 652, 25937, 255743, 7482, 655, 55959, 84623, 285, 2302, 6928, 182, 51196, 9788
GOTERM_BP_FAT	GO:0001655~urogenital system development	36	2.06291	0.134925	6.8558e-05	908	320	16650	0.379469	0.00381016	3.42205	10818, 5950, 59, 4854, 6772, 9510, 285, 7042, 6928, 51196, 84159, 23371, 65250, 3037, 6715, 1282, 6299, 65266, 5156, 8710, 9420, 5175, 26508, 652, 25937, 255743, 84623, 7482, 55959, 655, 2302, 157506, 182, 2255, 116039, 9788
GOTERM_BP_FAT	GO:0072001~renal system development	33	2.13824	0.145242	7.38039e-05	908	283	16650	0.401718	0.00400519	3.13688	5950, 59, 4854, 6772, 9510, 285, 6928, 7042, 51196, 84159, 23371, 65250, 3037, 1282, 6299, 65266, 5156, 8710, 5175, 26508, 652, 25937, 255743, 7482, 55959, 655, 84623, 2302, 157506, 182, 2255, 116039, 9788
GOTERM_BP_FAT	GO:0001822~kidney development	31	2.12902	0.270314	0.00013744	908	267	16650	0.615822	0.00666752	2.94677	59, 4854, 6772, 9510, 285, 6928, 7042, 51196, 84159, 23371, 65250, 3037, 6299, 5156, 8710, 65266, 5175, 26508, 652, 25937, 255743, 7482, 55959, 655, 84623, 2302, 157506, 182, 2255, 116039, 9788
Annotation Cluster 23	Enrichment Score: 4.42
GOTERM_BP_FAT	GO:0014070~response to organic cyclic compound	81	1.6394	0.0228796	1.16194e-05	908	906	16650	0.0776876	0.00096229	7.69962	5066, 1410, 112, 6774, 148022, 5069, 6772, 2052, 730249, 7706, 333, 56829, 285, 6262, 6928, 2950, 3485, 51176, 6566, 249, 10062, 54852, 6781, 6095, 5743, 306, 51569, 6502, 164091, 409, 6402, 23318, 6609, 3490, 3549, 2255, 1811, 6777, 1490, 1815, 2022, 4790, 1515, 5142, 6285, 1910, 5144, 114907, 6678, 3753, 1843, 7042, 57190, 3172, 54331, 1791, 5798, 23586, 4323, 1369, 10411, 3673, 6715, 11213, 94…
GOTERM_BP_FAT	GO:0009725~response to hormone	76	1.63186	0.0514005	2.61072e-05	908	854	16650	0.166156	0.00172906	7.22433	5066, 2645, 5166, 4303, 112, 6774, 5069, 6772, 730249, 197, 23175, 2950, 3485, 51176, 249, 10062, 54852, 6781, 6095, 302, 5743, 306, 634, 51569, 7031, 6502, 3718, 164091, 409, 3490, 6777, 54328, 7077, 1490, 6776, 7076, 3643, 2022, 4790, 1515, 6285, 2623, 114907, 8651, 9882, 6678, 1604, 7042, 1843, 2791, 3172, 54331, 245972, 5798, 4323, 1369, 3673, 261729, 6715, 9420, 26508, 652, 858, 2690, 655, 5…
GOTERM_BP_FAT	GO:0033993~response to lipid	75	1.59916	0.116685	5.92848e-05	908	860	16650	0.338096	0.00340439	7.12928	5066, 5950, 1410, 5166, 112, 6774, 148022, 5069, 730249, 7706, 3965, 2950, 3485, 51176, 5947, 249, 10062, 54852, 6781, 6095, 5743, 306, 51569, 7133, 6502, 164091, 7132, 409, 3490, 3549, 55593, 2255, 7075, 3860, 6777, 1490, 2022, 4790, 56603, 1515, 5142, 6285, 1910, 114609, 5144, 114907, 2626, 6678, 7042, 8797, 1843, 3172, 23328, 4582, 1369, 3673, 6715, 6279, 11213, 9420, 26508, 652, 5723, 2690, 6…
GOTERM_BP_FAT	GO:0048545~response to steroid hormone	40	1.92514	0.225288	0.000114522	908	381	16650	0.549375	0.0058015	3.80228	6285, 5066, 5069, 730249, 114907, 6678, 1843, 7042, 3172, 2950, 51176, 3485, 249, 10062, 54852, 1369, 6781, 6095, 6715, 9420, 5743, 26508, 306, 652, 2690, 51569, 655, 6502, 5724, 164091, 409, 355, 3490, 2494, 85315, 1490, 2353, 2022, 590, 1515
Annotation Cluster 24	Enrichment Score: 4.41
GOTERM_BP_FAT	GO:0001667~ameboidal-type cell migration	40	2.29213	0.00408814	2.07597e-06	908	320	16650	0.0143449	0.000244864	3.80228	1910, 2050, 223117, 6772, 8742, 285, 6678, 10505, 335, 7042, 84159, 51176, 23328, 4233, 4921, 3037, 51564, 6781, 3673, 6273, 5743, 5175, 306, 652, 634, 154810, 3690, 57715, 7429, 3373, 350, 348, 56920, 152007, 2255, 6863, 8828, 57449, 6776, 7076
GOTERM_BP_FAT	GO:0090130~tissue migration	32	2.47588	0.0107105	5.43901e-06	908	237	16650	0.037148	0.000504614	3.04183	59, 2050, 6772, 8742, 285, 6678, 335, 7042, 23328, 4233, 3037, 51564, 6781, 3673, 6273, 5175, 5743, 306, 634, 652, 154810, 3690, 7429, 350, 3373, 348, 152007, 6863, 2255, 8828, 57449, 6776
GOTERM_BP_FAT	GO:0010631~epithelial cell migration	31	2.49319	0.0134125	6.8112e-06	908	228	16650	0.0463	0.000615474	2.94677	2050, 6772, 8742, 285, 6678, 335, 7042, 23328, 4233, 3037, 51564, 6781, 3673, 6273, 5175, 5743, 306, 634, 652, 154810, 3690, 7429, 350, 3373, 348, 152007, 6863, 2255, 8828, 57449, 6776
GOTERM_BP_FAT	GO:0090132~epithelium migration	31	2.46081	0.0174441	8.85875e-06	908	231	16650	0.0597948	0.000780166	2.94677	2050, 6772, 8742, 285, 6678, 335, 7042, 23328, 4233, 3037, 51564, 6781, 3673, 6273, 5175, 5743, 306, 634, 652, 154810, 3690, 7429, 350, 3373, 348, 152007, 6863, 2255, 8828, 57449, 6776
GOTERM_BP_FAT	GO:0010634~positive regulation of epithelial cell migration	19	3.31812	0.0266948	1.35572e-05	908	105	16650	0.0900435	0.00105965	1.80608	3037, 51564, 3673, 5743, 306, 652, 3690, 154810, 6678, 3373, 7429, 7042, 152007, 8828, 6863, 2255, 23328, 6776, 4233
GOTERM_BP_FAT	GO:0010632~regulation of epithelial cell migration	24	2.60407	0.0906956	4.60745e-05	908	169	16650	0.274349	0.00278469	2.28137	3037, 51564, 6781, 3673, 5743, 306, 634, 652, 3690, 154810, 285, 7429, 6678, 3373, 350, 348, 7042, 152007, 8828, 6863, 2255, 23328, 6776, 4233
GOTERM_BP_FAT	GO:0043542~endothelial cell migration	22	2.61957	0.185708	9.43848e-05	908	154	16650	0.481569	0.00496452	2.09125	51564, 6781, 6273, 2050, 5175, 5743, 6772, 306, 652, 8742, 3690, 154810, 285, 6678, 350, 335, 348, 8828, 23328, 57449, 6776, 4233
GOTERM_BP_FAT	GO:0010594~regulation of endothelial cell migration	16	2.55124	2.79118	0.00143646	908	115	16650	0.999955	0.0384755	1.52091	51564, 6781, 5743, 306, 634, 652, 3690, 154810, 285, 6678, 350, 348, 8828, 23328, 6776, 4233
GOTERM_BP_FAT	GO:0010595~positive regulation of endothelial cell migration	11	2.96628	6.84603	0.00359462	908	68	16650	1	0.0735669	1.04563	51564, 8828, 5743, 23328, 306, 6776, 652, 154810, 3690, 4233, 6678
Annotation Cluster 25	Enrichment Score: 4.37
GOTERM_BP_FAT	GO:0032963~collagen metabolic process	22	3.6674	0.000836104	4.2457e-07	908	110	16650	0.00295064	6.03044e-05	2.09125	136227, 4313, 3673, 1282, 2147, 1284, 8710, 1294, 4316, 652, 5345, 1303, 7148, 9902, 9697, 23371, 1490, 1287, 2022, 871, 64175, 4323
GOTERM_BP_FAT	GO:0044259~multicellular organismal macromolecule metabolic process	22	3.50795	0.0018043	9.1622e-07	908	115	16650	0.00635661	0.000115937	2.09125	136227, 4313, 3673, 1282, 2147, 1284, 8710, 1294, 4316, 652, 5345, 1303, 7148, 9902, 9697, 23371, 1490, 1287, 2022, 871, 64175, 4323
GOTERM_BP_FAT	GO:0044236~multicellular organism metabolic process	23	3.17106	0.0056312	2.85956e-06	908	133	16650	0.0197059	0.000306147	2.18631	136227, 4313, 3673, 1282, 2147, 1284, 8710, 1294, 4316, 652, 2690, 5345, 1303, 7148, 9902, 9697, 23371, 1490, 1287, 2022, 871, 64175, 4323
GOTERM_BP_FAT	GO:0030574~collagen catabolic process	10	2.82108	15.225	0.00835211	908	65	16650	1	0.131217	0.95057	136227, 4313, 1282, 1284, 1294, 4316, 1287, 1303, 4323, 9902
GOTERM_BP_FAT	GO:0044243~multicellular organism catabolic process	10	2.54681	27.0586	0.0158939	908	72	16650	1	0.201339	0.95057	136227, 4313, 1282, 1284, 1294, 4316, 1287, 1303, 4323, 9902
Annotation Cluster 26	Enrichment Score: 4.3
GOTERM_BP_FAT	GO:0060333~interferon-gamma-mediated signaling pathway	17	3.89661	0.0104385	5.30084e-06	908	80	16650	0.0362217	0.000498443	1.61597	3660, 3136, 6772, 7706, 10379, 960, 85363, 5724, 10437, 3459, 3659, 4502, 567, 10062, 3105, 3665, 81603
GOTERM_BP_FAT	GO:0071346~cellular response to interferon-gamma	20	2.71659	0.258028	0.000131185	908	135	16650	0.598726	0.006501	1.90114	3660, 3136, 6772, 7706, 730249, 10379, 960, 85363, 5724, 10437, 3965, 3459, 6356, 3659, 4502, 567, 10062, 3105, 3665, 81603
GOTERM_BP_FAT	GO:0034341~response to interferon-gamma	22	2.50568	0.351269	0.00017867	908	161	16650	0.711672	0.00814856	2.09125	3660, 10410, 3136, 6772, 7706, 730249, 8651, 10379, 960, 85363, 5724, 10437, 3965, 3459, 6356, 3659, 4502, 567, 10062, 3105, 3665, 81603
Annotation Cluster 27	Enrichment Score: 4.15
GOTERM_BP_FAT	GO:0007264~small GTPase mediated signal transduction	56	1.94852	0.00532262	2.70286e-06	908	527	16650	0.0186361	0.000303372	5.32319	10152, 57826, 57480, 4853, 3084, 83871, 200894, 3479, 57580, 80243, 335, 54453, 54769, 153020, 161253, 10156, 158158, 9639, 10161, 5175, 5649, 9258, 348, 10769, 2669, 2255, 23362, 2664, 5874, 7077, 10435, 27352, 23580, 1600, 64926, 7042, 6237, 51196, 27289, 9855, 58480, 5864, 347273, 10411, 55200, 643338, 6236, 9181, 9844, 10287, 5337, 5338, 57449, 64792, 10188, 64283
GOTERM_BP_FAT	GO:0007265~Ras protein signal transduction	37	2.12022	0.0589118	2.99234e-05	908	320	16650	0.188012	0.00196288	3.51711	10152, 27352, 23580, 57826, 57480, 4853, 3084, 3479, 64926, 57580, 80243, 335, 7042, 6237, 51196, 9855, 58480, 10156, 9639, 347273, 10161, 10411, 55200, 5175, 643338, 348, 10769, 9181, 2255, 9844, 5337, 23362, 2664, 7077, 57449, 64283, 10435
GOTERM_BP_FAT	GO:0051056~regulation of small GTPase mediated signal transduction	32	1.96249	0.876807	0.0004471	908	299	16650	0.955511	0.017334	3.04183	27352, 57480, 4853, 3084, 57636, 3479, 64926, 57580, 80243, 335, 7042, 51196, 9855, 23092, 58480, 10156, 6494, 9639, 347273, 10161, 55200, 5649, 348, 9181, 2255, 23108, 23362, 2664, 57449, 7077, 10144, 64283
GOTERM_BP_FAT	GO:0046578~regulation of Ras protein signal transduction	24	2.16792	1.38925	0.000710144	908	203	16650	0.992877	0.0241799	2.28137	9639, 10161, 347273, 27352, 57480, 4853, 55200, 3084, 3479, 64926, 80243, 57580, 335, 348, 7042, 9181, 2255, 51196, 23362, 9855, 57449, 7077, 10156, 64283
Annotation Cluster 28	Enrichment Score: 4.09
GOTERM_BP_FAT	GO:0031960~response to corticosteroid	23	2.66931	0.0927291	4.7108e-05	908	158	16650	0.27955	0.00282255	2.18631	6285, 5066, 6781, 6715, 5069, 5743, 306, 114907, 2690, 5724, 6678, 1843, 355, 3490, 2950, 3485, 1490, 2022, 2353, 249, 590, 1515, 1369
GOTERM_BP_FAT	GO:0051384~response to glucocorticoid	21	2.69285	0.189571	9.63498e-05	908	143	16650	0.488612	0.00502962	1.9962	6285, 5066, 6781, 6715, 5069, 5743, 306, 114907, 2690, 5724, 6678, 1843, 355, 3490, 2950, 3485, 2353, 249, 590, 1515, 1369
GOTERM_BP_FAT	GO:0048545~response to steroid hormone	40	1.92514	0.225288	0.000114522	908	381	16650	0.549375	0.0058015	3.80228	6285, 5066, 5069, 730249, 114907, 6678, 1843, 7042, 3172, 2950, 51176, 3485, 249, 10062, 54852, 1369, 6781, 6095, 6715, 9420, 5743, 26508, 306, 652, 2690, 51569, 655, 6502, 5724, 164091, 409, 355, 3490, 2494, 85315, 1490, 2353, 2022, 590, 1515
Annotation Cluster 29	Enrichment Score: 3.94
GOTERM_BP_FAT	GO:0002576~platelet degranulation	19	3.2561	0.0348836	1.77166e-05	908	107	16650	0.116009	0.00133941	1.80608	1191, 5175, 5768, 2335, 3479, 3690, 5345, 197, 334, 6678, 350, 3700, 335, 7042, 1675, 7076, 7018, 710, 5265
GOTERM_CC_FAT	GO:0031091~platelet alpha granule	16	3.73385	0.026828	1.78472e-05	830	75	14527	0.0121334	0.000610194	1.52091	1191, 5175, 5768, 2335, 5345, 197, 3690, 3479, 334, 6678, 7042, 1675, 7058, 7076, 710, 5265
GOTERM_BP_FAT	GO:0045055~regulated exocytosis	35	2.22846	0.0360425	1.83053e-05	908	288	16650	0.119624	0.00135447	3.327	145741, 1191, 5413, 8676, 2335, 197, 3479, 3700, 6678, 334, 335, 7042, 3965, 55503, 9751, 388125, 7018, 5265, 5864, 261729, 5175, 5768, 306, 634, 3690, 5345, 6853, 350, 5724, 7462, 1675, 7076, 3566, 710, 93664
GOTERM_CC_FAT	GO:0060205~cytoplasmic membrane-bounded vesicle lumen	19	3.1671	0.0375343	2.49708e-05	830	105	14527	0.0169352	0.000813013	1.80608	1191, 5768, 2335, 3479, 5345, 197, 23621, 3700, 6678, 350, 335, 348, 7042, 1675, 7076, 3040, 7018, 710, 5265
GOTERM_CC_FAT	GO:0031983~vesicle lumen	19	3.13722	0.0428445	2.85042e-05	830	106	14527	0.0193083	0.000885842	1.80608	1191, 5768, 2335, 3479, 5345, 197, 23621, 3700, 6678, 350, 335, 348, 7042, 1675, 7076, 3040, 7018, 710, 5265
GOTERM_CC_FAT	GO:0034774~secretory granule lumen	16	3.25626	0.14256	9.48887e-05	830	86	14527	0.0628453	0.00249331	1.52091	1191, 5768, 2335, 3479, 5345, 197, 6678, 350, 3700, 335, 7042, 1675, 7076, 7018, 710, 5265
GOTERM_CC_FAT	GO:0031093~platelet alpha granule lumen	12	3.81871	0.348132	0.000231941	830	55	14527	0.146719	0.0054563	1.14068	7042, 1675, 1191, 5768, 2335, 7076, 197, 5345, 3479, 710, 6678, 5265
GOTERM_CC_FAT	GO:0030141~secretory granule	37	1.80891	1.01571	0.000678832	830	358	14527	0.371538	0.0131832	3.51711	5066, 1889, 1191, 10970, 2335, 6843, 3479, 197, 3382, 334, 3700, 6678, 335, 7042, 5327, 7018, 64518, 5798, 9476, 5265, 5864, 4179, 5175, 5768, 306, 3690, 5345, 858, 350, 6609, 6954, 1675, 5874, 7058, 7076, 710, 1515
GOTERM_CC_FAT	GO:0099503~secretory vesicle	43	1.61157	3.45469	0.00233583	830	467	14527	0.798018	0.0357011	4.08745	5142, 5066, 1889, 1191, 10970, 5413, 8676, 6843, 2335, 3479, 197, 3382, 334, 3700, 6678, 335, 7042, 5327, 7018, 64518, 5798, 9476, 5265, 5864, 4179, 5175, 5768, 306, 858, 3690, 5345, 6853, 350, 132204, 6609, 6954, 1675, 5874, 7076, 7058, 84937, 710, 1515
GOTERM_BP_FAT	GO:0006887~exocytosis	37	1.67938	4.92147	0.0025594	908	404	16650	1	0.0579087	3.51711	145741, 1191, 5413, 8676, 2335, 6843, 197, 3479, 3700, 6678, 334, 335, 7042, 3965, 55503, 9751, 388125, 7018, 5265, 5864, 261729, 5175, 5768, 306, 634, 3690, 5345, 6853, 350, 5724, 7462, 1675, 5874, 7076, 3566, 710, 93664
Annotation Cluster 30	Enrichment Score: 3.69
GOTERM_BP_FAT	GO:0050678~regulation of epithelial cell proliferation	35	2.13932	0.0835155	4.24255e-05	908	300	16650	0.255682	0.00258689	3.327	10818, 1910, 6772, 8742, 3479, 6678, 7042, 130120, 6356, 5798, 2152, 3037, 219736, 9420, 634, 652, 858, 3690, 55959, 350, 3373, 348, 26257, 3549, 2255, 8828, 3915, 116039, 6776, 9788, 135228, 2022, 57560, 3912, 1515
GOTERM_BP_FAT	GO:0050673~epithelial cell proliferation	37	1.95524	0.312613	0.000158979	908	347	16650	0.669312	0.00760255	3.51711	6772, 8742, 3479, 6678, 335, 7042, 6928, 26298, 130120, 6356, 5798, 2152, 4323, 3037, 219736, 9420, 634, 652, 858, 3690, 55959, 3373, 350, 348, 26257, 3549, 2255, 8828, 3915, 116039, 6776, 9788, 135228, 3912, 2022, 57560, 1515
GOTERM_BP_FAT	GO:0050679~positive regulation of epithelial cell proliferation	20	2.27789	2.39974	0.00123267	908	161	16650	0.999813	0.0347112	1.90114	3037, 219736, 9420, 652, 8742, 3479, 3690, 858, 3373, 3549, 8828, 2255, 130120, 6356, 3915, 116039, 6776, 5798, 3912, 2152
Annotation Cluster 31	Enrichment Score: 3.69
GOTERM_BP_FAT	GO:0061448~connective tissue development	30	2.33098	0.0699739	3.55441e-05	908	236	16650	0.219165	0.00222627	2.85171	59, 7227, 649, 22856, 960, 7042, 84159, 3696, 6474, 7045, 64764, 6781, 5745, 8710, 652, 2690, 8372, 7482, 55959, 655, 2261, 3373, 9658, 3549, 91252, 1490, 116039, 7076, 57560, 871
GOTERM_BP_FAT	GO:0051216~cartilage development	25	2.50506	0.114625	5.82377e-05	908	183	16650	0.333254	0.00337219	2.37643	7227, 649, 22856, 960, 7042, 3696, 6474, 7045, 64764, 6781, 5745, 652, 2690, 8372, 7482, 55959, 655, 2261, 3373, 3549, 1490, 116039, 7076, 57560, 871
GOTERM_BP_FAT	GO:0002062~chondrocyte differentiation	13	2.5911	7.85147	0.00414354	908	92	16650	1	0.0826495	1.23574	64764, 3549, 5745, 6474, 116039, 652, 57560, 22856, 871, 7482, 55959, 7045, 2261
Annotation Cluster 32	Enrichment Score: 3.66
GOTERM_BP_FAT	GO:0032835~glomerulus development	16	4.65702	0.00202051	1.02601e-06	908	63	16650	0.00711559	0.00012751	1.52091	59, 4854, 8710, 5156, 5175, 26508, 652, 25937, 655, 55959, 84623, 285, 2302, 182, 51196, 9788
GOTERM_BP_FAT	GO:0072012~glomerulus vasculature development	8	6.37809	0.310526	0.000157916	908	23	16650	0.666856	0.00760415	0.760456	59, 4854, 5156, 8710, 5175, 652, 285, 655
GOTERM_BP_FAT	GO:0061440~kidney vasculature development	8	5.86784	0.552696	0.000281394	908	25	16650	0.85897	0.0117305	0.760456	59, 4854, 5156, 8710, 5175, 652, 285, 655
GOTERM_BP_FAT	GO:0061437~renal system vasculature development	8	5.86784	0.552696	0.000281394	908	25	16650	0.85897	0.0117305	0.760456	59, 4854, 5156, 8710, 5175, 652, 285, 655
GOTERM_BP_FAT	GO:0072109~glomerular mesangium development	4	5.23914	52.7698	0.0373751	908	14	16650	1	0.339589	0.380228	59, 8710, 652, 655
Annotation Cluster 33	Enrichment Score: 3.61
GOTERM_BP_FAT	GO:0030029~actin filament-based process	64	1.74638	0.033529	1.70285e-05	908	672	16650	0.111766	0.00130156	6.08365	10152, 5066, 6262, 118, 57580, 335, 7169, 287, 6356, 112464, 79784, 64097, 9639, 6781, 23500, 4035, 7138, 89848, 2255, 1490, 9788, 10008, 5592, 10435, 1515, 5142, 23580, 91010, 10529, 22998, 5144, 4739, 2626, 9722, 6281, 6280, 7148, 7042, 3753, 27289, 9855, 83715, 23092, 339451, 58480, 7111, 10411, 1264, 4867, 5156, 643338, 5345, 541468, 7429, 2302, 85458, 80115, 9181, 1674, 6863, 50507, 9844, 20…
GOTERM_BP_FAT	GO:0007010~cytoskeleton organization	88	1.41054	1.77531	0.000909175	908	1144	16650	0.998219	0.0281141	8.36502	5066, 10152, 1410, 3866, 118, 4000, 57580, 335, 7169, 287, 6867, 79884, 6356, 79998, 112464, 6566, 79784, 6494, 64097, 9639, 23500, 4035, 3853, 54461, 348, 10769, 27124, 9820, 7070, 89848, 2255, 3860, 1490, 9788, 120, 5592, 10435, 1515, 23580, 91010, 10529, 22998, 4739, 11076, 57701, 6281, 6280, 7148, 667, 7042, 3983, 84223, 51196, 27289, 401720, 9855, 124602, 83715, 23092, 4135, 339451, 58480, 3…
GOTERM_BP_FAT	GO:0030036~actin cytoskeleton organization	49	1.6248	1.86267	0.000954317	908	553	16650	0.9987	0.0289755	4.65779	10152, 57580, 118, 335, 7169, 6356, 112464, 79784, 64097, 9639, 23500, 89848, 2255, 1490, 9788, 5592, 10435, 1515, 23580, 91010, 10529, 22998, 4739, 6281, 6280, 7148, 27289, 9855, 23092, 83715, 339451, 58480, 7111, 10411, 1264, 4867, 5156, 643338, 5345, 541468, 7429, 2302, 80115, 9181, 6863, 50507, 9844, 2037, 23242
Annotation Cluster 34	Enrichment Score: 3.47
GOTERM_BP_FAT	GO:0048584~positive regulation of response to stimulus	162	1.46335	0.000714939	3.63043e-07	908	2030	16650	0.00252359	5.49285e-05	15.3992	10347, 10818, 2147, 6774, 1191, 3084, 8742, 3479, 284654, 335, 6356, 112464, 7066, 2152, 4217, 10161, 4313, 6299, 219736, 8406, 9252, 9446, 5743, 5175, 3690, 90525, 255743, 7482, 4118, 55959, 5649, 5364, 409, 3549, 10913, 7070, 6777, 7077, 1490, 4790, 2022, 57560, 1815, 1000, 11082, 6285, 5142, 114609, 5971, 5144, 1454, 2626, 8651, 22856, 6280, 6283, 7042, 51196, 130120, 919, 23328, 6474, 83719, …
GOTERM_BP_FAT	GO:0023056~positive regulation of signaling	125	1.46649	0.0196876	9.99816e-06	908	1563	16650	0.0672215	0.000869466	11.8821	5950, 10818, 10347, 2645, 2147, 6774, 1191, 3084, 8742, 3479, 284654, 335, 6356, 112464, 7066, 2152, 4828, 4826, 4217, 10161, 6299, 219736, 8406, 9446, 5743, 5175, 3690, 90525, 255743, 7482, 4118, 55959, 5649, 5364, 409, 10913, 3549, 7077, 1490, 57560, 1815, 2022, 4790, 1000, 11082, 6285, 114609, 1454, 2626, 22856, 8651, 6280, 6283, 7042, 51196, 23328, 6474, 5699, 81603, 5966, 9770, 6764, 5156, 6…
GOTERM_BP_FAT	GO:0009967~positive regulation of signal transduction	116	1.48956	0.0218547	1.10988e-05	908	1428	16650	0.0743399	0.000930267	11.0266	10818, 10347, 2147, 6774, 1191, 3084, 8742, 3479, 284654, 335, 6356, 112464, 7066, 2152, 4217, 10161, 6299, 219736, 8406, 9446, 5175, 5743, 3690, 90525, 255743, 4118, 55959, 7482, 5649, 5364, 409, 10913, 3549, 7077, 1490, 57560, 1815, 2022, 4790, 11082, 1000, 6285, 114609, 1454, 2626, 22856, 8651, 6280, 6283, 7042, 51196, 23328, 6474, 5699, 81603, 5966, 9770, 6764, 5156, 6279, 51704, 5345, 85458,…
GOTERM_BP_FAT	GO:0010647~positive regulation of cell communication	123	1.45045	0.0378504	1.92236e-05	908	1555	16650	0.125233	0.00137841	11.692	5950, 10818, 10347, 2645, 2147, 6774, 1191, 3084, 8742, 3479, 284654, 335, 6356, 112464, 7066, 2152, 4828, 4826, 4217, 10161, 6299, 219736, 8406, 9446, 5175, 5743, 3690, 90525, 255743, 7482, 4118, 55959, 5649, 5364, 409, 10913, 3549, 7077, 1490, 57560, 1815, 2022, 4790, 1000, 11082, 6285, 114609, 1454, 2626, 22856, 8651, 6280, 6283, 7042, 51196, 23328, 6474, 5699, 81603, 5966, 9770, 6764, 5156, 6…
GOTERM_BP_FAT	GO:0001934~positive regulation of protein phosphorylation	77	1.58646	0.118991	6.04571e-05	908	890	16650	0.343475	0.00344319	7.31939	10818, 10347, 57826, 2147, 112, 6774, 1191, 3084, 649, 3479, 284654, 7448, 54769, 3965, 6356, 112464, 7066, 4921, 5329, 4217, 219736, 302, 9252, 5175, 3690, 255743, 7133, 85363, 5649, 9064, 2261, 7132, 1852, 409, 10913, 54757, 2255, 1490, 7077, 3643, 1815, 57498, 2022, 1000, 1910, 1600, 114609, 2623, 8651, 960, 6283, 7042, 8797, 22924, 51196, 23328, 9770, 10411, 84922, 6764, 147, 5156, 51704, 652…
GOTERM_BP_FAT	GO:0006468~protein phosphorylation	138	1.36636	0.203926	0.000103653	908	1852	16650	0.513957	0.00536956	13.1179	10152, 1410, 10347, 10818, 5166, 2147, 6774, 1191, 3084, 2335, 3479, 284654, 157, 335, 2950, 6356, 112464, 7066, 10156, 338761, 4921, 4217, 219736, 8408, 56997, 9252, 5175, 3690, 255743, 9542, 5649, 3718, 348, 409, 27124, 10913, 6609, 7070, 7075, 6777, 7077, 1490, 6776, 4790, 1815, 2022, 1000, 1910, 114609, 5144, 2623, 1454, 64926, 8651, 283455, 6283, 1843, 7042, 22924, 51196, 23328, 4233, 5699, …
GOTERM_BP_FAT	GO:0051246~regulation of protein metabolic process	178	1.29936	0.247036	0.000125591	908	2512	16650	0.58279	0.00631452	16.9202	1410, 10347, 10818, 8531, 2147, 6774, 1191, 79589, 3084, 117166, 1294, 2335, 8742, 3479, 8672, 284654, 143458, 334, 80381, 335, 2950, 6356, 51176, 29128, 112464, 7066, 2152, 338761, 4921, 602, 4217, 9636, 219736, 9252, 5175, 3690, 255743, 5649, 348, 409, 23318, 27124, 10913, 6609, 7070, 6777, 1490, 7077, 7076, 4790, 2022, 1815, 56925, 871, 1000, 8555, 1910, 653145, 114609, 9806, 2623, 5144, 1454,…
GOTERM_BP_FAT	GO:0042327~positive regulation of phosphorylation	78	1.53464	0.312736	0.000159042	908	932	16650	0.669457	0.00755365	7.41445	10818, 10347, 57826, 2147, 112, 6774, 1191, 3084, 649, 3479, 284654, 7448, 54769, 3965, 6356, 112464, 7066, 4921, 5329, 4217, 219736, 302, 9252, 5175, 8543, 3690, 255743, 7133, 85363, 5649, 9064, 2261, 7132, 1852, 409, 10913, 54757, 2255, 1490, 7077, 3643, 1815, 57498, 2022, 1000, 1910, 1600, 114609, 2623, 8651, 960, 6283, 7042, 8797, 22924, 51196, 23328, 9770, 10411, 84922, 6764, 147, 5156, 5170…
GOTERM_BP_FAT	GO:0042325~regulation of phosphorylation	108	1.42168	0.312944	0.000159147	908	1393	16650	0.6697	0.00750742	10.2662	10818, 10347, 2645, 2147, 6774, 1191, 3084, 2335, 3479, 284654, 335, 2950, 6356, 112464, 7066, 338761, 4921, 4217, 219736, 9252, 5175, 8543, 3690, 255743, 5649, 113791, 348, 409, 10913, 6609, 27124, 7070, 7077, 1490, 1815, 2022, 1000, 1910, 114609, 5144, 2623, 8651, 6283, 1843, 7042, 22924, 51196, 23328, 9770, 10411, 84922, 6764, 5156, 51704, 5345, 5621, 64798, 9181, 718, 152007, 152831, 146760, …
GOTERM_BP_FAT	GO:0001932~regulation of protein phosphorylation	102	1.43875	0.318959	0.000162211	908	1300	16650	0.676669	0.00754907	9.69582	10818, 10347, 2147, 6774, 1191, 3084, 2335, 3479, 284654, 335, 2950, 6356, 112464, 7066, 338761, 4921, 4217, 219736, 9252, 5175, 3690, 255743, 5649, 348, 409, 10913, 6609, 27124, 7070, 7077, 1490, 1815, 2022, 1000, 1910, 114609, 5144, 2623, 8651, 6283, 1843, 7042, 22924, 51196, 23328, 9770, 10411, 84922, 6764, 5156, 51704, 5345, 5621, 64798, 9181, 152007, 718, 152831, 146760, 10188, 57826, 112, 6…
GOTERM_BP_FAT	GO:0032268~regulation of cellular protein metabolic process	167	1.30532	0.322095	0.000163808	908	2346	16650	0.680245	0.00757251	15.8745	1410, 10347, 10818, 8531, 2147, 6774, 1191, 79589, 3084, 117166, 1294, 2335, 3479, 8672, 284654, 334, 335, 2950, 6356, 51176, 29128, 112464, 7066, 2152, 338761, 4921, 602, 4217, 9636, 219736, 9252, 5175, 3690, 255743, 5649, 348, 409, 23318, 27124, 10913, 6609, 7070, 7077, 1490, 7076, 4790, 2022, 1815, 56925, 871, 1000, 8555, 1910, 653145, 114609, 9806, 5144, 2623, 1454, 8651, 6280, 6283, 7042, 18…
GOTERM_BP_FAT	GO:0051174~regulation of phosphorus metabolic process	121	1.37727	0.427745	0.000217648	908	1611	16650	0.780191	0.00972657	11.5019	10818, 10347, 2645, 2147, 6774, 1191, 3084, 333, 2335, 3479, 284654, 335, 2950, 6356, 112464, 7066, 338761, 4921, 4217, 219736, 5745, 9252, 5175, 8543, 3690, 255743, 5649, 113791, 348, 409, 10913, 6609, 27124, 7070, 7077, 1490, 153769, 1815, 2022, 1000, 1910, 114609, 5144, 2623, 8651, 6283, 1843, 7042, 22924, 51196, 23328, 9770, 56975, 10411, 84922, 6764, 5156, 51704, 5345, 5621, 64798, 9181, 718…
GOTERM_BP_FAT	GO:0045937~positive regulation of phosphate metabolic process	85	1.48584	0.436169	0.000221943	908	1049	16650	0.786666	0.00985431	8.07985	10818, 10347, 57826, 2147, 112, 6774, 1191, 3084, 649, 3479, 284654, 7448, 54769, 3965, 6356, 112464, 7066, 4921, 5329, 4217, 219736, 5745, 302, 9252, 5175, 4842, 8543, 3690, 255743, 7133, 85363, 5649, 2261, 9064, 7132, 348, 1852, 409, 6609, 10913, 54757, 2255, 1490, 7077, 3643, 1815, 57498, 2022, 1000, 1910, 1600, 114609, 2623, 8651, 960, 6283, 7042, 8797, 22924, 51196, 23328, 9770, 4881, 10411,…
GOTERM_BP_FAT	GO:0010562~positive regulation of phosphorus metabolic process	85	1.48584	0.436169	0.000221943	908	1049	16650	0.786666	0.00985431	8.07985	10818, 10347, 57826, 2147, 112, 6774, 1191, 3084, 649, 3479, 284654, 7448, 54769, 3965, 6356, 112464, 7066, 4921, 5329, 4217, 219736, 5745, 302, 9252, 5175, 4842, 8543, 3690, 255743, 7133, 85363, 5649, 2261, 9064, 7132, 348, 1852, 409, 6609, 10913, 54757, 2255, 1490, 7077, 3643, 1815, 57498, 2022, 1000, 1910, 1600, 114609, 2623, 8651, 960, 6283, 7042, 8797, 22924, 51196, 23328, 9770, 4881, 10411,…
GOTERM_BP_FAT	GO:1902533~positive regulation of intracellular signal transduction	76	1.52307	0.465576	0.000236941	908	915	16650	0.807816	0.0103843	7.22433	10818, 10347, 2147, 6774, 148022, 4853, 1191, 3084, 7706, 3479, 56829, 335, 54769, 3965, 6356, 55601, 112464, 7066, 2152, 4217, 10161, 219736, 9446, 5175, 5743, 255743, 7133, 85363, 5649, 5364, 9064, 2261, 7132, 1852, 409, 10769, 10913, 56892, 2255, 1490, 7077, 3643, 1815, 57498, 1000, 6285, 114609, 9722, 8651, 960, 6280, 6283, 7042, 8797, 51196, 23328, 5966, 9770, 81603, 6764, 147, 6279, 5156, 5…
GOTERM_BP_FAT	GO:0019220~regulation of phosphate metabolic process	120	1.36673	0.606472	0.000308853	908	1610	16650	0.88351	0.012641	11.4068	10818, 10347, 2645, 2147, 6774, 1191, 3084, 333, 2335, 3479, 284654, 335, 2950, 6356, 112464, 7066, 338761, 4921, 4217, 219736, 5745, 9252, 5175, 8543, 3690, 255743, 5649, 113791, 348, 409, 10913, 6609, 27124, 7070, 7077, 1490, 153769, 1815, 2022, 1000, 1910, 114609, 5144, 2623, 8651, 6283, 1843, 7042, 22924, 51196, 23328, 9770, 10411, 84922, 6764, 5156, 51704, 5345, 5621, 64798, 9181, 718, 15200…
GOTERM_BP_FAT	GO:0043408~regulation of MAPK cascade	59	1.5957	0.835608	0.000426009	908	678	16650	0.948473	0.0167091	5.60837	10818, 10347, 3084, 649, 2335, 3479, 2192, 54769, 3965, 2950, 6356, 112464, 7066, 338761, 4217, 634, 255743, 85363, 7133, 9064, 2261, 1852, 348, 409, 6609, 10913, 2255, 7077, 1490, 3643, 1815, 57498, 1000, 114609, 960, 6283, 7042, 1843, 6237, 51196, 23328, 9770, 6764, 147, 5156, 11213, 652, 858, 5345, 2690, 655, 355, 5997, 152007, 50507, 7099, 152831, 467, 10457
GOTERM_BP_FAT	GO:0043410~positive regulation of MAPK cascade	45	1.70137	1.23696	0.000631837	908	485	16650	0.98771	0.0221938	4.27757	10347, 10818, 114609, 3084, 3479, 960, 6283, 7042, 54769, 3965, 51196, 6356, 23328, 112464, 7066, 9770, 4217, 6764, 147, 5156, 652, 2690, 858, 5345, 255743, 85363, 7133, 2261, 9064, 1852, 409, 355, 10913, 152007, 2255, 152831, 7099, 50507, 7077, 1490, 3643, 1815, 10457, 57498, 1000
GOTERM_BP_FAT	GO:0032270~positive regulation of cellular protein metabolic process	106	1.36882	1.41738	0.000724622	908	1420	16650	0.99356	0.024428	10.076	10818, 10347, 8531, 2147, 6774, 1191, 79589, 3084, 2335, 3479, 284654, 6356, 29128, 112464, 7066, 2152, 4921, 602, 4217, 219736, 9252, 5175, 3690, 255743, 5649, 348, 409, 10913, 6609, 7077, 1490, 1815, 2022, 1000, 8555, 1910, 114609, 2623, 1454, 8651, 6280, 6283, 7042, 22924, 51196, 23328, 4582, 26147, 5699, 9770, 10411, 84922, 6764, 5156, 6279, 51704, 5345, 9181, 152007, 718, 152831, 10188, 5494…
GOTERM_BP_FAT	GO:0031401~positive regulation of protein modification process	88	1.41177	1.73581	0.000888778	908	1143	16650	0.997947	0.0277382	8.36502	10818, 10347, 57826, 2147, 112, 6774, 148022, 1191, 3084, 649, 3479, 284654, 7448, 54769, 3965, 6356, 112464, 7066, 4921, 5329, 4217, 219736, 302, 9252, 5175, 4842, 3690, 255743, 7133, 85363, 5649, 6502, 2261, 9064, 7132, 1852, 409, 6609, 10913, 54757, 2255, 1490, 7077, 3643, 1815, 57498, 2022, 1000, 8555, 1910, 1600, 114609, 2623, 9722, 8651, 960, 6283, 7042, 8797, 22924, 51196, 23328, 4582, 261…
GOTERM_BP_FAT	GO:0051247~positive regulation of protein metabolic process	111	1.34974	1.75054	0.000896384	908	1508	16650	0.998053	0.0278476	10.5513	10818, 10347, 8531, 2147, 6774, 1191, 79589, 3084, 8742, 2335, 3479, 284654, 80381, 6356, 29128, 112464, 7066, 2152, 4921, 602, 4217, 219736, 9252, 5175, 3690, 255743, 5649, 348, 409, 10913, 6609, 6777, 7077, 1490, 1815, 2022, 1000, 8555, 1910, 114609, 2623, 1454, 8651, 6280, 6283, 7042, 22924, 51196, 23328, 4582, 26147, 5699, 9770, 10411, 84922, 6764, 5156, 6279, 51704, 5345, 9181, 718, 152007, …
GOTERM_BP_FAT	GO:0000165~MAPK cascade	68	1.48266	2.11583	0.00108534	908	841	16650	0.999478	0.0319177	6.46388	10818, 10347, 1410, 3084, 2335, 3479, 335, 2192, 54769, 3965, 2950, 6356, 112464, 7066, 10156, 338761, 4217, 634, 255743, 7133, 85363, 9542, 3718, 9064, 2261, 1852, 348, 409, 6609, 10913, 2255, 7077, 1490, 3643, 1815, 57498, 4790, 1000, 114609, 3561, 64926, 960, 6283, 7042, 1843, 6237, 51196, 23328, 5699, 9770, 6764, 147, 5156, 11213, 652, 858, 5345, 5720, 2690, 655, 355, 5997, 152007, 50507, 709…
GOTERM_BP_FAT	GO:0016310~phosphorylation	154	1.26689	2.38869	0.00122693	908	2229	16650	0.999805	0.0346926	14.6388	10152, 1410, 10347, 10818, 2645, 5166, 2147, 6774, 1191, 3084, 2335, 3479, 284654, 157, 335, 2950, 6356, 8526, 112464, 7066, 341947, 10156, 338761, 4921, 4217, 205, 219736, 8408, 56997, 9252, 145567, 5175, 8543, 3690, 255743, 9542, 5649, 113791, 3718, 348, 409, 27124, 10913, 6609, 7070, 5832, 7075, 6777, 7077, 1490, 6776, 4790, 1815, 2022, 1000, 1910, 114609, 5144, 2623, 1454, 64926, 8651, 283455…
GOTERM_BP_FAT	GO:0023014~signal transduction by protein phosphorylation	68	1.4218	5.71768	0.00298525	908	877	16650	1	0.0645182	6.46388	10818, 10347, 1410, 3084, 2335, 3479, 335, 2192, 54769, 3965, 2950, 6356, 112464, 7066, 10156, 338761, 4217, 634, 255743, 7133, 85363, 9542, 3718, 9064, 2261, 1852, 348, 409, 6609, 10913, 2255, 7077, 1490, 3643, 1815, 57498, 4790, 1000, 114609, 3561, 64926, 960, 6283, 7042, 1843, 6237, 51196, 23328, 5699, 9770, 6764, 147, 5156, 11213, 652, 858, 5345, 5720, 2690, 655, 355, 5997, 152007, 50507, 709…
GOTERM_BP_FAT	GO:0031399~regulation of protein modification process	117	1.28932	5.88422	0.00307475	908	1664	16650	1	0.0653776	11.1217	10818, 10347, 2147, 6774, 1191, 3084, 2335, 3479, 284654, 335, 2950, 6356, 112464, 7066, 338761, 4921, 4217, 219736, 9636, 9252, 5175, 3690, 255743, 5649, 348, 409, 10913, 6609, 27124, 7070, 7077, 1490, 1815, 2022, 1000, 8555, 1910, 114609, 5144, 2623, 8651, 6283, 1843, 7042, 22924, 51196, 23328, 4582, 26147, 5699, 9770, 10411, 84922, 6764, 5156, 51704, 5345, 5621, 64798, 9181, 718, 152007, 15283…
GOTERM_BP_FAT	GO:0006793~phosphorus metabolic process	200	1.18725	8.63079	0.00457294	908	3089	16650	1	0.0883195	19.0114	10347, 1410, 6774, 1191, 3084, 333, 2335, 3479, 157, 335, 2950, 6356, 112464, 7066, 338761, 4217, 6095, 205, 8408, 219736, 5745, 145567, 5649, 3718, 348, 409, 6609, 7070, 7075, 7077, 1490, 153769, 6777, 6776, 1815, 2022, 4790, 1454, 7042, 1843, 22924, 51196, 4233, 375449, 123688, 388228, 6764, 65062, 65266, 5345, 80201, 5621, 64798, 9181, 718, 152831, 5337, 5338, 6482, 525, 112, 79849, 23175, 744…
GOTERM_BP_FAT	GO:0006796~phosphate-containing compound metabolic process	198	1.17766	12.7402	0.00689631	908	3083	16650	1	0.116458	18.8213	10347, 1410, 6774, 1191, 3084, 333, 2335, 3479, 157, 335, 2950, 6356, 112464, 7066, 338761, 4217, 6095, 205, 8408, 219736, 5745, 145567, 5649, 3718, 348, 409, 6609, 7070, 7075, 7077, 1490, 153769, 6777, 6776, 1815, 2022, 4790, 1454, 7042, 1843, 22924, 51196, 4233, 375449, 123688, 388228, 6764, 65062, 65266, 5345, 80201, 5621, 64798, 9181, 718, 152831, 6482, 525, 112, 79849, 23175, 7448, 54769, 39…
GOTERM_BP_FAT	GO:0036211~protein modification process	232	1.11424	49.4137	0.0340137	908	3818	16650	1	0.32022	22.0532	1410, 10347, 90293, 6774, 1191, 3084, 2335, 3479, 157, 335, 22906, 158880, 2950, 6356, 51176, 29128, 112464, 7066, 11096, 10610, 338761, 51564, 374378, 4217, 8408, 219736, 51569, 5649, 3718, 348, 409, 6609, 7070, 4121, 7075, 6777, 153769, 7077, 1490, 6776, 4790, 1815, 2022, 283208, 1454, 5351, 7042, 1843, 22924, 51196, 4233, 375449, 388228, 27090, 6764, 65266, 7318, 5345, 5624, 5621, 9181, 64798,…
GOTERM_BP_FAT	GO:0006464~cellular protein modification process	232	1.11424	49.4137	0.0340137	908	3818	16650	1	0.32022	22.0532	1410, 10347, 90293, 6774, 1191, 3084, 2335, 3479, 157, 335, 22906, 158880, 2950, 6356, 51176, 29128, 112464, 7066, 11096, 10610, 338761, 51564, 374378, 4217, 8408, 219736, 51569, 5649, 3718, 348, 409, 6609, 7070, 4121, 7075, 6777, 153769, 7077, 1490, 6776, 4790, 1815, 2022, 283208, 1454, 5351, 7042, 1843, 22924, 51196, 4233, 375449, 388228, 27090, 6764, 65266, 7318, 5345, 5624, 5621, 9181, 64798,…
Annotation Cluster 35	Enrichment Score: 3.06
GOTERM_BP_FAT	GO:0070372~regulation of ERK1 and ERK2 cascade	29	2.13564	0.438534	0.00022315	908	249	16650	0.78845	0.00984482	2.75665	10347, 10818, 114609, 2335, 960, 1843, 2192, 6237, 3965, 2950, 6356, 112464, 7066, 338761, 6764, 5156, 634, 652, 5345, 255743, 2261, 409, 152007, 2255, 7099, 467, 50507, 1490, 10457
GOTERM_BP_FAT	GO:0070371~ERK1 and ERK2 cascade	27	2.03744	1.53504	0.000785221	908	243	16650	0.995777	0.0256987	2.56654	10347, 114609, 3479, 960, 335, 1843, 2192, 3965, 2950, 6356, 112464, 7066, 338761, 6764, 5156, 652, 5345, 255743, 2261, 409, 152007, 2255, 467, 7099, 50507, 1490, 10457
GOTERM_BP_FAT	GO:0070374~positive regulation of ERK1 and ERK2 cascade	20	2.07198	6.97511	0.00366477	908	177	16650	1	0.074731	1.90114	10347, 6764, 114609, 5156, 652, 5345, 255743, 960, 2261, 409, 3965, 152007, 2255, 50507, 7099, 6356, 1490, 112464, 7066, 10457
Annotation Cluster 36	Enrichment Score: 3
GOTERM_BP_FAT	GO:0001706~endoderm formation	11	3.73532	1.15121	0.000587793	908	54	16650	0.983298	0.0213078	1.04563	57057, 1843, 6928, 7448, 4313, 1284, 1294, 2335, 3912, 1303, 4323
GOTERM_BP_FAT	GO:0001704~formation of primary germ layer	17	2.64177	1.29331	0.000660801	908	118	16650	0.989955	0.0230832	1.61597	3673, 4313, 1284, 1294, 2335, 652, 3690, 655, 1303, 57057, 8646, 6928, 1843, 7448, 51176, 3912, 4323
GOTERM_BP_FAT	GO:0007492~endoderm development	13	3.09586	1.7257	0.000883559	908	77	16650	0.997871	0.0279534	1.23574	4313, 1284, 1294, 2335, 2626, 1303, 57057, 1843, 7448, 6928, 3915, 3912, 4323
GOTERM_BP_FAT	GO:0007369~gastrulation	21	2.23882	2.17766	0.00111739	908	172	16650	0.999583	0.0325701	1.9962	10818, 4313, 3673, 1284, 1294, 2335, 652, 3690, 655, 1303, 335, 57057, 8646, 6928, 1843, 7448, 51176, 116039, 3912, 3170, 4323
GOTERM_BP_FAT	GO:0035987~endodermal cell differentiation	9	3.6674	5.15785	0.00268547	908	45	16650	1	0.0593305	0.855513	6928, 7448, 4313, 1284, 1294, 2335, 3912, 1303, 4323
Annotation Cluster 37	Enrichment Score: 2.99
GOTERM_CC_FAT	GO:0030055~cell-substrate junction	43	1.88622	0.138724	9.23335e-05	830	399	14527	0.0612058	0.00252317	4.08745	3660, 4739, 3339, 960, 118, 9902, 667, 6237, 23371, 388125, 23092, 79026, 83692, 58480, 5329, 4921, 4323, 5328, 977, 3673, 1264, 1308, 1465, 4179, 4035, 9351, 858, 3690, 2261, 3694, 85458, 23767, 9181, 2886, 84951, 7070, 50507, 2037, 567, 2022, 5817, 1000, 7739
GOTERM_CC_FAT	GO:0005925~focal adhesion	42	1.88005	0.18264	0.000121589	830	391	14527	0.0798069	0.0030757	3.9924	3660, 4739, 3339, 960, 118, 9902, 667, 6237, 23371, 388125, 23092, 79026, 83692, 58480, 5329, 4921, 4323, 5328, 977, 3673, 1264, 1465, 4179, 4035, 9351, 858, 3690, 2261, 3694, 85458, 23767, 2886, 9181, 84951, 7070, 50507, 2037, 567, 2022, 5817, 1000, 7739
GOTERM_CC_FAT	GO:0005924~cell-substrate adherens junction	42	1.86574	0.215659	0.000143593	830	394	14527	0.0935547	0.00350187	3.9924	3660, 4739, 3339, 960, 118, 9902, 667, 6237, 23371, 388125, 23092, 79026, 83692, 58480, 5329, 4921, 4323, 5328, 977, 3673, 1264, 1465, 4179, 4035, 9351, 858, 3690, 2261, 3694, 85458, 23767, 2886, 9181, 84951, 7070, 50507, 2037, 567, 2022, 5817, 1000, 7739
GOTERM_CC_FAT	GO:0030054~cell junction	101	1.2819	9.96062	0.00695478	830	1379	14527	0.991551	0.0910578	9.60076	10818, 10347, 8531, 6772, 64115, 3339, 143458, 287, 9751, 388125, 157378, 4921, 5175, 4035, 9351, 3690, 3694, 7070, 2022, 84937, 1000, 7739, 23580, 26872, 133584, 79827, 9902, 27289, 23017, 79026, 23092, 83692, 81607, 58480, 23586, 1308, 1264, 1465, 65266, 4179, 57549, 132204, 85458, 9181, 182, 10188, 5817, 93664, 57826, 4854, 7706, 79849, 2705, 56829, 3382, 118, 23371, 8777, 5329, 5328, 977, 302…
GOTERM_CC_FAT	GO:0005912~adherens junction	56	1.4123	11.5317	0.00811683	830	694	14527	0.996207	0.103543	5.32319	4854, 6772, 7706, 3339, 56829, 118, 23371, 388125, 5329, 4921, 5328, 977, 302, 4035, 9351, 634, 3690, 3694, 2261, 2886, 7070, 84951, 2022, 1000, 7739, 3660, 4739, 960, 9902, 667, 6237, 27289, 23092, 79026, 83692, 81607, 58480, 4323, 3673, 1264, 4867, 1465, 4179, 858, 114990, 85458, 23767, 9181, 182, 1674, 50507, 2037, 10188, 567, 5817, 50807
GOTERM_CC_FAT	GO:0070161~anchoring junction	56	1.37853	17.9339	0.0130605	830	711	14527	0.999876	0.153397	5.32319	4854, 6772, 7706, 3339, 56829, 118, 23371, 388125, 5329, 4921, 5328, 977, 302, 4035, 9351, 634, 3690, 3694, 2261, 2886, 7070, 84951, 2022, 1000, 7739, 3660, 4739, 960, 9902, 667, 6237, 27289, 23092, 79026, 83692, 81607, 58480, 4323, 3673, 1264, 4867, 1465, 4179, 858, 114990, 85458, 23767, 9181, 182, 1674, 50507, 2037, 10188, 567, 5817, 50807
Annotation Cluster 38	Enrichment Score: 2.93
GOTERM_BP_FAT	GO:0046718~viral entry into host cell	16	2.64317	1.94483	0.000996802	908	111	16650	0.999033	0.0299851	1.52091	3673, 10410, 4179, 7037, 7706, 858, 3690, 85363, 290, 3694, 1604, 3965, 6510, 81607, 5817, 81603
GOTERM_BP_FAT	GO:0030260~entry into host cell	16	2.64317	1.94483	0.000996802	908	111	16650	0.999033	0.0299851	1.52091	3673, 10410, 4179, 7037, 7706, 858, 3690, 85363, 290, 3694, 1604, 3965, 6510, 81607, 5817, 81603
GOTERM_BP_FAT	GO:0051828~entry into other organism involved in symbiotic interaction	16	2.64317	1.94483	0.000996802	908	111	16650	0.999033	0.0299851	1.52091	3673, 10410, 4179, 7037, 7706, 858, 3690, 85363, 290, 3694, 1604, 3965, 6510, 81607, 5817, 81603
GOTERM_BP_FAT	GO:0051806~entry into cell of other organism involved in symbiotic interaction	16	2.64317	1.94483	0.000996802	908	111	16650	0.999033	0.0299851	1.52091	3673, 10410, 4179, 7037, 7706, 858, 3690, 85363, 290, 3694, 1604, 3965, 6510, 81607, 5817, 81603
GOTERM_BP_FAT	GO:0044409~entry into host	16	2.64317	1.94483	0.000996802	908	111	16650	0.999033	0.0299851	1.52091	3673, 10410, 4179, 7037, 7706, 858, 3690, 85363, 290, 3694, 1604, 3965, 6510, 81607, 5817, 81603
GOTERM_MF_FAT	GO:0001618~virus receptor activity	12	3.17769	2.00112	0.00121924	835	70	15478	0.832787	0.0855427	1.14068	3673, 6510, 4179, 7037, 8372, 3690, 81607, 5817, 290, 3373, 3694, 1604
GOTERM_BP_FAT	GO:0051701~interaction with host	19	2.20508	4.67435	0.00242792	908	158	16650	1	0.0559226	1.80608	3673, 10410, 4179, 7037, 7706, 56829, 858, 3690, 85363, 290, 3694, 1604, 2192, 3965, 6510, 3643, 81607, 5817, 81603
Annotation Cluster 39	Enrichment Score: 2.85
GOTERM_BP_FAT	GO:0006935~chemotaxis	50	1.66096	1.00589	0.000513239	908	552	16650	0.97193	0.0193356	4.75285	84818, 223117, 3084, 285, 57580, 10505, 335, 3965, 2950, 6356, 51176, 2152, 5329, 5328, 9252, 3690, 5362, 5364, 5649, 409, 56920, 8828, 2255, 2331, 2022, 3958, 5142, 4681, 1910, 3219, 114609, 5144, 6280, 6283, 7042, 9023, 4233, 3673, 6279, 5156, 9420, 652, 57715, 655, 5724, 23767, 5337, 57449, 10457, 137970
GOTERM_BP_FAT	GO:0042330~taxis	50	1.65796	1.05701	0.000539455	908	553	16650	0.976614	0.020096	4.75285	84818, 223117, 3084, 285, 57580, 10505, 335, 3965, 2950, 6356, 51176, 2152, 5329, 5328, 9252, 3690, 5362, 5364, 5649, 409, 56920, 8828, 2255, 2331, 2022, 3958, 5142, 4681, 1910, 3219, 114609, 5144, 6280, 6283, 7042, 9023, 4233, 3673, 6279, 5156, 9420, 652, 57715, 655, 5724, 23767, 5337, 57449, 10457, 137970
GOTERM_BP_FAT	GO:0060326~cell chemotaxis	24	1.75334	18.3932	0.0102682	908	251	16650	1	0.151584	2.28137	5142, 4681, 1910, 3219, 84818, 114609, 6279, 5156, 5144, 9420, 6280, 6283, 57580, 409, 7042, 3965, 2950, 9023, 6356, 51176, 57449, 2022, 3958, 4233
Annotation Cluster 40	Enrichment Score: 2.79
GOTERM_BP_FAT	GO:0043086~negative regulation of catalytic activity	75	1.63918	0.0508957	2.58507e-05	908	839	16650	0.164666	0.00172854	7.12928	1410, 2644, 1294, 117166, 79849, 197, 334, 335, 7448, 2950, 51176, 10156, 5265, 5329, 302, 4842, 633, 306, 634, 80316, 25937, 113791, 1852, 348, 409, 6609, 7980, 7070, 3001, 7077, 153769, 5273, 7076, 9961, 1815, 2022, 4790, 871, 56925, 1910, 653145, 54578, 9806, 643394, 8651, 960, 81706, 3700, 7042, 1843, 3170, 5699, 26998, 140902, 8710, 4179, 11213, 652, 5345, 5720, 655, 7429, 57718, 5055, 462, …
GOTERM_BP_FAT	GO:0051346~negative regulation of hydrolase activity	43	1.96631	0.0750796	3.81385e-05	908	401	16650	0.233139	0.00236728	4.08745	1410, 653145, 2644, 9806, 117166, 1294, 197, 643394, 960, 3700, 334, 335, 7448, 7042, 51176, 10156, 5329, 5265, 26998, 140902, 8710, 4842, 5345, 7429, 57718, 5055, 462, 409, 5997, 718, 7980, 3001, 114783, 144568, 153769, 7077, 5273, 7076, 10188, 135228, 710, 56925, 871
GOTERM_BP_FAT	GO:0044092~negative regulation of molecular function	89	1.48363	0.317116	0.000161272	908	1100	16650	0.674549	0.00755607	8.46008	1410, 2644, 1294, 117166, 79849, 730249, 197, 56829, 334, 335, 7448, 2950, 51176, 10156, 5265, 5329, 58499, 302, 9446, 4842, 633, 306, 634, 80316, 25937, 113791, 348, 1852, 409, 23318, 6609, 7980, 7070, 3001, 7077, 153769, 5273, 9961, 7076, 1815, 2022, 10008, 4790, 871, 56925, 1910, 653145, 54578, 9806, 2623, 8553, 1454, 643394, 8651, 960, 81706, 3700, 3753, 1843, 7042, 3170, 5699, 26998, 140902,…
GOTERM_BP_FAT	GO:0051248~negative regulation of protein metabolic process	85	1.48584	0.436169	0.000221943	908	1049	16650	0.786666	0.00985431	8.07985	1410, 10347, 2147, 6774, 1191, 79589, 3084, 1294, 117166, 197, 334, 80381, 340152, 7448, 2192, 2950, 51176, 5327, 10062, 338761, 5265, 5329, 602, 9636, 302, 633, 634, 3690, 25937, 1852, 348, 409, 23318, 6609, 2886, 27124, 7980, 7070, 7077, 5273, 7076, 9961, 2022, 4790, 871, 56925, 1910, 653145, 9806, 5144, 643394, 8651, 960, 3700, 1604, 1843, 64175, 5699, 9770, 26998, 4343, 140902, 8710, 4179, 11…
GOTERM_BP_FAT	GO:0032269~negative regulation of cellular protein metabolic process	77	1.42334	2.99047	0.00154052	908	992	16650	0.999978	0.040128	7.31939	1410, 2147, 6774, 1294, 117166, 197, 334, 340152, 7448, 2192, 2950, 51176, 5327, 10062, 338761, 5265, 5329, 9636, 302, 633, 634, 25937, 1852, 348, 409, 23318, 6609, 2886, 27124, 7980, 7070, 7077, 5273, 7076, 9961, 2022, 4790, 871, 56925, 1910, 653145, 9806, 5144, 643394, 8651, 960, 3700, 1604, 1843, 64175, 5699, 9770, 26998, 4343, 140902, 8710, 4179, 11213, 652, 5345, 5720, 655, 7429, 57718, 5055…
GOTERM_BP_FAT	GO:0031324~negative regulation of cellular metabolic process	145	1.13384	71.8826	0.0623963	908	2345	16650	1	0.4567	13.7833	1410, 10347, 2645, 8531, 2147, 6774, 1191, 79589, 6772, 3084, 117166, 1294, 333, 334, 80381, 2950, 51176, 29128, 112464, 338761, 10133, 602, 51564, 9636, 6299, 9252, 1428, 3690, 165, 113791, 3718, 348, 27122, 409, 9745, 23318, 27124, 6609, 7070, 4601, 3001, 153769, 7077, 7076, 4790, 1815, 2022, 871, 56925, 1910, 653145, 5971, 7227, 9806, 8553, 5144, 2623, 8651, 57057, 1843, 7042, 253461, 4582, 64…
GOTERM_BP_FAT	GO:0009892~negative regulation of metabolic process	152	1.10516	88.6417	0.104574	908	2522	16650	1	0.590528	14.4487	1410, 10347, 2645, 8531, 2147, 2644, 6774, 1191, 79589, 6772, 3084, 117166, 1294, 333, 334, 80381, 2950, 51176, 29128, 112464, 338761, 10133, 602, 51564, 9636, 6299, 219736, 9252, 1428, 3690, 165, 113791, 3718, 348, 27122, 409, 9745, 23318, 27124, 6609, 7070, 4601, 3001, 153769, 7077, 1490, 7076, 4790, 1815, 2022, 871, 56925, 1910, 653145, 5971, 7227, 9806, 8553, 5144, 2623, 8651, 57057, 1843, 70…
GOTERM_BP_FAT	GO:0010605~negative regulation of macromolecule metabolic process	139	1.09581	95.3004	0.143814	908	2326	16650	1	0.683637	13.2129	1410, 10347, 8531, 2147, 6774, 1191, 79589, 6772, 3084, 117166, 1294, 334, 80381, 2950, 51176, 29128, 338761, 10133, 602, 51564, 9636, 6299, 219736, 9252, 1428, 3690, 165, 3718, 348, 27122, 409, 9745, 23318, 27124, 6609, 7070, 4601, 3001, 7077, 1490, 7076, 4790, 2022, 871, 56925, 1910, 653145, 5971, 7227, 9806, 8553, 5144, 2623, 8651, 57057, 1843, 7042, 253461, 4582, 3696, 6474, 4783, 26147, 5699…
Annotation Cluster 41	Enrichment Score: 2.77
GOTERM_BP_FAT	GO:0006805~xenobiotic metabolic process	15	2.80668	1.63187	0.000835142	908	98	16650	0.997018	0.0266841	1.42586	6095, 3172, 2950, 54578, 2944, 1559, 9446, 2052, 1066, 7363, 9, 10249, 1562, 6283, 56603
GOTERM_BP_FAT	GO:0071466~cellular response to xenobiotic stimulus	15	2.67044	2.66383	0.00137008	908	103	16650	0.999928	0.0373035	1.42586	6095, 3172, 2950, 54578, 2944, 1559, 9446, 2052, 1066, 7363, 9, 10249, 1562, 6283, 56603
KEGG_PATHWAY	hsa:05204Chemical carcinogenesis	13	2.72542	3.2524	0.00251452	412	80	6910	0.490711	0.106364	1.23574	220, 54578, 3290, 9446, 5743, 2052, 6822, 2950, 2944, 1559, 9, 7363, 1562
GOTERM_BP_FAT	GO:0009410~response to xenobiotic stimulus	15	2.47797	5.37795	0.00280313	908	111	16650	1	0.0614624	1.42586	6095, 3172, 2950, 54578, 2944, 1559, 9446, 2052, 1066, 7363, 9, 10249, 1562, 6283, 56603
Annotation Cluster 42	Enrichment Score: 2.76
GOTERM_BP_FAT	GO:0006629~lipid metabolic process	102	1.4063	0.723153	0.000368479	908	1330	16650	0.923087	0.0148886	9.69582	5950, 10818, 5166, 2147, 4047, 1191, 3084, 3339, 79143, 335, 2950, 5947, 8526, 6566, 10610, 79603, 10826, 6095, 3290, 145567, 5743, 4035, 54898, 9542, 80221, 113791, 348, 27122, 1717, 3490, 6609, 27124, 11001, 6777, 6776, 4790, 313, 51109, 114879, 9023, 51196, 3696, 80168, 220, 27090, 5156, 51703, 9420, 1066, 55937, 718, 58526, 152831, 5337, 5338, 6482, 9600, 5066, 23175, 6822, 9200, 1666, 1562, …
GOTERM_BP_FAT	GO:0008610~lipid biosynthetic process	52	1.52808	4.86489	0.00252927	908	624	16650	1	0.0576201	4.94297	10818, 5166, 4047, 79143, 23175, 335, 9200, 5947, 8526, 10610, 79603, 10062, 10826, 5329, 154141, 5321, 3290, 5743, 634, 54898, 2261, 348, 7132, 27122, 51477, 1717, 157506, 6609, 27124, 3490, 2255, 11001, 4790, 51196, 9023, 80168, 220, 27090, 6715, 6713, 9420, 1066, 3972, 2686, 718, 64850, 10554, 58526, 152831, 6482, 83643, 7368
GOTERM_BP_FAT	GO:0044255~cellular lipid metabolic process	77	1.35374	10.3931	0.00555691	908	1043	16650	1	0.100546	7.31939	5066, 5950, 10818, 5166, 3084, 3339, 23175, 79143, 335, 2950, 9200, 1666, 5947, 8526, 79603, 10610, 1562, 10062, 10826, 5329, 154141, 5321, 4363, 5743, 145567, 4035, 84647, 634, 10861, 54898, 9542, 80221, 55268, 113791, 2261, 348, 7132, 51477, 157506, 6609, 27124, 4547, 2255, 1559, 11001, 6777, 6776, 56603, 54578, 313, 51109, 51196, 9023, 9672, 3696, 80168, 220, 27090, 6715, 5156, 51703, 1066, 55…
Annotation Cluster 43	Enrichment Score: 2.68
GOTERM_BP_FAT	GO:1901342~regulation of vasculature development	28	2.09566	0.776868	0.00039595	908	245	16650	0.936477	0.0158065	2.6616	4303, 6772, 8742, 2626, 285, 6678, 23576, 6237, 6356, 23328, 2152, 4881, 51564, 10411, 8710, 1284, 5743, 306, 634, 652, 655, 350, 3373, 718, 7075, 7058, 2022, 10457
GOTERM_BP_FAT	GO:0045765~regulation of angiogenesis	25	2.06498	2.08606	0.00106992	908	222	16650	0.999419	0.0316046	2.37643	51564, 10411, 4303, 1284, 5743, 6772, 306, 634, 8742, 2626, 285, 350, 6678, 23576, 3373, 6237, 718, 6356, 7075, 23328, 7058, 2022, 10457, 2152, 4881
GOTERM_BP_FAT	GO:1904018~positive regulation of vasculature development	17	2.17992	9.23952	0.00491077	908	143	16650	1	0.0927512	1.61597	51564, 10411, 8710, 5743, 306, 634, 8742, 2626, 285, 23576, 3373, 6237, 718, 6356, 23328, 2022, 2152
GOTERM_BP_FAT	GO:0045766~positive regulation of angiogenesis	15	2.16579	16.8037	0.00929824	908	127	16650	1	0.141242	1.42586	51564, 10411, 5743, 306, 8742, 2626, 285, 23576, 3373, 6237, 718, 6356, 23328, 2022, 2152
Annotation Cluster 44	Enrichment Score: 2.65
GOTERM_BP_FAT	GO:0007249~I-kappaB kinase/NF-kappaB signaling	28	1.99781	1.6231	0.000830617	908	257	16650	0.996922	0.0266638	2.6616	6285, 5971, 114609, 148022, 6772, 7706, 56829, 6283, 3965, 2950, 84270, 10133, 602, 5966, 81603, 6095, 5743, 51704, 655, 541468, 85363, 7132, 10769, 10913, 56892, 7099, 57449, 4790
GOTERM_BP_FAT	GO:0043122~regulation of I-kappaB kinase/NF-kappaB signaling	26	2.0032	2.49714	0.00128331	908	238	16650	0.999869	0.0358224	2.47148	6285, 114609, 148022, 6772, 7706, 56829, 6283, 3965, 2950, 84270, 10133, 602, 5966, 81603, 6095, 5743, 51704, 655, 541468, 85363, 7132, 10769, 10913, 56892, 7099, 57449
GOTERM_BP_FAT	GO:0043123~positive regulation of I-kappaB kinase/NF-kappaB signaling	19	1.9143	18.8501	0.0105504	908	182	16650	1	0.154134	1.80608	6285, 148022, 114609, 5743, 51704, 7706, 56829, 541468, 85363, 6283, 7132, 10769, 10913, 3965, 56892, 7099, 57449, 5966, 81603
Annotation Cluster 45	Enrichment Score: 2.6
GOTERM_BP_FAT	GO:0098754~detoxification	16	3.22409	0.217635	0.000110628	908	91	16650	0.536993	0.00564586	1.52091	84293, 7837, 6649, 9446, 5743, 493869, 55937, 6280, 64757, 54996, 348, 2950, 2944, 2878, 195827, 3040
GOTERM_BP_FAT	GO:0009636~response to toxic substance	25	2.26943	0.535246	0.000272487	908	202	16650	0.849948	0.0114991	2.37643	5445, 84293, 7837, 6715, 6649, 493869, 9446, 5743, 2052, 79849, 55937, 1066, 7782, 10249, 6280, 64757, 54996, 348, 355, 2950, 2944, 2878, 195827, 3040, 2353
GOTERM_BP_FAT	GO:1990748~cellular detoxification	14	2.95078	1.61088	0.000824317	908	87	16650	0.996784	0.0267104	1.3308	84293, 7837, 2950, 2944, 6649, 493869, 5743, 9446, 2878, 55937, 195827, 3040, 6280, 348
GOTERM_MF_FAT	GO:0016209~antioxidant activity	13	2.975	2.07783	0.00126644	835	81	15478	0.84398	0.0809771	1.23574	84293, 7837, 2950, 6649, 5743, 9446, 493869, 2878, 195827, 55937, 3040, 6280, 348
GOTERM_BP_FAT	GO:0098869~cellular oxidant detoxification	13	2.80448	4.10316	0.00212525	908	85	16650	1	0.0504569	1.23574	84293, 7837, 2950, 6649, 5743, 9446, 493869, 2878, 195827, 55937, 3040, 6280, 348
GOTERM_MF_FAT	GO:0004601~peroxidase activity	6	2.52771	77.6066	0.0863539	835	44	15478	1	0.730413	0.570342	7837, 2950, 5743, 493869, 2878, 3040
GOTERM_MF_FAT	GO:0016684~oxidoreductase activity, acting on peroxide as acceptor	6	2.36637	84.7459	0.10728	835	47	15478	1	0.76169	0.570342	7837, 2950, 5743, 493869, 2878, 3040
Annotation Cluster 46	Enrichment Score: 2.6
GOTERM_BP_FAT	GO:1903510~mucopolysaccharide metabolic process	17	2.73447	0.879023	0.000448235	908	114	16650	0.955861	0.0172814	1.61597	3037, 29940, 2990, 9806, 133584, 633, 8372, 22856, 960, 3373, 3700, 10675, 2331, 6482, 4790, 1462, 4166
GOTERM_BP_FAT	GO:0030203~glycosaminoglycan metabolic process	20	2.26383	2.58118	0.00132704	908	162	16650	0.999903	0.0365816	1.90114	3037, 29940, 2990, 9806, 133584, 633, 3339, 8372, 22856, 960, 10675, 3373, 3700, 11285, 9672, 2331, 6482, 4790, 1462, 4166
GOTERM_BP_FAT	GO:0006022~aminoglycan metabolic process	20	2.14468	4.78964	0.00248922	908	171	16650	1	0.0569191	1.90114	3037, 29940, 2990, 9806, 133584, 633, 3339, 8372, 22856, 960, 10675, 3373, 3700, 11285, 9672, 2331, 6482, 4790, 1462, 4166
GOTERM_BP_FAT	GO:0006024~glycosaminoglycan biosynthetic process	14	2.29213	14.427	0.0078802	908	112	16650	1	0.12596	1.3308	3037, 29940, 3339, 633, 22856, 3373, 10675, 11285, 9672, 2331, 6482, 1462, 4790, 4166
GOTERM_BP_FAT	GO:0006023~aminoglycan biosynthetic process	14	2.27184	15.4308	0.00847453	908	113	16650	1	0.13242	1.3308	3037, 29940, 3339, 633, 22856, 3373, 10675, 11285, 9672, 2331, 6482, 1462, 4790, 4166
Annotation Cluster 47	Enrichment Score: 2.58
GOTERM_BP_FAT	GO:0090257~regulation of muscle system process	25	2.31528	0.395438	0.000201179	908	198	16650	0.753488	0.00911083	2.37643	5142, 5152, 6781, 3673, 1264, 147, 5144, 5743, 9446, 4842, 114907, 7138, 3479, 2626, 9722, 255743, 6262, 5724, 57190, 5997, 287, 51196, 1490, 10008, 5592
GOTERM_BP_FAT	GO:0006937~regulation of muscle contraction	21	2.55018	0.402933	0.000204999	908	151	16650	0.759958	0.00922305	1.9962	5142, 6781, 3673, 1264, 147, 5144, 9446, 5743, 4842, 7138, 2626, 255743, 9722, 6262, 5724, 5997, 287, 51196, 1490, 10008, 5592
GOTERM_BP_FAT	GO:0044057~regulation of system process	47	1.71	0.821998	0.000419043	908	504	16650	0.945912	0.0166255	4.46768	5142, 1910, 784, 112, 1889, 5144, 3084, 114907, 3479, 2626, 9722, 6262, 489, 335, 57190, 3753, 7042, 287, 745, 51196, 5349, 157378, 10062, 4881, 5152, 6781, 3673, 9424, 1264, 147, 65266, 5743, 9446, 4842, 6505, 7138, 255743, 5724, 5997, 1674, 2255, 6863, 1490, 53826, 10008, 5592, 84525
GOTERM_BP_FAT	GO:0006936~muscle contraction	34	1.88356	1.16991	0.000597399	908	331	16650	0.984379	0.0215402	3.23194	5142, 1410, 1910, 59, 5144, 2626, 9722, 6535, 6262, 57057, 3753, 7169, 287, 51196, 79784, 6769, 7111, 6781, 3673, 1264, 147, 9446, 5743, 4842, 2593, 7138, 255743, 55959, 5724, 5997, 1674, 1490, 10008, 5592
GOTERM_BP_FAT	GO:0055117~regulation of cardiac muscle contraction	13	3.22137	1.19968	0.000612686	908	74	16650	0.985957	0.0218591	1.23574	5142, 5997, 6781, 287, 147, 5144, 9446, 4842, 1490, 2626, 9722, 10008, 6262
GOTERM_BP_FAT	GO:0008016~regulation of heart contraction	26	2.04619	1.85165	0.000948622	908	233	16650	0.998647	0.0289312	2.47148	5142, 6781, 9424, 784, 147, 5144, 9446, 4842, 6505, 2626, 9722, 6262, 489, 3753, 7042, 5997, 287, 1674, 6863, 5349, 1490, 53826, 10008, 157378, 84525, 4881
GOTERM_BP_FAT	GO:0003012~muscle system process	38	1.72051	2.84325	0.00146363	908	405	16650	0.999963	0.0384503	3.61217	5142, 1410, 1910, 59, 5144, 114907, 3479, 2626, 6535, 9722, 6262, 57057, 3753, 57190, 7169, 287, 51196, 79784, 6769, 7111, 5152, 6781, 3673, 1264, 147, 9446, 5743, 4842, 2593, 7138, 255743, 55959, 5724, 5997, 1674, 1490, 10008, 5592
GOTERM_BP_FAT	GO:1903522~regulation of blood circulation	30	1.8337	3.84853	0.00199087	908	300	16650	0.999999	0.0483298	2.85171	5142, 784, 112, 1889, 5144, 2626, 9722, 6262, 489, 7042, 3753, 287, 5349, 157378, 4881, 9424, 6781, 147, 9446, 5743, 4842, 6505, 5724, 5997, 6863, 1674, 1490, 53826, 10008, 84525
GOTERM_BP_FAT	GO:0086004~regulation of cardiac muscle cell contraction	8	4.19132	4.70927	0.00244648	908	35	16650	1	0.0561529	0.760456	5142, 6781, 287, 5144, 9722, 10008, 2626, 6262
GOTERM_BP_FAT	GO:0006942~regulation of striated muscle contraction	13	2.74001	4.98736	0.00259451	908	87	16650	1	0.0581147	1.23574	5142, 5997, 6781, 287, 147, 5144, 9446, 4842, 1490, 2626, 9722, 10008, 6262
GOTERM_BP_FAT	GO:1903115~regulation of actin filament-based movement	8	3.76144	8.73806	0.00463231	908	39	16650	1	0.0889242	0.760456	5142, 6781, 287, 5144, 9722, 10008, 2626, 6262
GOTERM_BP_FAT	GO:0003013~circulatory system process	43	1.54606	9.38068	0.00498942	908	510	16650	1	0.0936617	4.08745	5142, 1910, 59, 784, 112, 1889, 5144, 6772, 2626, 9722, 6262, 489, 23576, 57057, 7042, 3753, 287, 5349, 157378, 4881, 6781, 9424, 147, 5743, 9446, 57493, 4842, 6505, 634, 5345, 5724, 348, 5997, 1674, 6863, 2983, 1490, 53826, 710, 10008, 2022, 5592, 84525
GOTERM_BP_FAT	GO:0008015~blood circulation	42	1.52204	13.1629	0.00714122	908	506	16650	1	0.117794	3.9924	5142, 1910, 59, 784, 112, 1889, 5144, 6772, 2626, 9722, 6262, 489, 23576, 57057, 7042, 3753, 287, 5349, 157378, 4881, 6781, 9424, 147, 5743, 9446, 4842, 6505, 634, 5345, 5724, 348, 5997, 1674, 6863, 2983, 1490, 53826, 710, 10008, 2022, 5592, 84525
GOTERM_BP_FAT	GO:0060047~heart contraction	24	1.79628	14.2706	0.00778826	908	245	16650	1	0.124866	2.28137	5142, 9424, 6781, 784, 147, 5144, 9446, 4842, 6505, 2626, 9722, 6262, 489, 3753, 7042, 5997, 287, 6863, 5349, 1490, 53826, 10008, 157378, 4881
GOTERM_BP_FAT	GO:0003015~heart process	24	1.77455	16.1984	0.00893351	908	248	16650	1	0.136968	2.28137	5142, 9424, 6781, 784, 147, 5144, 9446, 4842, 6505, 2626, 9722, 6262, 489, 3753, 7042, 5997, 287, 6863, 5349, 1490, 53826, 10008, 157378, 4881
GOTERM_BP_FAT	GO:0030048~actin filament-based movement	15	2.08375	22.4464	0.0128252	908	132	16650	1	0.175346	1.42586	5142, 7111, 6781, 5144, 7138, 9722, 2626, 6262, 7429, 3753, 7169, 287, 1674, 79784, 10008
GOTERM_BP_FAT	GO:0006941~striated muscle contraction	16	1.82231	44.857	0.0297737	908	161	16650	1	0.294928	1.52091	5142, 6781, 147, 9446, 5144, 4842, 7138, 9722, 2626, 6262, 3753, 5997, 287, 1490, 79784, 10008
GOTERM_BP_FAT	GO:0060048~cardiac muscle contraction	12	1.8337	72.0846	0.0627395	908	120	16650	1	0.457678	1.14068	5142, 3753, 6781, 5997, 287, 9446, 5144, 1490, 9722, 10008, 2626, 6262
Annotation Cluster 48	Enrichment Score: 2.56
GOTERM_BP_FAT	GO:0032655~regulation of interleukin-12 production	10	3.59549	3.03649	0.00156458	908	51	16650	0.999982	0.0404399	0.95057	409, 3965, 114609, 7099, 11213, 3659, 4790, 54, 375449, 3718
GOTERM_BP_FAT	GO:0032615~interleukin-12 production	10	3.52635	3.49011	0.0018023	908	52	16650	0.999996	0.0454365	0.95057	409, 3965, 114609, 7099, 11213, 3659, 4790, 54, 375449, 3718
GOTERM_BP_FAT	GO:0032695~negative regulation of interleukin-12 production	5	6.11233	13.5508	0.0073669	908	15	16650	1	0.119605	0.475285	409, 11213, 4790, 54, 3718
Annotation Cluster 49	Enrichment Score: 2.53
GOTERM_BP_FAT	GO:0032964~collagen biosynthetic process	9	4.46035	1.38281	0.00070683	908	37	16650	0.99271	0.0241867	0.855513	9697, 3673, 2147, 8710, 1490, 652, 5345, 2022, 871
GOTERM_BP_FAT	GO:0032967~positive regulation of collagen biosynthetic process	7	5.58083	2.2707	0.00116566	908	23	16650	0.999702	0.033395	0.665399	3673, 2147, 8710, 1490, 652, 5345, 2022
GOTERM_BP_FAT	GO:0044253~positive regulation of multicellular organismal metabolic process	7	5.34829	2.88106	0.00148337	908	24	16650	0.999967	0.0388126	0.665399	3673, 2147, 8710, 1490, 652, 5345, 2022
GOTERM_BP_FAT	GO:0010714~positive regulation of collagen metabolic process	7	5.34829	2.88106	0.00148337	908	24	16650	0.999967	0.0388126	0.665399	3673, 2147, 8710, 1490, 652, 5345, 2022
GOTERM_BP_FAT	GO:0032965~regulation of collagen biosynthetic process	7	4.14061	10.9346	0.00586297	908	31	16650	1	0.104181	0.665399	3673, 2147, 8710, 1490, 652, 5345, 2022
GOTERM_BP_FAT	GO:0010712~regulation of collagen metabolic process	7	3.56553	21.6588	0.0123186	908	36	16650	1	0.170669	0.665399	3673, 2147, 8710, 1490, 652, 5345, 2022
GOTERM_BP_FAT	GO:0044246~regulation of multicellular organismal metabolic process	7	3.46916	24.3093	0.0140433	908	37	16650	1	0.185759	0.665399	3673, 2147, 8710, 1490, 652, 5345, 2022
Annotation Cluster 50	Enrichment Score: 2.52
Category	Term	Count	Fold Enrichment	FDR	PValue	List Total	Pop Hits	Pop Total	Bonferroni	Benjamini	%	Genes
GOTERM_BP_FAT	GO:0051091~positive regulation of sequence-specific DNA binding transcription factor activity	25	1.96749	3.99103	0.00206603	908	233	16650	0.999999	0.0497633	2.37643	114609, 148022, 1191, 7706, 6280, 6283, 9830, 3965, 84159, 4921, 9324, 23586, 81603, 6279, 9252, 11213, 64784, 306, 85363, 5649, 9181, 7099, 5526, 4693, 4790
GOTERM_BP_FAT	GO:0051090~regulation of sequence-specific DNA binding transcription factor activity	35	1.72063	4.44889	0.00230825	908	373	16650	1	0.0541335	3.327	148022, 114609, 1191, 8553, 730249, 7706, 6280, 6283, 9830, 3965, 84159, 3170, 9324, 23586, 4921, 81603, 6279, 9252, 64784, 11213, 26508, 306, 655, 85363, 5649, 2302, 5621, 409, 23318, 9181, 7099, 5526, 4693, 4790, 2353
GOTERM_BP_FAT	GO:0051092~positive regulation of NF-kappaB transcription factor activity	16	2.20596	10.9869	0.00589261	908	133	16650	1	0.104415	1.52091	148022, 114609, 6279, 1191, 9252, 11213, 7706, 85363, 6280, 6283, 9830, 9181, 3965, 7099, 4790, 81603
Annotation Cluster 51	Enrichment Score: 2.45
GOTERM_BP_FAT	GO:0048762~mesenchymal cell differentiation	23	2.36939	0.543616	0.000276759	908	178	16650	0.854345	0.0116079	2.18631	3037, 1910, 223117, 3084, 6772, 26508, 652, 25937, 57715, 655, 114990, 10505, 7042, 157506, 56920, 152007, 182, 9820, 8828, 2255, 51176, 2022, 3170
GOTERM_BP_FAT	GO:0014031~mesenchymal cell development	21	2.30585	1.50884	0.000771718	908	167	16650	0.995361	0.025502	1.9962	3037, 1910, 223117, 3084, 26508, 652, 25937, 57715, 655, 114990, 10505, 7042, 157506, 56920, 152007, 182, 9820, 8828, 51176, 2022, 3170
GOTERM_BP_FAT	GO:0060485~mesenchyme development	26	2.03744	1.96786	0.00100872	908	234	16650	0.99911	0.0302079	2.47148	1910, 59, 223117, 3084, 6772, 2626, 10505, 57057, 7042, 51176, 3170, 3037, 26508, 652, 25937, 57715, 655, 114990, 157506, 56920, 152007, 9820, 182, 8828, 2255, 2022
GOTERM_BP_FAT	GO:0014032~neural crest cell development	10	2.61957	23.2769	0.0133648	908	70	16650	1	0.179961	0.95057	1910, 56920, 157506, 182, 8828, 223117, 51176, 3084, 57715, 10505
GOTERM_BP_FAT	GO:0014033~neural crest cell differentiation	10	2.3509	39.9635	0.0255758	908	78	16650	1	0.270394	0.95057	1910, 56920, 157506, 182, 8828, 223117, 51176, 3084, 57715, 10505
GOTERM_BP_FAT	GO:0001837~epithelial to mesenchymal transition	12	2.11581	40.5272	0.0260424	908	104	16650	1	0.273822	1.14068	7042, 3037, 152007, 9820, 51176, 26508, 652, 25937, 2022, 655, 3170, 114990
Annotation Cluster 52	Enrichment Score: 2.39
GOTERM_BP_FAT	GO:0050777~negative regulation of immune response	17	2.53438	2.03331	0.0010426	908	123	16650	0.999297	0.030941	1.61597	11213, 4179, 730249, 634, 3718, 335, 2302, 1604, 409, 7042, 3965, 3566, 710, 3958, 10062, 3105, 9466
GOTERM_BP_FAT	GO:0002698~negative regulation of immune effector process	14	2.56718	5.73168	0.00299277	908	100	16650	1	0.0644757	1.3308	11213, 4179, 634, 3718, 2302, 1604, 335, 409, 7042, 3965, 3566, 710, 3958, 3105
GOTERM_BP_FAT	GO:0002683~negative regulation of immune system process	32	1.51233	34.3398	0.0211352	908	388	16650	1	0.242236	3.04183	4681, 148022, 730249, 55080, 335, 80381, 28959, 1604, 7042, 3965, 3659, 10062, 3105, 4179, 11213, 634, 652, 3718, 5621, 2302, 409, 1831, 355, 3549, 7070, 7099, 6777, 3566, 10457, 710, 3958, 9466
Annotation Cluster 53	Enrichment Score: 2.39
GOTERM_BP_FAT	GO:0033002~muscle cell proliferation	20	2.36607	1.52124	0.00077811	908	155	16650	0.995563	0.0255892	1.90114	4217, 5950, 4313, 3673, 1264, 4854, 3084, 5743, 6772, 652, 3479, 5345, 6502, 5724, 57057, 57190, 7042, 2950, 147912, 4881
GOTERM_BP_FAT	GO:0048659~smooth muscle cell proliferation	14	2.35521	11.6888	0.00629218	908	109	16650	1	0.108907	1.3308	4217, 4313, 3673, 1264, 2950, 4854, 6772, 5743, 652, 3479, 5345, 6502, 5724, 4881
GOTERM_BP_FAT	GO:0048661~positive regulation of smooth muscle cell proliferation	11	2.72577	12.2784	0.00663012	908	74	16650	1	0.113865	1.04563	4217, 4313, 3673, 4854, 6772, 5743, 652, 5345, 3479, 6502, 5724
GOTERM_BP_FAT	GO:0048660~regulation of smooth muscle cell proliferation	14	2.27184	15.4308	0.00847453	908	113	16650	1	0.13242	1.3308	4217, 4313, 3673, 1264, 2950, 4854, 6772, 5743, 652, 3479, 5345, 6502, 5724, 4881
Annotation Cluster 54	Enrichment Score: 2.36
GOTERM_BP_FAT	GO:0071357~cellular response to type I interferon	12	2.97357	4.08446	0.00211537	908	74	16650	1	0.0505727	1.14068	3660, 9636, 10410, 3136, 6772, 4599, 3659, 3669, 10379, 3105, 3665, 91543
GOTERM_BP_FAT	GO:0060337~type I interferon signaling pathway	12	2.97357	4.08446	0.00211537	908	74	16650	1	0.0505727	1.14068	3660, 9636, 10410, 3136, 6772, 4599, 3659, 3669, 10379, 3105, 3665, 91543
GOTERM_BP_FAT	GO:0034340~response to type I interferon	12	2.82108	6.1772	0.00323257	908	78	16650	1	0.0679999	1.14068	3660, 9636, 10410, 3136, 6772, 4599, 3659, 3669, 10379, 3105, 3665, 91543
GOTERM_BP_FAT	GO:0051607~defense response to virus	21	1.68156	39.8348	0.0254698	908	229	16650	1	0.271041	1.9962	9636, 10410, 148022, 6772, 7706, 4599, 56829, 10964, 10379, 85363, 63901, 9844, 55601, 919, 3659, 3669, 567, 23586, 3105, 3665, 91543
Annotation Cluster 55	Enrichment Score: 2.35
GOTERM_CC_FAT	GO:0005794~GO:lgi apparatus	114	1.34634	1.10419	0.000738276	830	1482	14527	0.396595	0.0135604	10.8365	51226, 10347, 1410, 2147, 1191, 79589, 1294, 83871, 3005, 8676, 3339, 27333, 11015, 10484, 607, 10610, 10133, 374378, 3136, 3489, 79695, 55959, 348, 11285, 91252, 4121, 2331, 1490, 117248, 9980, 8553, 170575, 6892, 22856, 57222, 10675, 57414, 4585, 51196, 4582, 1462, 58480, 7045, 64285, 5152, 56975, 27090, 4179, 5768, 22866, 5624, 23621, 5621, 9181, 152007, 283987, 10287, 5337, 5338, 6482, 54941,…
GOTERM_CC_FAT	GO:0044431~GO:lgi apparatus part	73	1.40404	4.19962	0.00284971	830	910	14527	0.858008	0.0415467	6.93916	51226, 9600, 5066, 10347, 2147, 4854, 4853, 1294, 83871, 3339, 27333, 55080, 3382, 7448, 11015, 10484, 10610, 3105, 5265, 10133, 11237, 374378, 29940, 3136, 6649, 633, 55959, 79695, 7132, 11285, 26119, 91252, 4121, 2331, 5874, 4166, 117248, 9980, 6892, 170575, 22856, 57222, 10675, 93643, 1604, 57414, 4585, 51196, 9672, 54972, 4582, 2526, 25849, 1462, 58480, 7045, 4323, 64285, 27090, 261729, 5768,…
GOTERM_CC_FAT	GO:0000139~GO:lgi membrane	52	1.30204	46.8941	0.0412231	830	699	14527	1	0.329627	4.94297	51226, 9600, 10347, 4854, 4853, 1294, 27333, 55080, 3382, 11015, 10484, 10610, 3105, 10133, 5265, 374378, 11237, 29940, 3136, 79695, 7132, 11285, 4121, 91252, 4166, 117248, 9980, 170575, 6892, 22856, 57222, 10675, 1604, 57414, 51196, 54972, 2526, 25849, 58480, 64285, 261729, 27090, 5768, 858, 10841, 152007, 283987, 5337, 114783, 6482, 567, 54941
Annotation Cluster 56	Enrichment Score: 2.34
GOTERM_BP_FAT	GO:0009607~response to biotic stimulus	70	1.47032	2.20703	0.00113263	908	873	16650	0.999625	0.032733	6.65399	84818, 148022, 1191, 6772, 730249, 7706, 4599, 56829, 3965, 2950, 6356, 55601, 11096, 249, 10062, 3105, 10133, 602, 9636, 5743, 306, 634, 10964, 10379, 85363, 7133, 7132, 23318, 55593, 2255, 4790, 5142, 1910, 59, 114609, 5144, 63901, 6280, 6678, 6283, 1604, 8797, 3459, 130120, 919, 23328, 3659, 23586, 10410, 6279, 11213, 8372, 5199, 7429, 3373, 5724, 355, 6863, 9844, 7099, 3669, 3566, 567, 2353, …
GOTERM_BP_FAT	GO:0051707~response to other organism	66	1.45988	3.70681	0.00191623	908	829	16650	0.999998	0.0470511	6.27376	84818, 148022, 1191, 6772, 730249, 7706, 4599, 56829, 3965, 2950, 6356, 55601, 11096, 249, 10062, 3105, 10133, 602, 9636, 5743, 306, 10964, 10379, 85363, 7133, 7132, 55593, 2255, 4790, 5142, 1910, 59, 114609, 5144, 63901, 6280, 6678, 6283, 8797, 3459, 130120, 919, 23328, 3659, 23586, 10410, 6279, 11213, 8372, 5199, 7429, 3373, 5724, 355, 6863, 7099, 9844, 3669, 3566, 567, 2353, 54, 3665, 91543, 9…
GOTERM_BP_FAT	GO:0043207~response to external biotic stimulus	66	1.45988	3.70681	0.00191623	908	829	16650	0.999998	0.0470511	6.27376	84818, 148022, 1191, 6772, 730249, 7706, 4599, 56829, 3965, 2950, 6356, 55601, 11096, 249, 10062, 3105, 10133, 602, 9636, 5743, 306, 10964, 10379, 85363, 7133, 7132, 55593, 2255, 4790, 5142, 1910, 59, 114609, 5144, 63901, 6280, 6678, 6283, 8797, 3459, 130120, 919, 23328, 3659, 23586, 10410, 6279, 11213, 8372, 5199, 7429, 3373, 5724, 355, 6863, 7099, 9844, 3669, 3566, 567, 2353, 54, 3665, 91543, 9…
GOTERM_BP_FAT	GO:0009615~response to virus	30	1.76884	6.44029	0.00337469	908	311	16650	1	0.0702512	2.85171	59, 148022, 1191, 6772, 7706, 4599, 56829, 63901, 3965, 3459, 6356, 55601, 919, 3659, 3105, 23586, 602, 10410, 9636, 11213, 8372, 10379, 10964, 85363, 3373, 9844, 567, 3669, 91543, 3665
GOTERM_BP_FAT	GO:0098542~defense response to other organism	39	1.44766	32.692	0.0199024	908	494	16650	1	0.234341	3.70722	84818, 148022, 114609, 6772, 7706, 4599, 56829, 63901, 6280, 6283, 130120, 55601, 919, 3659, 11096, 3105, 23586, 10133, 602, 9636, 10410, 6279, 306, 10379, 10964, 85363, 5199, 7132, 6863, 7099, 9844, 567, 3566, 3669, 54, 91543, 3665, 9466, 4069
GOTERM_BP_FAT	GO:0009617~response to bacterium	41	1.38202	48.3774	0.0330184	908	544	16650	1	0.314444	3.89734	5142, 1910, 148022, 114609, 5144, 730249, 6280, 6283, 6678, 8797, 3965, 2950, 130120, 23328, 11096, 249, 10062, 3105, 10133, 602, 9636, 6279, 5743, 11213, 306, 7133, 5199, 5724, 7429, 7132, 355, 55593, 6863, 2255, 7099, 567, 4790, 54, 2353, 9466, 4069
Annotation Cluster 57	Enrichment Score: 2.31
GOTERM_BP_FAT	GO:0014909~smooth muscle cell migration	11	3.53872	1.78685	0.000915137	908	57	16650	0.998292	0.0281708	1.04563	3037, 7448, 3673, 2950, 4303, 50507, 4035, 5327, 3479, 3690, 5328
GOTERM_BP_FAT	GO:0014812~muscle cell migration	11	3.01055	6.15289	0.00321946	908	67	16650	1	0.0679381	1.04563	3037, 7448, 3673, 2950, 4303, 50507, 4035, 5327, 3479, 3690, 5328
GOTERM_BP_FAT	GO:0014910~regulation of smooth muscle cell migration	9	3.11383	13.8363	0.00753358	908	53	16650	1	0.121585	0.855513	3037, 7448, 3673, 2950, 4303, 50507, 4035, 3479, 5328
GOTERM_BP_FAT	GO:0014911~positive regulation of smooth muscle cell migration	6	3.5491	39.0017	0.0247891	908	31	16650	1	0.265977	0.570342	3037, 7448, 3673, 4303, 50507, 3479
Annotation Cluster 58	Enrichment Score: 2.29
GOTERM_BP_FAT	GO:0030155~regulation of cell adhesion	61	1.73959	0.0613487	3.11615e-05	908	643	16650	0.19498	0.00202494	5.79848	284217, 2051, 3084, 2335, 3479, 8744, 285, 57580, 80381, 335, 7448, 2192, 3965, 9200, 51176, 2199, 3485, 3105, 6494, 5328, 3037, 7037, 634, 255743, 5364, 3718, 3549, 7070, 6777, 2022, 3958, 5592, 56603, 136227, 1600, 9806, 133584, 64926, 960, 6281, 1604, 8646, 7042, 27289, 919, 4582, 3659, 7045, 3170, 4323, 3673, 4179, 652, 5345, 655, 3373, 5724, 5621, 2302, 3566, 10457
GOTERM_BP_FAT	GO:0045785~positive regulation of cell adhesion	41	1.95277	0.133887	6.80304e-05	908	385	16650	0.377186	0.00381133	3.89734	136227, 9806, 133584, 3084, 2051, 2335, 3479, 64926, 8744, 960, 6281, 57580, 1604, 80381, 335, 7448, 7042, 8646, 2192, 3965, 9200, 919, 2199, 51176, 3485, 3170, 3105, 3037, 3673, 4179, 7037, 5345, 255743, 655, 3718, 5724, 3373, 3549, 7070, 6777, 3566
GOTERM_BP_FAT	GO:0070661~leukocyte proliferation	31	2.03017	0.618619	0.000315057	908	280	16650	0.888434	0.012818	2.94677	148022, 114609, 1191, 2051, 3479, 64926, 8744, 80381, 1604, 3965, 2950, 51176, 3485, 3659, 3105, 5699, 977, 4179, 7037, 652, 3718, 3614, 5621, 2302, 3549, 6863, 2255, 7099, 6777, 10457, 3958
GOTERM_BP_FAT	GO:0070663~regulation of leukocyte proliferation	25	2.20397	0.826228	0.000421207	908	208	16650	0.946721	0.0166159	2.37643	148022, 114609, 4179, 7037, 652, 3479, 64926, 8744, 3718, 1604, 5621, 80381, 2302, 3965, 3549, 2950, 2255, 6863, 7099, 3485, 6777, 3659, 10457, 3958, 3105
GOTERM_BP_FAT	GO:0050670~regulation of lymphocyte proliferation	24	2.22267	0.980645	0.000500298	908	198	16650	0.969283	0.0190588	2.28137	148022, 114609, 4179, 7037, 652, 3479, 64926, 8744, 3718, 5621, 2302, 80381, 1604, 3549, 3965, 6863, 2255, 7099, 3485, 6777, 3659, 10457, 3958, 3105
GOTERM_BP_FAT	GO:0032944~regulation of mononuclear cell proliferation	24	2.2115	1.05278	0.000537287	908	199	16650	0.976258	0.0201237	2.28137	148022, 114609, 4179, 7037, 652, 3479, 64926, 8744, 3718, 5621, 2302, 80381, 1604, 3549, 3965, 6863, 2255, 7099, 3485, 6777, 3659, 10457, 3958, 3105
GOTERM_BP_FAT	GO:0046651~lymphocyte proliferation	29	2.02195	1.06695	0.000544555	908	263	16650	0.97743	0.0200693	2.75665	148022, 114609, 2051, 3479, 8744, 64926, 80381, 1604, 3965, 51176, 3485, 3659, 3105, 5699, 977, 4179, 7037, 652, 3614, 3718, 5621, 2302, 3549, 6863, 2255, 7099, 6777, 10457, 3958
GOTERM_BP_FAT	GO:0032943~mononuclear cell proliferation	29	2.00669	1.20272	0.000614245	908	265	16650	0.986108	0.0218024	2.75665	148022, 114609, 2051, 3479, 8744, 64926, 80381, 1604, 3965, 51176, 3485, 3659, 3105, 5699, 977, 4179, 7037, 652, 3614, 3718, 5621, 2302, 3549, 6863, 2255, 7099, 6777, 10457, 3958
GOTERM_BP_FAT	GO:0042098~T cell proliferation	21	2.21309	2.50777	0.00128884	908	174	16650	0.999874	0.0358305	1.9962	977, 4179, 2051, 7037, 652, 3479, 64926, 8744, 3718, 2302, 5621, 80381, 1604, 3549, 3965, 3485, 6777, 3659, 10457, 3105, 5699
GOTERM_BP_FAT	GO:0042129~regulation of T cell proliferation	19	2.30731	2.83593	0.00145981	908	151	16650	0.999962	0.0387908	1.80608	4179, 7037, 652, 3479, 8744, 64926, 3718, 2302, 5621, 80381, 1604, 3549, 3965, 3485, 6777, 3659, 10457, 3958, 3105
GOTERM_BP_FAT	GO:0070486~leukocyte aggregation	41	1.65598	3.63128	0.00187649	908	454	16650	0.999998	0.0469245	3.89734	5971, 2051, 3479, 64926, 8744, 960, 3683, 6280, 57580, 1604, 80381, 3965, 51176, 3485, 919, 3659, 3105, 5699, 602, 3037, 977, 6095, 6279, 4179, 7037, 634, 652, 655, 3718, 5621, 2302, 355, 3549, 7070, 6777, 567, 3566, 10457, 3958, 91543, 56603
GOTERM_BP_FAT	GO:0050671~positive regulation of lymphocyte proliferation	17	2.36158	4.24759	0.00220162	908	132	16650	1	0.0520468	1.61597	148022, 114609, 4179, 7037, 3479, 8744, 64926, 3718, 80381, 1604, 3965, 6863, 2255, 7099, 3485, 6777, 3105
GOTERM_BP_FAT	GO:0032946~positive regulation of mononuclear cell proliferation	17	2.34383	4.58328	0.00237955	908	133	16650	1	0.0552033	1.61597	148022, 114609, 4179, 7037, 3479, 8744, 64926, 3718, 80381, 1604, 3965, 6863, 2255, 7099, 3485, 6777, 3105
GOTERM_BP_FAT	GO:0007159~leukocyte cell-cell adhesion	43	1.60589	4.87419	0.00253422	908	491	16650	1	0.0575418	4.08745	5971, 2051, 3479, 64926, 8744, 960, 3683, 6280, 57580, 1604, 80381, 3965, 51176, 3485, 919, 3659, 3105, 5699, 602, 3037, 977, 6095, 6279, 4179, 7037, 634, 652, 655, 3718, 5724, 5621, 2302, 355, 3549, 7070, 51148, 6777, 3566, 567, 10457, 3958, 91543, 56603
GOTERM_BP_FAT	GO:0098602~single organism cell adhesion	62	1.45943	5.05507	0.00263062	908	779	16650	1	0.0585242	5.89354	2051, 64115, 2335, 3479, 8744, 3683, 57580, 80381, 335, 2192, 3965, 51176, 3485, 3105, 602, 3037, 977, 6095, 7037, 634, 3690, 255743, 3718, 3549, 7070, 3915, 6777, 3912, 3958, 5592, 1000, 56603, 1600, 5971, 2623, 64926, 960, 6281, 6280, 1604, 7042, 919, 3659, 3170, 5699, 4867, 1465, 6279, 5156, 4179, 652, 5345, 655, 5724, 2302, 5621, 355, 51148, 567, 3566, 10457, 91543
GOTERM_BP_FAT	GO:0016337~single organismal cell-cell adhesion	58	1.46696	6.3046	0.00330135	908	725	16650	1	0.069189	5.51331	2051, 64115, 3479, 8744, 3683, 57580, 80381, 335, 3965, 51176, 3485, 3105, 602, 3037, 977, 6095, 7037, 634, 3690, 255743, 3718, 3549, 7070, 6777, 3912, 3958, 5592, 1000, 56603, 1600, 5971, 2623, 64926, 960, 6280, 1604, 7042, 919, 3659, 3170, 5699, 4867, 6279, 5156, 1465, 4179, 652, 5345, 655, 5724, 5621, 2302, 355, 51148, 567, 3566, 10457, 91543
GOTERM_BP_FAT	GO:0070665~positive regulation of leukocyte proliferation	17	2.24266	7.0695	0.00371613	908	139	16650	1	0.0755188	1.61597	148022, 114609, 4179, 7037, 3479, 8744, 64926, 3718, 80381, 1604, 3965, 6863, 2255, 7099, 3485, 6777, 3105
GOTERM_BP_FAT	GO:0050865~regulation of cell activation	42	1.53723	11.1095	0.00596216	908	501	16650	1	0.105317	3.9924	2147, 148022, 114609, 2051, 3479, 64926, 8744, 1604, 80381, 3965, 3485, 919, 3659, 10062, 3105, 4323, 6095, 5156, 4179, 7037, 8543, 634, 652, 3718, 5724, 348, 5621, 2302, 355, 3549, 7070, 2255, 6863, 7099, 6777, 1490, 3566, 10457, 3958, 5592, 9466, 56603
GOTERM_BP_FAT	GO:0022407~regulation of cell-cell adhesion	34	1.61518	12.8207	0.00694289	908	386	16650	1	0.116357	3.23194	2051, 3479, 64926, 8744, 960, 80381, 335, 1604, 3965, 51176, 3485, 919, 3659, 3170, 3105, 3037, 4179, 7037, 634, 652, 5345, 655, 3718, 5724, 5621, 2302, 3549, 7070, 6777, 3566, 10457, 3958, 5592, 56603
GOTERM_BP_FAT	GO:0022409~positive regulation of cell-cell adhesion	24	1.77455	16.1984	0.00893351	908	248	16650	1	0.136968	2.28137	3037, 4179, 2051, 7037, 3479, 5345, 8744, 64926, 960, 655, 5724, 3718, 80381, 1604, 3549, 3965, 7070, 3485, 51176, 919, 6777, 3566, 3170, 3105
GOTERM_BP_FAT	GO:1903037~regulation of leukocyte cell-cell adhesion	28	1.64037	21.713	0.0123533	908	313	16650	1	0.170436	2.6616	3037, 4179, 2051, 7037, 652, 634, 3479, 64926, 8744, 960, 3718, 5724, 1604, 2302, 5621, 80381, 3965, 3549, 7070, 919, 3485, 6777, 3659, 3566, 10457, 3958, 3105, 56603
GOTERM_BP_FAT	GO:0098609~cell-cell adhesion	82	1.29178	23.113	0.0132578	908	1164	16650	1	0.179336	7.79468	1004, 4854, 6772, 2051, 7706, 64115, 3479, 56829, 8744, 3683, 118, 57580, 335, 80381, 3965, 3485, 51176, 3105, 602, 3037, 977, 6095, 302, 347902, 7037, 57526, 634, 9351, 3690, 255743, 3718, 3549, 7070, 6777, 3912, 3958, 5592, 1000, 56603, 5789, 1600, 5971, 10873, 2623, 64926, 960, 6280, 1604, 7042, 919, 79026, 3659, 81607, 3170, 5699, 4867, 1465, 5156, 6279, 4179, 652, 5345, 57549, 655, 84623, 10…
GOTERM_BP_FAT	GO:0001775~cell activation	66	1.32994	25.4531	0.0148053	908	910	16650	1	0.190579	6.27376	2147, 148022, 4853, 1191, 2051, 3479, 8744, 3683, 57580, 80381, 3965, 51176, 3485, 8526, 10062, 3105, 602, 977, 6095, 64784, 7037, 306, 634, 3690, 3718, 3614, 348, 409, 3549, 7070, 56892, 2255, 6777, 1490, 7076, 3958, 5592, 56603, 5971, 114609, 2623, 64926, 6283, 1604, 919, 54331, 3659, 5699, 4323, 1465, 5156, 4179, 652, 5724, 1015, 2302, 5621, 7462, 355, 6863, 7099, 567, 3566, 10457, 91543, 9466
GOTERM_BP_FAT	GO:0042102~positive regulation of T cell proliferation	12	2.24535	29.3712	0.0175027	908	98	16650	1	0.213768	1.14068	3965, 3485, 4179, 7037, 6777, 3479, 8744, 64926, 3105, 3718, 1604, 80381
GOTERM_BP_FAT	GO:0070489~T cell aggregation	36	1.48012	31.7	0.019174	908	446	16650	1	0.228276	3.42205	5971, 2051, 3479, 64926, 8744, 3683, 57580, 1604, 80381, 3965, 51176, 3485, 919, 3659, 3105, 5699, 602, 977, 6095, 4179, 7037, 634, 652, 3718, 5621, 2302, 355, 3549, 7070, 6777, 3566, 567, 10457, 3958, 91543, 56603
GOTERM_BP_FAT	GO:0042110~T cell activation	36	1.48012	31.7	0.019174	908	446	16650	1	0.228276	3.42205	5971, 2051, 3479, 64926, 8744, 3683, 57580, 1604, 80381, 3965, 51176, 3485, 919, 3659, 3105, 5699, 602, 977, 6095, 4179, 7037, 634, 652, 3718, 5621, 2302, 355, 3549, 7070, 6777, 3566, 567, 10457, 3958, 91543, 56603
GOTERM_BP_FAT	GO:0071593~lymphocyte aggregation	36	1.47681	31.911	0.0193281	908	447	16650	1	0.229511	3.42205	5971, 2051, 3479, 64926, 8744, 3683, 57580, 1604, 80381, 3965, 51176, 3485, 919, 3659, 3105, 5699, 602, 977, 6095, 4179, 7037, 634, 652, 3718, 5621, 2302, 355, 3549, 7070, 6777, 3566, 567, 10457, 3958, 91543, 56603
GOTERM_BP_FAT	GO:0051249~regulation of lymphocyte activation	33	1.47231	41.6156	0.0269555	908	411	16650	1	0.278757	3.13688	148022, 114609, 2051, 3479, 64926, 8744, 80381, 1604, 3965, 3485, 919, 3659, 3105, 4323, 4179, 7037, 634, 652, 3718, 5621, 2302, 355, 3549, 7070, 6863, 2255, 7099, 6777, 3566, 10457, 3958, 9466, 56603
GOTERM_BP_FAT	GO:1903039~positive regulation of leukocyte cell-cell adhesion	20	1.68229	44.4704	0.0294294	908	218	16650	1	0.293254	1.90114	3037, 4179, 2051, 7037, 3479, 8744, 64926, 960, 3718, 5724, 80381, 1604, 3549, 3965, 7070, 3485, 919, 6777, 3566, 3105
GOTERM_BP_FAT	GO:0046649~lymphocyte activation	47	1.34034	50.5101	0.0350879	908	643	16650	1	0.32521	4.46768	148022, 114609, 5971, 4853, 2051, 3479, 64926, 8744, 3683, 57580, 1604, 80381, 3965, 919, 51176, 3485, 3659, 3105, 4323, 5699, 602, 977, 6095, 4179, 7037, 652, 634, 3718, 3614, 1015, 2302, 7462, 5621, 355, 3549, 7070, 2255, 6863, 7099, 6777, 3566, 567, 10457, 3958, 91543, 9466, 56603
GOTERM_BP_FAT	GO:0002694~regulation of leukocyte activation	36	1.41054	51.6675	0.0362467	908	468	16650	1	0.331952	3.42205	148022, 114609, 2051, 3479, 64926, 8744, 80381, 1604, 3965, 3485, 919, 3659, 10062, 3105, 4323, 6095, 4179, 7037, 634, 652, 3718, 5724, 5621, 2302, 355, 3549, 7070, 6863, 2255, 7099, 6777, 3566, 10457, 3958, 9466, 56603
GOTERM_BP_FAT	GO:0050863~regulation of T cell activation	25	1.53319	52.506	0.0371028	908	299	16650	1	0.337979	2.37643	4179, 2051, 7037, 652, 634, 3479, 64926, 8744, 3718, 1604, 2302, 5621, 80381, 3965, 3549, 7070, 919, 3485, 6777, 3659, 3566, 10457, 3958, 3105, 56603
GOTERM_BP_FAT	GO:0045321~leukocyte activation	53	1.30102	56.3191	0.0411863	908	747	16650	1	0.359095	5.03802	148022, 4853, 1191, 2051, 3479, 8744, 3683, 57580, 80381, 3965, 51176, 3485, 10062, 3105, 602, 977, 6095, 64784, 7037, 306, 634, 3614, 3718, 3549, 7070, 2255, 6777, 3958, 56603, 114609, 5971, 64926, 6283, 1604, 919, 3659, 5699, 4323, 4179, 652, 5724, 1015, 5621, 7462, 2302, 355, 6863, 7099, 3566, 567, 10457, 91543, 9466
GOTERM_BP_FAT	GO:0051251~positive regulation of lymphocyte activation	23	1.46952	74.2626	0.0665976	908	287	16650	1	0.47203	2.18631	148022, 114609, 4179, 2051, 7037, 3479, 8744, 64926, 3718, 80381, 1604, 3549, 3965, 7070, 6863, 2255, 7099, 3485, 919, 6777, 3566, 3105, 4323
GOTERM_BP_FAT	GO:0050867~positive regulation of cell activation	25	1.43258	76.0042	0.0699129	908	320	16650	1	0.484627	2.37643	148022, 114609, 4179, 2051, 7037, 3479, 64926, 8744, 3718, 5724, 1604, 80381, 3965, 3549, 7070, 2255, 6863, 7099, 919, 3485, 6777, 1490, 3566, 3105, 4323
GOTERM_BP_FAT	GO:0002696~positive regulation of leukocyte activation	24	1.41507	82.2265	0.0839821	908	311	16650	1	0.532477	2.28137	148022, 114609, 4179, 2051, 7037, 3479, 8744, 64926, 5724, 3718, 80381, 1604, 3549, 3965, 7070, 6863, 2255, 7099, 3485, 919, 6777, 3566, 3105, 4323
GOTERM_BP_FAT	GO:0050870~positive regulation of T cell activation	17	1.48442	89.9997	0.110346	908	210	16650	1	0.605459	1.61597	4179, 2051, 7037, 3479, 8744, 64926, 3718, 80381, 1604, 3549, 3965, 7070, 3485, 919, 6777, 3566, 3105
Annotation Cluster 59	Enrichment Score: 2.26
GOTERM_BP_FAT	GO:0051093~negative regulation of developmental process	64	1.58805	0.523663	0.000266576	908	739	16650	0.843643	0.0114594	6.08365	5950, 8531, 2147, 4303, 4854, 112, 6774, 223117, 6772, 3084, 197, 3479, 285, 10505, 6928, 2192, 51176, 1284, 4035, 634, 3718, 2261, 348, 10769, 56920, 9745, 3549, 27124, 7070, 7075, 2664, 6777, 54328, 7076, 6285, 1910, 1600, 2623, 6678, 28959, 168620, 8646, 7042, 130120, 3659, 3170, 4881, 10411, 652, 57715, 655, 350, 2302, 114990, 85458, 1831, 9181, 182, 7099, 23108, 7058, 567, 3566, 50807
GOTERM_BP_FAT	GO:0010721~negative regulation of cell development	32	1.9176	1.29492	0.000661626	908	306	16650	0.990013	0.0229963	3.04183	1910, 2147, 1600, 4854, 112, 6774, 223117, 3084, 6772, 3479, 10505, 7042, 2192, 3170, 4035, 57715, 655, 348, 114990, 85458, 9745, 56920, 10769, 27124, 9181, 182, 7070, 23108, 2664, 54328, 567, 50807
GOTERM_BP_FAT	GO:0045596~negative regulation of cell differentiation	55	1.57584	1.79558	0.000919649	908	640	16650	0.998345	0.0281832	5.22814	2147, 4303, 4854, 112, 6774, 223117, 3084, 6772, 3479, 10505, 2192, 10062, 338761, 51564, 6095, 4035, 634, 3690, 25937, 3718, 348, 56920, 9745, 10769, 3549, 27124, 7070, 2255, 2664, 6777, 54328, 6285, 1910, 1600, 168620, 28959, 8646, 7042, 130120, 3659, 3170, 652, 57715, 655, 114990, 2302, 85458, 9181, 182, 7099, 23108, 3566, 567, 50807, 84525
GOTERM_BP_FAT	GO:0050768~negative regulation of neurogenesis	26	1.94597	3.69054	0.00190767	908	245	16650	0.999998	0.0470114	2.47148	1910, 1600, 2147, 6774, 112, 4854, 223117, 3084, 10505, 4035, 57715, 655, 348, 85458, 9745, 56920, 10769, 27124, 9181, 7070, 182, 23108, 2664, 54328, 567, 50807
GOTERM_BP_FAT	GO:0051961~negative regulation of nervous system development	27	1.87538	4.94152	0.00257008	908	264	16650	1	0.0577685	2.56654	1910, 1600, 2147, 4854, 6774, 112, 223117, 3084, 10505, 8646, 4035, 57715, 655, 348, 85458, 9745, 56920, 10769, 27124, 9181, 7070, 182, 23108, 2664, 54328, 567, 50807
GOTERM_BP_FAT	GO:0045665~negative regulation of neuron differentiation	21	1.99522	8.25387	0.00436483	908	193	16650	1	0.0861383	1.9962	1910, 1600, 4854, 112, 223117, 4035, 57715, 655, 10505, 348, 85458, 9745, 10769, 56920, 27124, 182, 7070, 23108, 2664, 567, 50807
GOTERM_BP_FAT	GO:0010977~negative regulation of neuron projection development	15	2.11581	20.0646	0.0113077	908	130	16650	1	0.161289	1.42586	56920, 10769, 27124, 7070, 1600, 112, 23108, 223117, 2664, 4035, 567, 57715, 50807, 348, 10505
GOTERM_BP_FAT	GO:0050767~regulation of neurogenesis	50	1.34436	43.4743	0.0285528	908	682	16650	1	0.289048	4.75285	2147, 4854, 6774, 112, 223117, 3084, 2335, 57580, 10505, 9253, 4035, 4842, 5362, 5364, 5649, 348, 9745, 56920, 10769, 27124, 7070, 9820, 2331, 2664, 7077, 54328, 57498, 1000, 5789, 4681, 1910, 1600, 1454, 6792, 5803, 6474, 51704, 26508, 652, 57715, 655, 85458, 9181, 182, 23108, 5526, 567, 50807, 137970, 23242
GOTERM_BP_FAT	GO:0031345~negative regulation of cell projection organization	15	1.79775	55.0492	0.03979	908	153	16650	1	0.352152	1.42586	56920, 10769, 27124, 7070, 1600, 112, 23108, 223117, 2664, 4035, 567, 57715, 50807, 348, 10505
GOTERM_BP_FAT	GO:0045664~regulation of neuron differentiation	41	1.34253	61.6179	0.047462	908	560	16650	1	0.388978	3.89734	4681, 1910, 1600, 4854, 112, 223117, 3084, 1454, 2335, 6792, 57580, 10505, 6474, 51704, 4035, 26508, 652, 57715, 5362, 655, 5364, 5649, 348, 85458, 9745, 10769, 56920, 27124, 182, 9820, 7070, 23108, 2331, 2664, 5526, 7077, 567, 57498, 50807, 23242, 5789
GOTERM_BP_FAT	GO:0010975~regulation of neuron projection development	31	1.37639	73.9124	0.065957	908	413	16650	1	0.470909	2.94677	1600, 112, 223117, 3084, 2335, 6792, 57580, 10505, 6474, 51704, 4035, 57715, 5362, 655, 5364, 5649, 348, 56920, 10769, 27124, 9820, 7070, 23108, 2331, 2664, 5526, 567, 57498, 50807, 23242, 5789
Annotation Cluster 60	Enrichment Score: 2.25
GOTERM_BP_FAT	GO:0031347~regulation of defense response	64	1.73605	0.0400661	2.03492e-05	908	676	16650	0.132059	0.00144418	6.08365	84818, 148022, 6772, 730249, 56829, 197, 80381, 335, 7448, 3965, 2950, 6356, 55601, 10062, 3105, 4313, 6095, 9252, 5743, 634, 85363, 7133, 348, 7132, 409, 6777, 4790, 1910, 5971, 114609, 313, 8651, 6280, 6283, 1604, 3459, 130120, 919, 3659, 84699, 5699, 629, 23586, 11274, 3673, 6279, 4179, 11213, 51704, 5720, 5624, 5199, 718, 9180, 6863, 9844, 7099, 23180, 567, 710, 54, 5817, 3665, 91543
GOTERM_BP_FAT	GO:0002252~immune effector process	64	1.58163	0.583395	0.000297068	908	742	16650	0.873549	0.0122335	6.08365	5950, 148022, 4853, 1191, 2051, 6772, 7706, 4599, 56829, 3683, 335, 7448, 3965, 55601, 51176, 3105, 602, 6095, 9636, 7037, 306, 634, 10964, 10379, 85363, 3718, 409, 56892, 6777, 3958, 5971, 63901, 1604, 7042, 919, 3659, 629, 23586, 10410, 4179, 11213, 51704, 5199, 5724, 1015, 7462, 2302, 355, 182, 718, 1675, 7099, 9844, 23180, 715, 5338, 3669, 3566, 567, 710, 5817, 3665, 91543, 9466
GOTERM_BP_FAT	GO:0002697~regulation of immune effector process	33	1.86191	1.72912	0.000885322	908	325	16650	0.997897	0.0277562	3.13688	5950, 56829, 335, 1604, 7448, 7042, 3965, 55601, 919, 3105, 23586, 629, 4179, 11213, 7037, 51704, 634, 5199, 3718, 5724, 2302, 409, 718, 7099, 9844, 6777, 567, 3566, 710, 5817, 3958, 91543, 9466
GOTERM_BP_FAT	GO:0006955~immune response	113	1.33596	2.17914	0.00111816	908	1551	16650	0.999585	0.0324564	10.7414	1191, 6772, 4599, 8742, 8744, 3683, 335, 80381, 6356, 51176, 602, 4217, 4313, 6095, 9636, 9252, 3136, 3718, 409, 7070, 3001, 6777, 4502, 2217, 4790, 6285, 5142, 114609, 5971, 5144, 6892, 8651, 6280, 6283, 7042, 130120, 919, 4783, 23586, 629, 5699, 81603, 5966, 10410, 6279, 4179, 51704, 2302, 5621, 9181, 718, 182, 715, 23180, 5338, 10188, 710, 5817, 54941, 784, 148022, 4853, 2051, 730249, 7706, 56…
GOTERM_BP_FAT	GO:0031349~positive regulation of defense response	38	1.73335	2.47438	0.00127147	908	402	16650	0.999857	0.0356407	3.61217	84818, 148022, 114609, 5971, 730249, 56829, 6280, 6283, 3965, 130120, 6356, 55601, 3659, 84699, 10062, 23586, 5699, 4313, 3673, 6279, 9252, 5743, 11213, 51704, 5720, 85363, 7132, 409, 9180, 718, 6863, 7099, 23180, 6777, 4790, 5817, 91543, 3665
GOTERM_BP_FAT	GO:0045087~innate immune response	67	1.46959	2.8381	0.00146095	908	836	16650	0.999962	0.0386728	6.36882	148022, 1191, 6772, 730249, 7706, 4599, 56829, 9830, 3965, 6356, 55601, 10062, 3105, 4217, 4313, 9636, 3136, 9252, 634, 10379, 85363, 3718, 409, 10437, 6777, 4502, 4790, 3958, 6285, 3660, 5971, 114609, 8651, 960, 6280, 6283, 1604, 3459, 130120, 3659, 5699, 629, 23586, 11274, 5966, 81603, 10410, 6279, 4179, 11213, 5720, 5199, 5724, 9181, 718, 6863, 1675, 7099, 715, 23180, 10188, 3669, 567, 710, 58…
GOTERM_BP_FAT	GO:0034121~regulation of toll-like receptor signaling pathway	10	3.59549	3.03649	0.00156458	908	51	16650	0.999982	0.0404399	0.95057	409, 114609, 148022, 7099, 11213, 730249, 3659, 10062, 3665, 91543
GOTERM_BP_FAT	GO:0002684~positive regulation of immune system process	73	1.39438	6.50755	0.00341109	908	960	16650	1	0.0707714	6.93916	5950, 784, 148022, 1191, 2051, 730249, 56829, 3479, 8744, 80381, 3965, 3485, 55601, 51176, 7066, 10062, 3105, 4313, 9636, 9252, 7037, 634, 85363, 3718, 409, 3549, 7070, 2255, 6777, 4790, 3958, 5142, 5971, 114609, 5144, 2623, 64926, 1604, 7042, 130120, 919, 3659, 23586, 5699, 4323, 629, 3673, 4179, 11213, 51704, 5720, 5199, 5724, 2302, 5621, 7462, 718, 182, 6863, 1675, 9844, 7099, 715, 23180, 5338…
GOTERM_BP_FAT	GO:0050776~regulation of immune response	69	1.38734	9.54106	0.00507892	908	912	16650	1	0.0947541	6.55894	784, 148022, 1191, 6772, 730249, 56829, 3683, 80381, 335, 7448, 3965, 55601, 10062, 3105, 4313, 3136, 9252, 7037, 634, 85363, 3718, 6402, 409, 7070, 6777, 2217, 4790, 3958, 5142, 5971, 114609, 5144, 8651, 1604, 7042, 3459, 130120, 919, 3659, 5699, 629, 23586, 11274, 1308, 4179, 11213, 51704, 124976, 5720, 5199, 5724, 5621, 7462, 2302, 718, 1675, 7099, 9844, 715, 23180, 5338, 567, 3566, 710, 2353,…
GOTERM_BP_FAT	GO:0002682~regulation of immune system process	98	1.30408	9.69572	0.00516536	908	1378	16650	1	0.0957794	9.31559	5950, 784, 148022, 1191, 6772, 2051, 730249, 55080, 56829, 3479, 8744, 3683, 80381, 335, 7448, 3965, 55601, 51176, 3485, 5947, 7066, 10062, 3105, 4313, 6095, 9636, 3136, 9252, 7037, 634, 85363, 3718, 6402, 409, 3549, 7070, 2255, 56892, 6777, 4790, 2217, 3958, 56603, 5142, 4681, 84293, 114609, 5971, 2623, 5144, 64926, 8651, 28959, 1604, 7042, 3459, 130120, 919, 3659, 4323, 5699, 629, 23586, 11274,…
GOTERM_BP_FAT	GO:0045088~regulation of innate immune response	32	1.62996	14.5858	0.00797383	908	360	16650	1	0.126497	3.04183	148022, 5971, 114609, 6772, 730249, 56829, 8651, 3965, 3459, 130120, 55601, 3659, 10062, 3105, 5699, 23586, 11274, 4313, 9252, 11213, 634, 5720, 85363, 409, 7099, 23180, 6777, 4790, 710, 5817, 91543, 3665
GOTERM_BP_FAT	GO:0050778~positive regulation of immune response	53	1.42085	16.7084	0.00924067	908	684	16650	1	0.14104	5.03802	784, 148022, 1191, 730249, 56829, 3965, 55601, 10062, 3105, 4313, 9252, 7037, 634, 85363, 409, 7070, 6777, 4790, 3958, 5142, 5971, 114609, 5144, 1604, 7042, 130120, 919, 3659, 5699, 629, 23586, 11213, 4179, 51704, 5720, 5199, 5724, 5621, 7462, 718, 7099, 9844, 1675, 23180, 715, 5338, 3566, 567, 710, 5817, 3665, 91543, 9466
GOTERM_BP_FAT	GO:0002221~pattern recognition receptor signaling pathway	17	1.96056	22.9591	0.0131577	908	159	16650	1	0.17879	1.61597	148022, 114609, 11213, 730249, 56829, 85363, 409, 3965, 130120, 7099, 55601, 23180, 3659, 10062, 23586, 3665, 91543
GOTERM_BP_FAT	GO:0002758~innate immune response-activating signal transduction	22	1.66014	38.8917	0.0246998	908	243	16650	1	0.26555	2.09125	148022, 5971, 114609, 9252, 11213, 730249, 56829, 5720, 85363, 409, 3965, 130120, 7099, 55601, 23180, 3659, 4790, 10062, 23586, 3665, 5699, 91543
GOTERM_BP_FAT	GO:0002253~activation of immune response	42	1.40028	39.9117	0.0255331	908	550	16650	1	0.270811	3.9924	5142, 784, 148022, 114609, 5971, 1191, 5144, 730249, 56829, 1604, 3965, 130120, 919, 55601, 3659, 10062, 629, 5699, 23586, 9252, 4179, 11213, 634, 5720, 85363, 5199, 7462, 5621, 409, 7070, 718, 7099, 1675, 9844, 23180, 715, 5338, 4790, 710, 3958, 91543, 3665
GOTERM_BP_FAT	GO:0002224~toll-like receptor signaling pathway	13	2.0032	43.7521	0.0287958	908	119	16650	1	0.290316	1.23574	148022, 114609, 11213, 730249, 409, 3965, 130120, 7099, 23180, 3659, 10062, 3665, 91543
GOTERM_BP_FAT	GO:0045089~positive regulation of innate immune response	25	1.56995	44.2933	0.0292725	908	292	16650	1	0.292334	2.37643	4313, 148022, 5971, 114609, 9252, 11213, 730249, 56829, 5720, 85363, 409, 3965, 130120, 7099, 55601, 23180, 6777, 3659, 4790, 5817, 10062, 23586, 91543, 3665, 5699
GOTERM_BP_FAT	GO:0002218~activation of innate immune response	22	1.61366	47.6019	0.032286	908	250	16650	1	0.311075	2.09125	148022, 5971, 114609, 9252, 11213, 730249, 56829, 5720, 85363, 409, 3965, 130120, 7099, 55601, 23180, 3659, 4790, 10062, 23586, 3665, 5699, 91543
GOTERM_BP_FAT	GO:0002764~immune response-regulating signaling pathway	35	1.20865	98.0925	0.182133	908	531	16650	1	0.756705	3.327	5142, 784, 148022, 5971, 114609, 5144, 730249, 56829, 3965, 130120, 55601, 919, 3659, 10062, 5699, 23586, 9252, 11213, 634, 5720, 85363, 7462, 5621, 409, 7070, 7099, 9844, 23180, 5338, 4790, 2217, 2353, 3958, 91543, 3665
GOTERM_BP_FAT	GO:0002757~immune response-activating signal transduction	33	1.2151	98.2079	0.18472	908	498	16650	1	0.760685	3.13688	5142, 784, 148022, 5971, 114609, 5144, 730249, 56829, 3965, 130120, 55601, 919, 3659, 10062, 5699, 23586, 9252, 11213, 634, 5720, 85363, 7462, 5621, 409, 7070, 7099, 9844, 23180, 5338, 4790, 3958, 91543, 3665
Annotation Cluster 61	Enrichment Score: 2.22
GOTERM_BP_FAT	GO:0045446~endothelial cell differentiation	14	2.7023	3.64667	0.00188458	908	95	16650	0.999998	0.0469537	1.3308	6781, 57826, 10411, 3215, 5175, 5144, 3084, 57493, 652, 5624, 7132, 182, 2022, 4233
GOTERM_BP_FAT	GO:0001885~endothelial cell development	10	3.10797	8.29014	0.00438482	908	59	16650	1	0.0862722	0.95057	6781, 10411, 57826, 5175, 5144, 57493, 2022, 5624, 4233, 7132
GOTERM_BP_FAT	GO:0003158~endothelium development	14	2.31278	13.4691	0.00731924	908	111	16650	1	0.11971	1.3308	6781, 57826, 10411, 3215, 5175, 5144, 3084, 57493, 652, 5624, 7132, 182, 2022, 4233
GOTERM_BP_FAT	GO:0002064~epithelial cell development	20	1.7381	35.318	0.021881	908	211	16650	1	0.246915	1.90114	7111, 10818, 10411, 57826, 6781, 59, 6299, 5175, 6772, 5144, 57493, 652, 5624, 1775, 7132, 2302, 182, 2022, 9497, 4233
Annotation Cluster 62	Enrichment Score: 2.18
GOTERM_CC_FAT	GO:0005775~vacuolar lumen	16	2.41413	3.61861	0.00244859	830	116	14527	0.813045	0.0365784	1.52091	5222, 2990, 4126, 3339, 633, 3373, 10675, 10437, 6609, 9672, 2331, 567, 53, 1462, 9476, 1515
GOTERM_CC_FAT	GO:0043202~lysosomal lumen	13	2.58558	6.05401	0.00414533	830	88	14527	0.94165	0.0574758	1.23574	10437, 6609, 9672, 2990, 4126, 2331, 633, 3339, 53, 1462, 10675, 3373, 1515
GOTERM_BP_FAT	GO:0006027~glycosaminoglycan catabolic process	10	3.00607	10.2818	0.00549422	908	61	16650	1	0.0997253	0.95057	9672, 2990, 2331, 633, 3339, 8372, 1462, 960, 10675, 3373
GOTERM_BP_FAT	GO:0006026~aminoglycan catabolic process	10	2.69662	19.8082	0.0111469	908	68	16650	1	0.159827	0.95057	9672, 2990, 2331, 633, 3339, 8372, 1462, 960, 10675, 3373
GOTERM_BP_FAT	GO:1901136~carbohydrate derivative catabolic process	18	1.81355	34.4415	0.0212122	908	182	16650	1	0.242227	1.71103	5142, 5152, 10411, 978, 2990, 5144, 633, 3339, 8372, 56999, 960, 3373, 10675, 56952, 9672, 2331, 1462, 131870
Annotation Cluster 63	Enrichment Score: 2.17
GOTERM_BP_FAT	GO:0009991~response to extracellular stimulus	39	1.64401	5.35298	0.00278977	908	435	16650	1	0.0613712	3.70722	5166, 4303, 6772, 7706, 10991, 2626, 22856, 6678, 168620, 335, 283375, 3171, 2950, 3485, 5947, 6566, 249, 3170, 6494, 6781, 3673, 6715, 8408, 5743, 4316, 5723, 2690, 7482, 655, 6502, 348, 462, 467, 2353, 220441, 93664, 590, 84251, 1515
GOTERM_BP_FAT	GO:0031667~response to nutrient levels	36	1.63399	8.60844	0.00456058	908	404	16650	1	0.0883355	3.42205	5166, 4303, 6772, 7706, 10991, 2626, 22856, 6678, 168620, 335, 283375, 3171, 2950, 3485, 5947, 6566, 249, 3170, 6781, 3673, 6715, 8408, 5743, 4316, 5723, 2690, 7482, 655, 348, 462, 467, 220441, 93664, 590, 84251, 1515
GOTERM_BP_FAT	GO:0007584~response to nutrient	17	1.82298	38.6684	0.0245192	908	171	16650	1	0.26427	1.61597	3673, 6781, 5743, 6772, 7706, 2626, 655, 6678, 335, 462, 2950, 3485, 5947, 6566, 249, 590, 3170
Annotation Cluster 64	Enrichment Score: 2.13
GOTERM_BP_FAT	GO:0046903~secretion	86	1.43623	1.19756	0.000611599	908	1098	16650	0.98585	0.0219332	8.1749	5066, 5950, 2645, 84818, 1191, 3084, 2051, 8676, 2335, 3479, 197, 3382, 334, 335, 80381, 6928, 2192, 3965, 55503, 9751, 388125, 7018, 6566, 80736, 4828, 10062, 5265, 4826, 6781, 302, 79651, 5321, 5175, 84647, 306, 6505, 634, 3690, 6507, 2255, 6777, 1490, 5874, 6776, 7076, 1815, 2022, 1910, 145741, 2030, 5413, 6843, 8651, 362, 6280, 6678, 3700, 6283, 7042, 3172, 5798, 3170, 64175, 9324, 4881, 5864…
GOTERM_BP_FAT	GO:0032940~secretion by cell	71	1.34775	15.5242	0.00853014	908	966	16650	1	0.13264	6.74905	5066, 5950, 2645, 84818, 1191, 2051, 8676, 2335, 197, 3479, 3382, 334, 335, 80381, 6928, 2192, 3965, 55503, 9751, 388125, 7018, 6566, 80736, 4828, 10062, 5265, 4826, 79651, 5175, 306, 6505, 634, 3690, 6507, 2255, 1490, 5874, 7076, 1815, 2022, 145741, 5413, 6843, 8651, 6678, 3700, 6283, 7042, 3172, 5798, 3170, 64175, 9324, 5864, 64285, 10411, 261729, 5768, 6853, 5345, 5724, 350, 7462, 55240, 6863,…
GOTERM_BP_FAT	GO:0051046~regulation of secretion	47	1.26184	79.6043	0.0775586	908	683	16650	1	0.512532	4.46768	5066, 5950, 1910, 2645, 84818, 145741, 3084, 5413, 2335, 3479, 8651, 6280, 3382, 80381, 335, 7042, 2192, 3965, 3172, 55503, 388125, 6566, 4828, 3170, 10062, 64175, 9324, 4826, 5864, 4881, 64285, 10411, 6781, 6279, 65266, 79651, 634, 6853, 5724, 2255, 6863, 7099, 5874, 3566, 1815, 93664, 91543
Annotation Cluster 65	Enrichment Score: 2.12
GOTERM_BP_FAT	GO:0061061~muscle structure development	52	1.61889	1.39359	0.000712381	908	589	16650	0.992987	0.0241371	4.94297	1410, 5950, 8531, 4303, 117166, 3084, 3479, 6262, 4000, 287, 51176, 607, 79784, 5325, 4217, 6095, 57493, 4842, 255743, 165, 409, 6876, 2255, 146862, 2022, 1000, 56603, 6285, 1910, 10529, 2626, 168620, 57190, 7042, 57057, 84159, 6474, 4323, 347273, 7111, 5156, 26508, 652, 858, 1831, 5523, 182, 50507, 467, 3566, 2353, 84525
GOTERM_BP_FAT	GO:0007517~muscle organ development	32	1.60324	17.8354	0.00992582	908	366	16650	1	0.148149	3.04183	6285, 1410, 5950, 8531, 4303, 3084, 3479, 6262, 4000, 57057, 7042, 57190, 84159, 51176, 6474, 607, 79784, 5325, 347273, 57493, 26508, 652, 858, 165, 409, 1831, 6876, 467, 146862, 2353, 2022, 56603
GOTERM_BP_FAT	GO:0014706~striated muscle tissue development	30	1.57174	27.5903	0.0162594	908	350	16650	1	0.204392	2.85171	6285, 5950, 8531, 10529, 3084, 3479, 2626, 6262, 4000, 57057, 7042, 57190, 51176, 6474, 607, 5325, 79784, 5156, 57493, 26508, 652, 858, 655, 409, 1831, 467, 50507, 2022, 2353, 56603
GOTERM_BP_FAT	GO:0060537~muscle tissue development	30	1.49894	43.4512	0.0285327	908	367	16650	1	0.289285	2.85171	6285, 5950, 8531, 10529, 3084, 3479, 2626, 6262, 4000, 57057, 7042, 57190, 51176, 6474, 607, 5325, 79784, 5156, 57493, 26508, 652, 858, 655, 409, 1831, 467, 50507, 2022, 2353, 56603
Annotation Cluster 66	Enrichment Score: 2.12
GOTERM_BP_FAT	GO:0035295~tube development	55	1.73885	0.162586	8.26237e-05	908	580	16650	0.437343	0.00441396	5.22814	5950, 6772, 200894, 6262, 64399, 57728, 6928, 6356, 51176, 6299, 1282, 3290, 8543, 57493, 3690, 25937, 5362, 255743, 7482, 51668, 1717, 26257, 157506, 3549, 10913, 2255, 1490, 9788, 2022, 1910, 1600, 7227, 2623, 51696, 79827, 2626, 6678, 57190, 8646, 7042, 57057, 6474, 140628, 4233, 4323, 5864, 65266, 5156, 26508, 652, 655, 2302, 182, 84525, 23242
GOTERM_BP_FAT	GO:0060429~epithelium development	82	1.41852	2.27912	0.00117003	908	1060	16650	0.999711	0.0333808	7.79468	10818, 57826, 6772, 3084, 200894, 6262, 64399, 57728, 6928, 26298, 6356, 7062, 51176, 9497, 94234, 65250, 3858, 6781, 219736, 1282, 6299, 5175, 57493, 8543, 634, 3853, 25937, 255743, 5362, 7482, 7132, 409, 157506, 10913, 3549, 6876, 2255, 9788, 2022, 3958, 1000, 56603, 1515, 59, 3215, 5144, 2626, 8820, 8646, 7042, 57057, 130120, 4582, 140628, 4233, 5699, 4323, 220, 56975, 7111, 10411, 3673, 65266…
GOTERM_BP_FAT	GO:0048729~tissue morphogenesis	52	1.533	4.4597	0.00231398	908	622	16650	1	0.0540824	4.94297	10818, 3084, 6772, 200894, 6262, 64399, 6928, 6356, 51176, 94234, 65250, 6781, 219736, 6299, 1282, 8543, 57493, 634, 3690, 3853, 255743, 7482, 409, 157506, 3549, 8828, 2255, 9788, 2022, 1515, 59, 2626, 8820, 7042, 8646, 57057, 6474, 4233, 5699, 4323, 220, 3673, 65266, 9420, 26508, 652, 5720, 655, 23767, 182, 4919, 23242
GOTERM_BP_FAT	GO:0002009~morphogenesis of an epithelium	42	1.47822	20.311	0.0114627	908	521	16650	1	0.162989	3.9924	10818, 6772, 200894, 2626, 8820, 6262, 64399, 57057, 7042, 6928, 6356, 51176, 94234, 4233, 4323, 5699, 65250, 220, 219736, 6299, 1282, 65266, 9420, 8543, 652, 634, 3853, 5720, 255743, 655, 7482, 409, 23767, 157506, 3549, 182, 2255, 4919, 9788, 2022, 1515, 23242
GOTERM_BP_FAT	GO:0048754~branching morphogenesis of an epithelial tube	16	1.99586	24.6287	0.014255	908	147	16650	1	0.186544	1.52091	1282, 6299, 652, 255743, 655, 7482, 64399, 57057, 6928, 157506, 2255, 6356, 51176, 2022, 4233, 4323
GOTERM_BP_FAT	GO:0061138~morphogenesis of a branching epithelium	17	1.76118	47.7381	0.0324139	908	177	16650	1	0.310854	1.61597	10818, 1282, 6299, 652, 255743, 655, 7482, 64399, 57057, 6928, 157506, 2255, 6356, 51176, 2022, 4233, 4323
GOTERM_BP_FAT	GO:0001763~morphogenesis of a branching structure	18	1.69265	53.189	0.0378108	908	195	16650	1	0.341547	1.71103	10818, 1282, 6299, 652, 255743, 655, 7482, 64399, 57057, 6928, 157506, 2255, 6356, 51176, 6474, 2022, 4233, 4323
GOTERM_BP_FAT	GO:0035239~tube morphogenesis	28	1.47539	55.5063	0.0402882	908	348	16650	1	0.354869	2.6616	200894, 2626, 6262, 64399, 57057, 6928, 7042, 6356, 51176, 6474, 4233, 4323, 1282, 6299, 65266, 5156, 8543, 652, 255743, 7482, 655, 157506, 3549, 10913, 2255, 9788, 2022, 23242
GOTERM_BP_FAT	GO:0060562~epithelial tube morphogenesis	25	1.48358	63.75	0.0502223	908	309	16650	1	0.403105	2.37643	200894, 2626, 6262, 64399, 57057, 6928, 7042, 6356, 51176, 4233, 4323, 1282, 6299, 65266, 8543, 652, 255743, 7482, 655, 157506, 3549, 2255, 9788, 2022, 23242
Annotation Cluster 67	Enrichment Score: 2.12
GOTERM_BP_FAT	GO:1901700~response to oxygen-containing compound	113	1.41343	0.266438	0.000135467	908	1466	16650	0.610509	0.00661824	10.7414	5950, 1410, 2645, 5166, 4303, 6774, 6772, 333, 285, 2950, 3485, 6494, 4217, 4313, 6781, 6095, 1282, 5743, 3718, 348, 5831, 6402, 3490, 3549, 6609, 7075, 3860, 1811, 6777, 54328, 1490, 6776, 7076, 1815, 4790, 1515, 5142, 1910, 114609, 652968, 5144, 493869, 2626, 8651, 9882, 6678, 1843, 7042, 2791, 23328, 54331, 1791, 4582, 245972, 4233, 10411, 5156, 6279, 55937, 9181, 182, 283987, 590, 525, 5066, …
GOTERM_BP_FAT	GO:1901698~response to nitrogen compound	71	1.45467	2.65859	0.00136735	908	895	16650	0.999927	0.0373767	6.74905	2645, 5166, 4303, 112, 6774, 148022, 6772, 333, 56829, 197, 6262, 23175, 2950, 3485, 4217, 4313, 6781, 1282, 5743, 634, 7031, 3718, 54996, 6402, 23318, 6609, 2944, 1811, 6777, 1490, 2983, 54328, 6776, 7076, 3643, 1815, 4790, 5142, 652968, 5144, 8651, 9882, 6678, 64757, 1604, 57190, 1843, 3753, 2791, 54331, 1791, 245972, 5798, 23586, 10411, 3673, 6715, 11213, 858, 2690, 655, 5724, 80115, 9181, 182…
GOTERM_BP_FAT	GO:0071417~cellular response to organonitrogen compound	42	1.61458	4.99666	0.00259947	908	477	16650	1	0.0580362	3.9924	5142, 5166, 2645, 4303, 652968, 112, 6774, 5144, 6772, 333, 197, 8651, 9882, 6262, 23175, 3753, 57190, 2791, 2950, 54331, 245972, 4313, 10411, 6781, 6715, 1282, 5743, 634, 2690, 858, 3718, 5724, 80115, 9181, 50507, 1811, 6777, 54328, 6776, 3643, 4790, 525
GOTERM_BP_FAT	GO:0032870~cellular response to hormone stimulus	51	1.51816	5.95413	0.00311236	908	616	16650	1	0.0659506	4.84791	5166, 2645, 4303, 112, 6774, 6772, 730249, 197, 23175, 2950, 51176, 3485, 10062, 54852, 6095, 6781, 634, 51569, 6502, 3718, 164091, 409, 3490, 54328, 6777, 6776, 3643, 4790, 2623, 114907, 8651, 9882, 1843, 2791, 3172, 54331, 245972, 6715, 9420, 26508, 652, 2690, 858, 655, 80115, 3972, 2494, 85315, 2353, 4005, 525
GOTERM_BP_FAT	GO:1901699~cellular response to nitrogen compound	46	1.51165	10.1911	0.00544321	908	558	16650	1	0.099361	4.37262	5142, 2645, 5166, 4303, 652968, 112, 6774, 5144, 6772, 333, 56829, 197, 8651, 9882, 6262, 23175, 3753, 57190, 2791, 2950, 54331, 245972, 4217, 4313, 10411, 6781, 6715, 1282, 5743, 634, 2690, 858, 3718, 5724, 80115, 23318, 9181, 50507, 1811, 6777, 2983, 54328, 6776, 3643, 4790, 525
GOTERM_BP_FAT	GO:0010243~response to organonitrogen compound	61	1.41769	10.2231	0.0054612	908	789	16650	1	0.0994135	5.79848	5166, 2645, 4303, 112, 6774, 6772, 333, 197, 6262, 23175, 2950, 3485, 4313, 6781, 1282, 5743, 634, 7031, 3718, 6402, 6609, 1811, 6777, 1490, 54328, 6776, 7076, 3643, 4790, 1815, 5142, 652968, 5144, 8651, 9882, 6678, 1604, 57190, 1843, 3753, 2791, 54331, 1791, 245972, 5798, 10411, 3673, 6715, 11213, 2690, 858, 655, 5724, 80115, 9181, 182, 6863, 50507, 2353, 590, 525
GOTERM_BP_FAT	GO:1901701~cellular response to oxygen-containing compound	67	1.34713	19.3428	0.0108563	908	912	16650	1	0.157272	6.36882	5166, 2645, 4303, 112, 6774, 148022, 6772, 730249, 333, 197, 6262, 23175, 2950, 10062, 6494, 4217, 4313, 6781, 6095, 1282, 6649, 5743, 634, 7133, 3718, 5831, 3860, 1811, 6777, 2983, 54328, 6776, 3643, 4790, 56603, 5142, 1910, 2030, 114609, 652968, 5144, 114907, 2626, 8651, 9882, 3753, 2791, 23328, 54331, 4582, 245972, 5798, 4233, 10411, 3673, 6715, 5156, 858, 2690, 5724, 80115, 9181, 7099, 50507,…
GOTERM_BP_FAT	GO:0043434~response to peptide hormone	34	1.5394	23.8993	0.0137728	908	405	16650	1	0.183198	3.23194	5166, 2645, 4303, 112, 6774, 6772, 197, 8651, 9882, 23175, 6678, 1604, 2791, 2950, 3485, 54331, 245972, 5798, 6715, 634, 2690, 858, 655, 7031, 3718, 80115, 6777, 54328, 1490, 6776, 7076, 3643, 4790, 525
GOTERM_BP_FAT	GO:1901652~response to peptide	36	1.48678	30.0749	0.018002	908	444	16650	1	0.217692	3.42205	5166, 2645, 4303, 112, 6774, 6772, 197, 8651, 9882, 23175, 6678, 1604, 2791, 2950, 3485, 54331, 245972, 5798, 6715, 634, 2690, 858, 655, 7031, 3718, 80115, 9181, 182, 6777, 54328, 1490, 6776, 7076, 3643, 4790, 525
GOTERM_BP_FAT	GO:0071375~cellular response to peptide hormone stimulus	26	1.61614	31.6388	0.0191293	908	295	16650	1	0.228576	2.47148	2645, 5166, 4303, 6774, 112, 6772, 197, 8651, 9882, 23175, 2791, 2950, 54331, 245972, 6715, 634, 2690, 858, 3718, 80115, 54328, 6777, 6776, 3643, 4790, 525
GOTERM_BP_FAT	GO:1901653~cellular response to peptide	27	1.57174	36.6834	0.0229401	908	315	16650	1	0.252509	2.56654	2645, 5166, 4303, 6774, 112, 6772, 197, 8651, 9882, 23175, 2791, 2950, 54331, 245972, 6715, 634, 2690, 858, 3718, 80115, 9181, 54328, 6777, 6776, 3643, 4790, 525
GOTERM_BP_FAT	GO:0032869~cellular response to insulin stimulus	17	1.65813	64.6864	0.0514837	908	188	16650	1	0.407438	1.61597	2645, 5166, 4303, 6715, 6772, 634, 2690, 197, 858, 8651, 9882, 23175, 80115, 2950, 245972, 3643, 525
GOTERM_BP_FAT	GO:0032868~response to insulin	19	1.42788	91.4379	0.117332	908	244	16650	1	0.623604	1.80608	2645, 5166, 4303, 6715, 6772, 634, 2690, 197, 858, 8651, 9882, 23175, 80115, 2950, 3485, 245972, 3643, 5798, 525
Annotation Cluster 68	Enrichment Score: 2.11
GOTERM_MF_FAT	GO:0046943~carboxylic acid transmembrane transporter activity	15	2.37648	6.60672	0.00411666	835	117	15478	0.997636	0.182564	1.42586	151473, 133418, 6505, 634, 160728, 6507, 10991, 23539, 9123, 6510, 84889, 64849, 11136, 6566, 92745
GOTERM_MF_FAT	GO:0005342~organic acid transmembrane transporter activity	15	2.31707	8.22792	0.0051686	835	120	15478	0.999498	0.217341	1.42586	151473, 133418, 6505, 634, 160728, 6507, 10991, 23539, 9123, 6510, 84889, 64849, 11136, 6566, 92745
GOTERM_BP_FAT	GO:0015711~organic anion transport	30	1.66196	14.5849	0.00797328	908	331	16650	1	0.126776	2.85171	10991, 23539, 9123, 84889, 377677, 64849, 6566, 11136, 92745, 9497, 4828, 5864, 151473, 771, 5321, 84647, 133418, 28965, 6505, 634, 6507, 160728, 10861, 348, 200931, 6510, 11001, 1811, 3040, 1815
GOTERM_BP_FAT	GO:0046942~carboxylic acid transport	26	1.73368	15.3882	0.00844915	908	275	16650	1	0.132345	2.47148	10991, 23539, 9123, 84889, 64849, 6566, 11136, 92745, 4828, 5864, 151473, 5321, 84647, 133418, 28965, 6505, 634, 6507, 160728, 10861, 348, 200931, 6510, 11001, 1811, 1815
GOTERM_BP_FAT	GO:0006820~anion transport	39	1.52808	16.7706	0.00927822	908	468	16650	1	0.141265	3.70722	54102, 56172, 10991, 23539, 9123, 84889, 5349, 377677, 64849, 11136, 6566, 92745, 9497, 4828, 5864, 151473, 771, 4363, 65266, 5321, 1181, 84647, 133418, 6505, 28965, 634, 160728, 6507, 94015, 10861, 55129, 5724, 348, 200931, 6510, 11001, 1811, 3040, 1815
GOTERM_BP_FAT	GO:0015718~monocarboxylic acid transport	15	2.0077	29.0978	0.0173098	908	137	16650	1	0.21277	1.42586	151473, 5321, 133418, 84647, 28965, 634, 160728, 23539, 348, 200931, 9123, 11001, 6566, 1815, 4828
Annotation Cluster 69	Enrichment Score: 2.09
GOTERM_BP_FAT	GO:0014074~response to purine-containing compound	18	2.17149	7.27002	0.00382541	908	152	16650	1	0.0774298	1.71103	10411, 6781, 6715, 5144, 5743, 6772, 6262, 5724, 6678, 3753, 6402, 57190, 1843, 50507, 1791, 1811, 5798, 2353
GOTERM_BP_FAT	GO:0051591~response to cAMP	13	2.43246	12.7438	0.00689842	908	98	16650	1	0.116211	1.23574	6781, 10411, 6715, 6772, 5144, 6678, 5724, 3753, 1843, 50507, 1811, 5798, 2353
GOTERM_BP_FAT	GO:0046683~response to organophosphorus	16	2.15729	13.3004	0.00722109	908	136	16650	1	0.118476	1.52091	6781, 10411, 6715, 5743, 6772, 5144, 5724, 6678, 3753, 6402, 1843, 50507, 1791, 1811, 5798, 2353
GOTERM_BP_FAT	GO:0071320~cellular response to cAMP	8	2.82108	35.373	0.0219232	908	52	16650	1	0.246938	0.760456	3753, 6781, 10411, 6715, 50507, 5144, 1811, 5724
Annotation Cluster 70	Enrichment Score: 2.07
GOTERM_BP_FAT	GO:0048706~embryonic skeletal system development	15	2.23622	13.0375	0.00706841	908	123	16650	1	0.116938	1.42586	5950, 3219, 3216, 3215, 5156, 652, 655, 55959, 3373, 57728, 157506, 28982, 116039, 6474, 4323
GOTERM_BP_FAT	GO:0048562~embryonic organ morphogenesis	27	1.73112	13.532	0.0073559	908	286	16650	1	0.119994	2.56654	5950, 10818, 3216, 3215, 200894, 2626, 8820, 6262, 57728, 57057, 6928, 6474, 4323, 220, 219736, 6299, 5156, 652, 655, 3373, 157506, 28982, 3549, 2255, 116039, 2022, 525
GOTERM_BP_FAT	GO:0048704~embryonic skeletal system morphogenesis	12	2.36607	21.3925	0.0121484	908	93	16650	1	0.169177	1.14068	157506, 3216, 28982, 5156, 3215, 6474, 116039, 652, 655, 4323, 3373, 57728
Annotation Cluster 71	Enrichment Score: 2.06
GOTERM_BP_FAT	GO:0006721~terpenoid metabolic process	14	2.42187	9.34567	0.0049699	908	106	16650	1	0.0935636	1.3308	220, 5950, 6715, 4035, 3339, 55937, 51109, 348, 335, 157506, 9672, 1559, 5947, 56603
GOTERM_BP_FAT	GO:0016101~diterpenoid metabolic process	13	2.48314	10.9201	0.00585475	908	96	16650	1	0.104308	1.23574	220, 5950, 6715, 4035, 3339, 55937, 51109, 348, 335, 157506, 9672, 5947, 56603
GOTERM_BP_FAT	GO:0001523~retinoid metabolic process	12	2.47241	16.0549	0.00884737	908	89	16650	1	0.136034	1.14068	220, 157506, 5950, 9672, 4035, 5947, 3339, 55937, 51109, 56603, 348, 335
GOTERM_BP_FAT	GO:0006720~isoprenoid metabolic process	14	2.00561	35.8692	0.0223059	908	128	16650	1	0.249907	1.3308	220, 5950, 6715, 4035, 3339, 55937, 51109, 348, 335, 157506, 9672, 1559, 5947, 56603
Annotation Cluster 72	Enrichment Score: 2.04
GOTERM_BP_FAT	GO:0072593~reactive oxygen species metabolic process	26	2.14758	0.914299	0.000466302	908	222	16650	0.961079	0.0178729	2.47148	1410, 5166, 2644, 2147, 6774, 148022, 1191, 730249, 9722, 23576, 57580, 2950, 2878, 7837, 6095, 6649, 5743, 4842, 655, 7099, 50507, 1490, 3040, 3643, 10811, 54
GOTERM_BP_FAT	GO:2001057~reactive nitrogen species metabolic process	13	3.22137	1.19968	0.000612686	908	74	16650	0.985957	0.0218591	1.23574	6095, 2644, 148022, 7099, 1191, 5743, 4842, 3643, 54, 9722, 64757, 23576, 54996
GOTERM_BP_FAT	GO:0006809~nitric oxide biosynthetic process	11	3.05617	5.51426	0.00287612	908	66	16650	1	0.0626201	1.04563	6095, 2644, 148022, 7099, 1191, 5743, 4842, 3643, 9722, 54, 23576
GOTERM_BP_FAT	GO:0046209~nitric oxide metabolic process	11	2.88153	8.40561	0.00444851	908	70	16650	1	0.0872259	1.04563	6095, 2644, 148022, 7099, 1191, 5743, 4842, 3643, 9722, 54, 23576
GOTERM_BP_FAT	GO:1903409~reactive oxygen species biosynthetic process	12	2.58875	11.6794	0.00628678	908	85	16650	1	0.109089	1.14068	6095, 2644, 148022, 6774, 7099, 1191, 5743, 4842, 3643, 9722, 54, 23576
GOTERM_BP_FAT	GO:2000379~positive regulation of reactive oxygen species metabolic process	11	2.31847	32.387	0.0196773	908	87	16650	1	0.232779	1.04563	2950, 2147, 148022, 50507, 7099, 1191, 5743, 730249, 3643, 9722, 23576
GOTERM_BP_FAT	GO:2000377~regulation of reactive oxygen species metabolic process	16	1.9176	32.6426	0.0198658	908	153	16650	1	0.234352	1.52091	1410, 2147, 148022, 6774, 1191, 5743, 730249, 9722, 655, 23576, 2950, 50507, 7099, 3643, 10811, 54
GOTERM_BP_FAT	GO:1904407~positive regulation of nitric oxide metabolic process	7	2.98509	42.8365	0.0279991	908	43	16650	1	0.28589	0.665399	148022, 7099, 1191, 5743, 3643, 9722, 23576
GOTERM_BP_FAT	GO:0045429~positive regulation of nitric oxide biosynthetic process	7	2.98509	42.8365	0.0279991	908	43	16650	1	0.28589	0.665399	148022, 7099, 1191, 5743, 3643, 9722, 23576
GOTERM_BP_FAT	GO:0045428~regulation of nitric oxide biosynthetic process	8	2.6672	43.9085	0.0289331	908	55	16650	1	0.291082	0.760456	148022, 7099, 1191, 5743, 3643, 9722, 54, 23576
GOTERM_BP_FAT	GO:1903426~regulation of reactive oxygen species biosynthetic process	9	2.39178	48.7374	0.033362	908	69	16650	1	0.316338	0.855513	148022, 6774, 7099, 1191, 5743, 3643, 9722, 54, 23576
GOTERM_BP_FAT	GO:1903428~positive regulation of reactive oxygen species biosynthetic process	7	2.56718	65.9012	0.0531682	908	50	16650	1	0.415104	0.665399	148022, 7099, 1191, 5743, 3643, 9722, 23576
Annotation Cluster 73	Enrichment Score: 2.04
GOTERM_BP_FAT	GO:0018108~peptidyl-tyrosine phosphorylation	32	1.68133	9.61111	0.00511805	908	349	16650	1	0.0951959	3.04183	10152, 57826, 6774, 2050, 3084, 2623, 3479, 8651, 960, 7448, 4233, 4921, 5156, 5175, 51704, 2690, 3690, 9542, 5649, 3718, 2261, 7132, 409, 9181, 2255, 7075, 4919, 6777, 9961, 6776, 10188, 3643
GOTERM_BP_FAT	GO:0018212~peptidyl-tyrosine modification	32	1.67175	10.4507	0.00558941	908	351	16650	1	0.100843	3.04183	10152, 57826, 6774, 2050, 3084, 2623, 3479, 8651, 960, 7448, 4233, 4921, 5156, 5175, 51704, 2690, 3690, 9542, 5649, 3718, 2261, 7132, 409, 9181, 2255, 7075, 4919, 6777, 9961, 6776, 10188, 3643
GOTERM_BP_FAT	GO:0050730~regulation of peptidyl-tyrosine phosphorylation	21	1.78276	24.9324	0.014457	908	216	16650	1	0.188589	1.9962	57826, 6774, 5175, 2623, 3084, 51704, 2690, 3479, 3690, 8651, 960, 5649, 2261, 7132, 409, 7448, 9181, 2255, 5526, 9961, 10188
GOTERM_BP_FAT	GO:0050731~positive regulation of peptidyl-tyrosine phosphorylation	17	1.90079	29.0017	0.0172423	908	164	16650	1	0.21277	1.61597	6774, 5175, 2623, 3084, 51704, 2690, 3690, 3479, 960, 5649, 2261, 7132, 409, 7448, 9181, 2255, 10188
Annotation Cluster 74	Enrichment Score: 2.03
GOTERM_BP_FAT	GO:0030301~cholesterol transport	12	3.0143	3.66076	0.001892	908	73	16650	0.999998	0.0469663	1.14068	10347, 26119, 64137, 114879, 1191, 4035, 55937, 1066, 4790, 10062, 348, 335
GOTERM_BP_FAT	GO:0015918~sterol transport	12	2.93392	4.54585	0.00235968	908	75	16650	1	0.0549377	1.14068	10347, 26119, 64137, 114879, 1191, 4035, 55937, 1066, 4790, 10062, 348, 335
GOTERM_MF_FAT	GO:0005319~lipid transporter activity	13	2.15156	25.2888	0.0174414	835	112	15478	1	0.403033	1.23574	9600, 10347, 5950, 64137, 55937, 28965, 634, 124976, 348, 335, 114879, 4547, 11001
GOTERM_BP_FAT	GO:0015850~organic hydroxy compound transport	19	1.78668	33.0594	0.0201747	908	195	16650	1	0.236769	1.80608	10347, 5950, 64137, 1191, 4035, 4842, 1066, 55937, 634, 362, 335, 348, 200931, 26119, 114879, 6863, 4790, 1815, 10062
GOTERM_BP_FAT	GO:0006869~lipid transport	27	1.58686	33.6079	0.020584	908	312	16650	1	0.239007	2.56654	9600, 10347, 5950, 64137, 1191, 335, 114879, 4828, 10062, 5321, 84647, 4035, 28965, 55937, 1066, 634, 124976, 3690, 350, 348, 200931, 26119, 4547, 6863, 11001, 1815, 4790
GOTERM_BP_FAT	GO:0010876~lipid localization	29	1.55489	33.7585	0.020697	908	342	16650	1	0.239374	2.75665	9600, 10347, 5950, 64137, 1191, 335, 114879, 4828, 10062, 5321, 84647, 4035, 28965, 55937, 1066, 124976, 634, 3690, 350, 348, 200931, 26119, 718, 4547, 6863, 11001, 6777, 4790, 1815
Annotation Cluster 75	Enrichment Score: 2.02
GOTERM_BP_FAT	GO:0002673~regulation of acute inflammatory response	13	3.22137	1.19968	0.000612686	908	74	16650	0.985957	0.0218591	1.23574	7448, 1910, 2950, 718, 9180, 6863, 4179, 5743, 710, 84699, 5199, 629, 1604
GOTERM_BP_FAT	GO:0002920~regulation of humoral immune response	10	3.45981	3.99483	0.00206804	908	53	16650	0.999999	0.0496389	0.95057	7448, 718, 4179, 730249, 124976, 710, 5199, 629, 1604, 2302
GOTERM_BP_FAT	GO:2000257~regulation of protein activation cascade	8	4.07489	5.55259	0.00289667	908	36	16650	1	0.0628574	0.760456	7448, 462, 718, 4179, 710, 5199, 629, 1604
GOTERM_BP_FAT	GO:0030449~regulation of complement activation	7	3.77527	16.8481	0.00932509	908	34	16650	1	0.141315	0.665399	7448, 718, 4179, 710, 5199, 629, 1604
GOTERM_BP_FAT	GO:0072376~protein activation cascade	15	1.88394	43.1436	0.028265	908	146	16650	1	0.287381	1.42586	2147, 1191, 4179, 5199, 350, 1604, 462, 7448, 2192, 718, 1675, 715, 710, 2152, 629
GOTERM_BP_FAT	GO:0070613~regulation of protein processing	9	1.98835	81.4706	0.0820428	908	83	16650	1	0.52737	0.855513	7448, 718, 4179, 5345, 710, 143458, 5199, 629, 1604
GOTERM_BP_FAT	GO:1903317~regulation of protein maturation	9	1.96468	83.1973	0.0865911	908	84	16650	1	0.54123	0.855513	7448, 718, 4179, 5345, 710, 143458, 5199, 629, 1604
Annotation Cluster 76	Enrichment Score: 2.02
GOTERM_BP_FAT	GO:0003230~cardiac atrium development	8	4.19132	4.70927	0.00244648	908	35	16650	1	0.0561529	0.760456	57057, 7042, 287, 4853, 57493, 6474, 2022, 2626
GOTERM_BP_FAT	GO:0003206~cardiac chamber morphogenesis	15	2.33098	9.22644	0.00490349	908	118	16650	1	0.0931237	1.42586	5950, 4853, 3084, 57493, 9510, 26508, 652, 2626, 6262, 655, 57057, 7042, 182, 6474, 2022
GOTERM_BP_FAT	GO:0003209~cardiac atrium morphogenesis	7	4.14061	10.9346	0.00586297	908	31	16650	1	0.104181	0.665399	57057, 7042, 4853, 57493, 6474, 2022, 2626
GOTERM_BP_FAT	GO:0003283~atrial septum development	5	4.58425	34.2499	0.0210672	908	20	16650	1	0.242337	0.475285	57057, 7042, 287, 4853, 2626
GOTERM_BP_FAT	GO:0060413~atrial septum morphogenesis	4	4.58425	65.8264	0.053063	908	16	16650	1	0.414908	0.380228	57057, 7042, 4853, 2626
Annotation Cluster 77	Enrichment Score: 2.01
GOTERM_BP_FAT	GO:0003177~pulmonary valve development	6	9.1685	0.53512	0.000272423	908	12	16650	0.84988	0.0116374	0.570342	57057, 7042, 182, 4853, 26508, 652
GOTERM_BP_FAT	GO:0003184~pulmonary valve morphogenesis	6	9.1685	0.53512	0.000272423	908	12	16650	0.84988	0.0116374	0.570342	57057, 7042, 182, 4853, 26508, 652
GOTERM_BP_FAT	GO:0003205~cardiac chamber development	21	2.48437	0.573134	0.000291828	908	155	16650	0.868851	0.0120905	1.9962	5950, 10818, 6299, 4853, 3084, 9510, 57493, 8543, 26508, 652, 2626, 6262, 655, 57057, 7042, 182, 287, 6474, 2022, 157378, 65250
GOTERM_BP_FAT	GO:0003279~cardiac septum development	15	2.86516	1.3255	0.000677353	908	96	16650	0.991049	0.023304	1.42586	10818, 6299, 4853, 8543, 57493, 26508, 652, 2626, 655, 57057, 7042, 287, 182, 2022, 65250
GOTERM_BP_FAT	GO:0003206~cardiac chamber morphogenesis	15	2.33098	9.22644	0.00490349	908	118	16650	1	0.0931237	1.42586	5950, 4853, 3084, 57493, 9510, 26508, 652, 2626, 6262, 655, 57057, 7042, 182, 6474, 2022
GOTERM_BP_FAT	GO:0003231~cardiac ventricle development	15	2.33098	9.22644	0.00490349	908	118	16650	1	0.0931237	1.42586	10818, 6299, 3084, 8543, 57493, 26508, 652, 2626, 6262, 57057, 7042, 182, 157378, 2022, 65250
GOTERM_BP_FAT	GO:0003197~endocardial cushion development	8	3.6674	10.0368	0.00535649	908	40	16650	1	0.0983686	0.760456	57057, 7042, 182, 26508, 652, 2022, 2626, 655
GOTERM_BP_FAT	GO:0003272~endocardial cushion formation	6	4.78357	12.9577	0.00702218	908	23	16650	1	0.117327	0.570342	57057, 7042, 26508, 652, 2022, 655
GOTERM_BP_FAT	GO:0072132~mesenchyme morphogenesis	8	3.12119	22.7329	0.0130107	908	47	16650	1	0.177313	0.760456	57057, 7042, 59, 51176, 26508, 652, 2022, 655
GOTERM_BP_FAT	GO:0003208~cardiac ventricle morphogenesis	10	2.54681	27.0586	0.0158939	908	72	16650	1	0.201339	0.95057	57057, 7042, 182, 3084, 57493, 26508, 652, 2022, 2626, 6262
GOTERM_BP_FAT	GO:0003170~heart valve development	7	3.29126	30.0485	0.0179833	908	39	16650	1	0.217863	0.665399	57057, 7042, 182, 4853, 6474, 26508, 652
GOTERM_BP_FAT	GO:0060411~cardiac septum morphogenesis	9	2.61957	33.4838	0.0204912	908	63	16650	1	0.238844	0.855513	57057, 7042, 182, 4853, 26508, 652, 2022, 2626, 655
GOTERM_BP_FAT	GO:0003281~ventricular septum development	9	2.61957	33.4838	0.0204912	908	63	16650	1	0.238844	0.855513	7042, 10818, 6299, 8543, 57493, 26508, 652, 2626, 65250
GOTERM_BP_FAT	GO:0003215~cardiac right ventricle morphogenesis	5	4.58425	34.2499	0.0210672	908	20	16650	1	0.242337	0.475285	57057, 7042, 182, 652, 2626
GOTERM_BP_FAT	GO:0003203~endocardial cushion morphogenesis	6	3.6674	35.1295	0.0217365	908	30	16650	1	0.246273	0.570342	57057, 7042, 26508, 652, 2022, 655
GOTERM_BP_FAT	GO:0003179~heart valve morphogenesis	6	3.14349	54.9419	0.0396738	908	35	16650	1	0.352178	0.570342	57057, 7042, 182, 4853, 26508, 652
GOTERM_BP_FAT	GO:0003007~heart morphogenesis	20	1.59452	60.99	0.0466767	908	230	16650	1	0.385601	1.90114	3037, 5950, 4853, 2050, 3084, 9510, 57493, 26508, 652, 200894, 2626, 6262, 655, 57057, 7042, 3549, 182, 6474, 3643, 2022
GOTERM_BP_FAT	GO:0060413~atrial septum morphogenesis	4	4.58425	65.8264	0.053063	908	16	16650	1	0.414908	0.380228	57057, 7042, 4853, 2626
GOTERM_BP_FAT	GO:0003198~epithelial to mesenchymal transition involved in endocardial cushion formation	4	4.07489	76.7443	0.0713912	908	18	16650	1	0.48982	0.380228	7042, 26508, 652, 2022
GOTERM_BP_FAT	GO:0060317~cardiac epithelial to mesenchymal transition	5	2.95758	82.9054	0.0857918	908	31	16650	1	0.539091	0.475285	7042, 3037, 26508, 652, 2022
GOTERM_BP_FAT	GO:0003148~outflow tract septum morphogenesis	4	3.18904	93.1423	0.127226	908	23	16650	1	0.645609	0.380228	57057, 7042, 652, 2022
Annotation Cluster 78	Enrichment Score: 2.01
GOTERM_BP_FAT	GO:0048598~embryonic morphogenesis	49	1.57358	3.66496	0.00189421	908	571	16650	0.999998	0.046853	4.65779	10818, 5950, 1294, 2335, 200894, 6262, 57728, 335, 6928, 7448, 51176, 65250, 4313, 219736, 6299, 1284, 8543, 3690, 157506, 3549, 28982, 2255, 3912, 2022, 56603, 3216, 1889, 3215, 8820, 2626, 57057, 7042, 8646, 1843, 6474, 3170, 4323, 220, 3673, 5156, 652, 655, 1303, 3373, 23767, 23187, 116039, 525, 23242
GOTERM_BP_FAT	GO:0048562~embryonic organ morphogenesis	27	1.73112	13.532	0.0073559	908	286	16650	1	0.119994	2.56654	5950, 10818, 3216, 3215, 200894, 2626, 8820, 6262, 57728, 57057, 6928, 6474, 4323, 220, 219736, 6299, 5156, 652, 655, 3373, 157506, 28982, 3549, 2255, 116039, 2022, 525
GOTERM_BP_FAT	GO:0009790~embryo development	70	1.34548	17.2444	0.00956538	908	954	16650	1	0.143765	6.65399	5950, 10818, 8531, 3084, 1294, 2335, 3479, 200894, 6262, 118, 335, 57728, 7448, 6928, 51176, 65250, 4313, 219736, 6299, 1284, 8543, 57493, 3690, 5362, 55959, 7482, 157506, 3549, 28982, 8828, 2255, 7075, 57498, 3912, 2022, 56603, 3219, 3216, 3215, 1889, 2623, 2626, 8820, 80864, 8646, 7042, 57057, 1843, 3172, 4582, 6474, 3170, 4323, 220, 3673, 5156, 652, 655, 1303, 3373, 56977, 23187, 23767, 5523, …
GOTERM_BP_FAT	GO:0048568~embryonic organ development	31	1.36318	76.7011	0.0713038	908	417	16650	1	0.489832	2.94677	10818, 5950, 3216, 3215, 2623, 200894, 2626, 8820, 6262, 57728, 57057, 7042, 6928, 51176, 6474, 4323, 220, 219736, 6299, 5156, 652, 655, 3373, 157506, 28982, 3549, 2255, 116039, 2022, 525, 23242
Annotation Cluster 79	Enrichment Score: 2
GOTERM_BP_FAT	GO:0071868~cellular response to monoamine stimulus	7	4.42617	7.8622	0.00414943	908	29	16650	1	0.0825262	0.665399	5142, 6715, 112, 54331, 5144, 333, 6262
GOTERM_BP_FAT	GO:0071870~cellular response to catecholamine stimulus	7	4.42617	7.8622	0.00414943	908	29	16650	1	0.0825262	0.665399	5142, 6715, 112, 54331, 5144, 333, 6262
GOTERM_BP_FAT	GO:0071867~response to monoamine	7	4.01122	12.7296	0.00689019	908	32	16650	1	0.116642	0.665399	5142, 6715, 112, 54331, 5144, 333, 6262
GOTERM_BP_FAT	GO:0071869~response to catecholamine	7	4.01122	12.7296	0.00689019	908	32	16650	1	0.116642	0.665399	5142, 6715, 112, 54331, 5144, 333, 6262
GOTERM_BP_FAT	GO:0071872~cellular response to epinephrine stimulus	4	6.11233	38.6335	0.024491	908	12	16650	1	0.264409	0.380228	5142, 6715, 5144, 6262
GOTERM_BP_FAT	GO:0071871~response to epinephrine	4	4.58425	65.8264	0.053063	908	16	16650	1	0.414908	0.380228	5142, 6715, 5144, 6262
Annotation Cluster 80	Enrichment Score: 1.98
GOTERM_BP_FAT	GO:0060541~respiratory system development	21	1.89693	13.9461	0.00759788	908	203	16650	1	0.122278	1.9962	220, 5950, 3290, 57493, 652, 8820, 7482, 51668, 6678, 64399, 2302, 1717, 57190, 157506, 26257, 2255, 51176, 1490, 4323, 84525, 5864
GOTERM_BP_FAT	GO:0030323~respiratory tube development	19	1.93557	17.0861	0.00946929	908	180	16650	1	0.142728	1.80608	5950, 3290, 57493, 652, 51696, 7482, 51668, 6678, 64399, 2302, 1717, 57190, 157506, 26257, 2255, 1490, 4323, 84525, 5864
GOTERM_BP_FAT	GO:0030324~lung development	18	1.87538	26.8675	0.0157632	908	176	16650	1	0.200571	1.71103	5950, 3290, 57493, 652, 7482, 51668, 6678, 64399, 2302, 1717, 57190, 157506, 26257, 2255, 1490, 4323, 84525, 5864
Annotation Cluster 81	Enrichment Score: 1.98
GOTERM_BP_FAT	GO:0071636~positive regulation of transforming growth factor beta production	5	5.73031	16.9806	0.00940533	908	16	16650	1	0.142138	0.475285	3965, 8710, 4179, 5743, 5345
GOTERM_BP_FAT	GO:0071634~regulation of transforming growth factor beta production	6	4.40088	18.1749	0.010134	908	25	16650	1	0.150703	0.570342	7042, 3965, 8710, 4179, 5743, 5345
GOTERM_BP_FAT	GO:0071604~transforming growth factor beta production	6	4.23162	21.1541	0.0119964	908	26	16650	1	0.16757	0.570342	7042, 3965, 8710, 4179, 5743, 5345
Annotation Cluster 82	Enrichment Score: 1.95
GOTERM_MF_FAT	GO:0046943~carboxylic acid transmembrane transporter activity	15	2.37648	6.60672	0.00411666	835	117	15478	0.997636	0.182564	1.42586	151473, 133418, 6505, 634, 160728, 6507, 10991, 23539, 9123, 6510, 84889, 64849, 11136, 6566, 92745
GOTERM_MF_FAT	GO:0005342~organic acid transmembrane transporter activity	15	2.31707	8.22792	0.0051686	835	120	15478	0.999498	0.217341	1.42586	151473, 133418, 6505, 634, 160728, 6507, 10991, 23539, 9123, 6510, 84889, 64849, 11136, 6566, 92745
GOTERM_MF_FAT	GO:0015291~secondary active transmembrane transporter activity	22	1.74275	22.5597	0.0153115	835	234	15478	1	0.38201	2.09125	151473, 56172, 6505, 10991, 160728, 6507, 10861, 6535, 23539, 1015, 57210, 9123, 6510, 5002, 84889, 1811, 64849, 11136, 6566, 9497, 6564, 6550
GOTERM_MF_FAT	GO:0015293~symporter activity	15	1.95808	29.6993	0.021043	835	142	15478	1	0.444713	1.42586	151473, 6505, 160728, 6507, 10991, 6535, 23539, 57210, 9123, 6510, 5002, 64849, 6566, 9497, 6564
GOTERM_MF_FAT	GO:0022804~active transmembrane transporter activity	30	1.51525	34.6893	0.0253834	835	367	15478	1	0.489865	2.85171	10347, 64137, 56172, 6892, 10991, 6535, 23539, 489, 9123, 84889, 245972, 64849, 6566, 11136, 6564, 9497, 151473, 4363, 7037, 6505, 6507, 160728, 10861, 1015, 57210, 6510, 5002, 1811, 525, 6550
Annotation Cluster 83	Enrichment Score: 1.94
GOTERM_BP_FAT	GO:0031214~biomineral tissue development	18	2.46318	1.913	0.00098034	908	134	16650	0.998915	0.0296251	1.71103	56975, 9636, 5745, 5743, 2623, 56172, 652, 3479, 197, 655, 2261, 80381, 54757, 9200, 116039, 10457, 249, 4921
GOTERM_BP_FAT	GO:0030282~bone mineralization	13	2.64868	6.58548	0.00345328	908	90	16650	1	0.0714039	1.23574	56975, 9636, 5745, 2623, 5743, 116039, 652, 3479, 197, 10457, 655, 2261, 80381
GOTERM_BP_FAT	GO:0045778~positive regulation of ossification	12	2.58875	11.6794	0.00628678	908	85	16650	1	0.109089	1.14068	7042, 56975, 182, 9636, 6863, 116039, 652, 3479, 255743, 655, 4921, 80381
GOTERM_BP_FAT	GO:0030278~regulation of ossification	19	1.9143	18.8501	0.0105504	908	182	16650	1	0.154134	1.80608	51564, 56975, 9636, 2623, 56172, 652, 3479, 197, 255743, 22856, 655, 80381, 8646, 7042, 182, 6863, 116039, 4921, 9770
GOTERM_BP_FAT	GO:0030500~regulation of bone mineralization	10	2.58268	25.1301	0.014589	908	71	16650	1	0.188748	0.95057	56975, 9636, 2623, 56172, 116039, 652, 197, 655, 4921, 80381
GOTERM_BP_FAT	GO:0070167~regulation of biomineral tissue development	10	2.32114	42.2826	0.0275231	908	79	16650	1	0.283361	0.95057	56975, 9636, 2623, 56172, 116039, 652, 197, 655, 4921, 80381
GOTERM_BP_FAT	GO:0030501~positive regulation of bone mineralization	6	2.97357	62.6504	0.0487801	908	37	16650	1	0.39528	0.570342	56975, 9636, 116039, 652, 655, 80381
GOTERM_BP_FAT	GO:0070169~positive regulation of biomineral tissue development	6	2.68346	76.2442	0.0703875	908	41	16650	1	0.486129	0.570342	56975, 9636, 116039, 652, 655, 80381
Annotation Cluster 84	Enrichment Score: 1.92
GOTERM_BP_FAT	GO:0045933~positive regulation of muscle contraction	9	3.83798	3.84425	0.00198862	908	43	16650	0.999999	0.0484451	0.855513	5997, 3673, 147, 5743, 9446, 1490, 9722, 255743, 5724
GOTERM_BP_FAT	GO:0006940~regulation of smooth muscle contraction	9	2.94702	18.7177	0.0104684	908	56	16650	1	0.153347	0.855513	5997, 3673, 1264, 147, 51196, 5743, 255743, 5592, 5724
GOTERM_BP_FAT	GO:0006939~smooth muscle contraction	11	2.40127	26.7667	0.0156943	908	84	16650	1	0.200144	1.04563	1910, 5997, 3673, 59, 147, 5743, 5144, 255743, 55959, 5592, 5724
GOTERM_BP_FAT	GO:0045987~positive regulation of smooth muscle contraction	5	3.27447	72.4273	0.0633272	908	28	16650	1	0.459978	0.475285	3673, 147, 5743, 255743, 5724
Annotation Cluster 85	Enrichment Score: 1.9
GOTERM_BP_FAT	GO:0031579~membrane raft organization	6	5.001	10.7334	0.00574902	908	22	16650	1	0.102781	0.570342	114569, 302, 23180, 858, 4118, 6281
GOTERM_BP_FAT	GO:0071709~membrane assembly	6	4.23162	21.1541	0.0119964	908	26	16650	1	0.16757	0.570342	302, 23180, 858, 6281, 1000, 5789
GOTERM_BP_FAT	GO:0001765~membrane raft assembly	4	7.3348	24.9828	0.0144906	908	10	16650	1	0.188288	0.380228	302, 23180, 858, 6281
GOTERM_BP_FAT	GO:0044091~membrane biogenesis	6	3.5491	39.0017	0.0247891	908	31	16650	1	0.265977	0.570342	302, 23180, 858, 6281, 1000, 5789
Annotation Cluster 86	Enrichment Score: 1.89
GOTERM_BP_FAT	GO:0002697~regulation of immune effector process	33	1.86191	1.72912	0.000885322	908	325	16650	0.997897	0.0277562	3.13688	5950, 56829, 335, 1604, 7448, 7042, 3965, 55601, 919, 3105, 23586, 629, 4179, 11213, 7037, 51704, 634, 5199, 3718, 5724, 2302, 409, 718, 7099, 9844, 6777, 567, 3566, 710, 5817, 3958, 91543, 9466
GOTERM_BP_FAT	GO:0002460~adaptive immune response based on somatic recombination of immune receptors built from immunoglobulin superfamily domains	26	1.667	23.4013	0.013446	908	286	16650	1	0.18061	2.47148	5971, 1191, 2051, 1604, 51176, 3105, 602, 6095, 4179, 7037, 634, 3718, 2302, 355, 718, 182, 7099, 715, 23180, 567, 3566, 710, 5817, 91543, 3665, 9466
GOTERM_BP_FAT	GO:0002703~regulation of leukocyte mediated immunity	16	1.88072	37.0568	0.0232335	908	156	16650	1	0.254924	1.52091	7037, 634, 3718, 5724, 2302, 409, 3965, 718, 7099, 6777, 3566, 567, 5817, 3105, 91543, 9466
GOTERM_BP_FAT	GO:0002443~leukocyte mediated immunity	29	1.49374	47.9346	0.032599	908	356	16650	1	0.311508	2.75665	1191, 2051, 1604, 3965, 3105, 602, 4179, 7037, 306, 634, 5724, 3718, 2302, 7462, 409, 355, 182, 718, 7099, 715, 23180, 6777, 567, 3566, 710, 5817, 91543, 3665, 9466
GOTERM_BP_FAT	GO:0002449~lymphocyte mediated immunity	24	1.54417	53.9074	0.0385662	908	285	16650	1	0.345404	2.28137	1191, 4179, 2051, 7037, 634, 2302, 1604, 409, 355, 3965, 182, 718, 23180, 715, 6777, 3566, 567, 710, 5817, 3105, 3665, 91543, 9466, 602
Annotation Cluster 87	Enrichment Score: 1.89
GOTERM_BP_FAT	GO:0048468~cell development	146	1.36037	0.147436	7.49194e-05	908	1968	16650	0.406346	0.00403415	13.8783	10818, 2147, 6774, 1191, 6772, 3084, 117166, 2335, 3479, 285, 80243, 335, 745, 287, 2950, 51176, 79789, 9639, 6781, 6299, 8408, 5745, 9253, 9252, 5175, 4035, 3690, 5362, 55959, 5649, 5364, 348, 9745, 26257, 56920, 27124, 7070, 2331, 3915, 1811, 54328, 7077, 2022, 3912, 871, 1000, 6285, 1910, 10529, 5146, 7227, 5144, 2623, 1454, 25987, 2626, 22856, 6281, 6280, 168620, 7042, 84223, 5803, 27289, 647…
GOTERM_BP_FAT	GO:0022008~neurogenesis	106	1.34328	2.60824	0.00134112	908	1447	16650	0.999912	0.0368171	10.076	10818, 2147, 6774, 1191, 3084, 2335, 79143, 80243, 64399, 335, 2950, 745, 9751, 51176, 79789, 4826, 9639, 6095, 6299, 8408, 9253, 9252, 8543, 4035, 5362, 7482, 5649, 5364, 348, 9745, 26257, 56920, 27124, 7070, 2331, 7077, 54328, 3912, 1000, 6285, 1910, 5146, 1454, 25987, 6280, 7042, 57057, 5803, 27289, 23017, 6474, 1462, 6279, 51704, 57549, 84623, 85458, 9181, 182, 23108, 146760, 80303, 590, 1379…
GOTERM_BP_FAT	GO:0060284~regulation of cell development	66	1.42214	6.65191	0.00348928	908	851	16650	1	0.0719089	6.27376	2147, 4854, 112, 6774, 223117, 6772, 3084, 2335, 3479, 57580, 10505, 335, 2192, 51176, 3037, 9253, 4842, 4035, 25937, 5362, 5649, 5364, 348, 7132, 10769, 56920, 9745, 27124, 9820, 7070, 2331, 2664, 54328, 7077, 57498, 2022, 1000, 5789, 4681, 1910, 1600, 1454, 6281, 6792, 7042, 5803, 6474, 3170, 51704, 26508, 652, 57715, 655, 5624, 114990, 85458, 23187, 9181, 152007, 182, 23108, 5526, 567, 50807, …
GOTERM_BP_FAT	GO:0007399~nervous system development	146	1.23373	8.76386	0.00464661	908	2170	16650	1	0.0886988	13.8783	10818, 2147, 6774, 1191, 3084, 333, 2335, 10991, 79143, 64399, 80243, 335, 745, 2950, 287, 6867, 9751, 51176, 79789, 4826, 65250, 9639, 6095, 205, 6299, 1282, 8408, 8875, 9253, 9252, 8543, 4035, 5362, 7482, 4118, 55959, 5649, 5364, 348, 409, 9745, 26257, 56920, 27124, 6609, 7070, 2331, 54328, 7077, 4693, 2022, 3912, 1000, 1515, 6285, 1910, 5146, 9806, 1454, 25987, 6280, 10675, 57057, 7042, 8646, …
GOTERM_BP_FAT	GO:0048699~generation of neurons	94	1.27021	21.5107	0.0122238	908	1357	16650	1	0.169802	8.93536	6594, 10818, 2147, 4854, 112, 6774, 223117, 3084, 27164, 2335, 64399, 80243, 57580, 335, 10505, 51176, 9751, 9497, 79789, 4826, 6095, 8408, 6299, 9253, 9252, 57622, 4842, 8543, 4035, 6507, 5362, 7482, 5649, 5364, 348, 10769, 9745, 56920, 26257, 27124, 9820, 7070, 8828, 2664, 2331, 54328, 7077, 57498, 3912, 51473, 5592, 1000, 5789, 4681, 6285, 1910, 1600, 5146, 1454, 25987, 6792, 57057, 7042, 5803…
GOTERM_BP_FAT	GO:0030182~neuron differentiation	85	1.27133	27.9495	0.0165078	908	1226	16650	1	0.206455	8.07985	6594, 4854, 112, 6774, 223117, 3084, 27164, 2335, 80243, 57580, 335, 10505, 51176, 9751, 9497, 79789, 4826, 6095, 8408, 6299, 9253, 9252, 57622, 4035, 8543, 6507, 5362, 7482, 5649, 5364, 348, 10769, 9745, 56920, 26257, 27124, 9820, 7070, 8828, 2664, 2331, 7077, 57498, 3912, 5592, 5789, 4681, 6285, 1910, 1600, 5146, 1454, 25987, 6792, 57057, 7042, 5803, 27289, 23017, 9855, 79414, 6474, 4135, 3170,…
GOTERM_BP_FAT	GO:0050767~regulation of neurogenesis	50	1.34436	43.4743	0.0285528	908	682	16650	1	0.289048	4.75285	2147, 4854, 6774, 112, 223117, 3084, 2335, 57580, 10505, 9253, 4035, 4842, 5362, 5364, 5649, 348, 9745, 56920, 10769, 27124, 7070, 9820, 2331, 2664, 7077, 54328, 57498, 1000, 5789, 4681, 1910, 1600, 1454, 6792, 5803, 6474, 51704, 26508, 652, 57715, 655, 85458, 9181, 182, 23108, 5526, 567, 50807, 137970, 23242
GOTERM_BP_FAT	GO:0051960~regulation of nervous system development	55	1.31149	47.9285	0.0325932	908	769	16650	1	0.311878	5.22814	2147, 4854, 112, 6774, 223117, 3084, 2335, 57580, 10505, 745, 9253, 347902, 4035, 4842, 5362, 5364, 5649, 348, 56920, 9745, 10769, 27124, 9820, 7070, 2331, 2664, 7077, 54328, 57498, 1000, 5789, 4681, 1910, 1600, 1454, 6792, 8646, 5803, 6474, 51704, 26508, 652, 57715, 655, 85458, 23767, 9181, 182, 23108, 5526, 7058, 567, 50807, 137970, 23242
GOTERM_BP_FAT	GO:0031175~neuron projection development	57	1.27933	58.0887	0.0431977	908	817	16650	1	0.369211	5.41825	112, 223117, 3084, 2335, 80243, 57580, 10505, 335, 79789, 8408, 9253, 9252, 57622, 4035, 5362, 5649, 5364, 348, 10769, 56920, 26257, 27124, 9820, 7070, 8828, 2331, 2664, 57498, 3912, 5592, 5789, 6285, 4681, 1600, 25987, 6792, 7042, 5803, 79414, 6474, 4135, 5864, 51704, 57715, 57549, 84623, 655, 23767, 146760, 23108, 5526, 567, 80303, 50807, 7368, 137970, 23242
GOTERM_BP_FAT	GO:0045664~regulation of neuron differentiation	41	1.34253	61.6179	0.047462	908	560	16650	1	0.388978	3.89734	4681, 1910, 1600, 4854, 112, 223117, 3084, 1454, 2335, 6792, 57580, 10505, 6474, 51704, 4035, 26508, 652, 57715, 5362, 655, 5364, 5649, 348, 85458, 9745, 10769, 56920, 27124, 182, 9820, 7070, 23108, 2331, 2664, 5526, 7077, 567, 57498, 50807, 23242, 5789
GOTERM_BP_FAT	GO:0010975~regulation of neuron projection development	31	1.37639	73.9124	0.065957	908	413	16650	1	0.470909	2.94677	1600, 112, 223117, 3084, 2335, 6792, 57580, 10505, 6474, 51704, 4035, 57715, 5362, 655, 5364, 5649, 348, 56920, 10769, 27124, 9820, 7070, 23108, 2331, 2664, 5526, 567, 57498, 50807, 23242, 5789
GOTERM_BP_FAT	GO:0048666~neuron development	64	1.21613	77.3648	0.0726657	908	965	16650	1	0.494798	6.08365	112, 223117, 3084, 27164, 2335, 80243, 57580, 335, 10505, 9497, 79789, 8408, 9253, 9252, 57622, 4035, 6507, 5362, 5649, 5364, 348, 10769, 56920, 26257, 27124, 9820, 7070, 8828, 2664, 2331, 57498, 3912, 5592, 5789, 6285, 4681, 1910, 1600, 5146, 25987, 6792, 7042, 5803, 27289, 9855, 79414, 6474, 4135, 5864, 51704, 57549, 57715, 84623, 655, 23767, 146760, 23108, 5526, 567, 80303, 50807, 7368, 137970…
GOTERM_BP_FAT	GO:0031344~regulation of cell projection organization	40	1.28231	82.9904	0.0860232	908	572	16650	1	0.539212	3.80228	27352, 23580, 1600, 112, 223117, 3084, 2335, 6792, 57580, 10505, 6474, 83715, 3673, 51704, 4035, 643338, 57715, 5362, 655, 5364, 5649, 7429, 348, 10769, 56920, 27124, 9820, 7070, 23108, 5337, 2331, 2664, 5526, 567, 57498, 51473, 50807, 23242, 5789, 10435
Annotation Cluster 88	Enrichment Score: 1.89
GOTERM_BP_FAT	GO:0031589~cell-substrate adhesion	30	1.79775	5.12867	0.00266989	908	306	16650	1	0.0591839	2.85171	136227, 9806, 133584, 22795, 2335, 960, 6281, 285, 3683, 57580, 335, 7448, 2192, 4585, 9200, 2199, 3696, 4323, 5328, 3037, 3673, 1308, 5175, 3690, 255743, 3694, 7070, 3915, 1490, 3912
GOTERM_BP_FAT	GO:0010811~positive regulation of cell-substrate adhesion	13	2.24888	22.1125	0.0126098	908	106	16650	1	0.172991	1.23574	3037, 136227, 9806, 133584, 2335, 255743, 6281, 57580, 335, 7448, 2192, 9200, 2199
GOTERM_BP_FAT	GO:0010810~regulation of cell-substrate adhesion	16	1.63906	73.1208	0.0645381	908	179	16650	1	0.465612	1.52091	3037, 136227, 9806, 133584, 2335, 255743, 285, 6281, 57580, 335, 7448, 2192, 9200, 2199, 4323, 5328
Annotation Cluster 89	Enrichment Score: 1.88
GOTERM_BP_FAT	GO:0061383~trabecula morphogenesis	9	3.36802	8.7506	0.00463926	908	49	16650	1	0.0888076	0.855513	7042, 5950, 4313, 3084, 9510, 57493, 2022, 655, 5364
GOTERM_BP_FAT	GO:0061384~heart trabecula morphogenesis	7	3.77527	16.8481	0.00932509	908	34	16650	1	0.141315	0.665399	7042, 5950, 3084, 9510, 57493, 2022, 655
GOTERM_BP_FAT	GO:0003222~ventricular trabecula myocardium morphogenesis	4	4.58425	65.8264	0.053063	908	16	16650	1	0.414908	0.380228	7042, 3084, 57493, 2022
Annotation Cluster 90	Enrichment Score: 1.88
GOTERM_BP_FAT	GO:0001935~endothelial cell proliferation	15	2.41276	6.83344	0.00358778	908	114	16650	1	0.0736481	1.42586	6772, 652, 8742, 3690, 858, 6678, 350, 335, 348, 8828, 6356, 6776, 2022, 2152, 4323
GOTERM_BP_FAT	GO:0001936~regulation of endothelial cell proliferation	13	2.38381	14.7713	0.00808332	908	100	16650	1	0.127546	1.23574	8828, 6356, 6772, 6776, 8742, 652, 858, 3690, 2022, 2152, 350, 6678, 348
GOTERM_BP_FAT	GO:0001938~positive regulation of endothelial cell proliferation	8	2.12603	81.0108	0.0808995	908	69	16650	1	0.523527	0.760456	8828, 6356, 6776, 8742, 652, 858, 3690, 2152
Annotation Cluster 91	Enrichment Score: 1.83
GOTERM_MF_FAT	GO:0004714~transmembrane receptor protein tyrosine kinase activity	10	2.85177	12.1535	0.00778996	835	65	15478	0.99999	0.272737	0.95057	8828, 5156, 2050, 7075, 2051, 4919, 3643, 4233, 4921, 2261
GOTERM_MF_FAT	GO:0019199~transmembrane receptor protein kinase activity	11	2.48661	18.7657	0.0124649	835	82	15478	1	0.329511	1.04563	8828, 5156, 2050, 7075, 2051, 4919, 3643, 2022, 4233, 4921, 2261
GOTERM_MF_FAT	GO:0004713~protein tyrosine kinase activity	17	1.75067	43.5656	0.0339379	835	180	15478	1	0.530213	1.61597	5156, 2050, 3084, 2051, 9542, 2261, 3718, 8828, 2255, 7075, 4919, 6777, 6776, 10188, 3643, 4233, 4921
Annotation Cluster 92	Enrichment Score: 1.82
GOTERM_BP_FAT	GO:0000902~cell morphogenesis	97	1.43443	0.52038	0.000264901	908	1240	16650	0.841809	0.0114585	9.22053	2147, 1191, 223117, 6772, 3084, 26123, 2335, 200894, 5990, 57580, 118, 80243, 10505, 57728, 335, 2192, 6356, 51176, 79784, 79583, 65250, 3037, 6781, 8408, 6299, 9253, 9252, 57622, 5175, 57493, 6507, 25937, 3690, 5362, 5364, 5649, 51668, 348, 26257, 56920, 28981, 7070, 9820, 8828, 2664, 3915, 2331, 3912, 2022, 57560, 57498, 51473, 5789, 10435, 6285, 4681, 27352, 23580, 91010, 1600, 2623, 1454, 259…
GOTERM_BP_FAT	GO:0032989~cellular component morphogenesis	101	1.402	0.855598	0.000436242	908	1321	16650	0.952017	0.0170113	9.60076	2147, 1191, 3084, 6772, 2335, 80243, 335, 287, 6356, 51176, 79784, 79583, 65250, 6781, 6299, 8408, 9253, 9252, 5175, 3690, 5362, 5649, 5364, 348, 26257, 56920, 7070, 2331, 3915, 57560, 2022, 3912, 6285, 23580, 91010, 10529, 2623, 1454, 25987, 6281, 7042, 84223, 5803, 6474, 64518, 58480, 4233, 5699, 7111, 65062, 5156, 643338, 84623, 7429, 2302, 23187, 9181, 152007, 137970, 223117, 26123, 200894, 5…
GOTERM_BP_FAT	GO:0000904~cell morphogenesis involved in differentiation	63	1.53417	1.441	0.000736781	908	753	16650	0.994083	0.0245949	5.98859	223117, 6772, 3084, 2335, 200894, 80243, 57580, 335, 10505, 2192, 51176, 3037, 6781, 8408, 6299, 9253, 9252, 5175, 57622, 57493, 3690, 25937, 6507, 5362, 5649, 5364, 348, 56920, 26257, 9820, 7070, 8828, 2664, 3915, 2331, 57498, 3912, 2022, 5789, 6285, 1600, 2623, 25987, 6281, 6792, 7042, 5803, 79414, 6474, 4135, 4233, 3170, 5864, 26508, 652, 57715, 655, 114990, 23187, 23767, 152007, 137970, 23242
GOTERM_BP_FAT	GO:0030182~neuron differentiation	85	1.27133	27.9495	0.0165078	908	1226	16650	1	0.206455	8.07985	6594, 4854, 112, 6774, 223117, 3084, 27164, 2335, 80243, 57580, 335, 10505, 51176, 9751, 9497, 79789, 4826, 6095, 8408, 6299, 9253, 9252, 57622, 4035, 8543, 6507, 5362, 7482, 5649, 5364, 348, 10769, 9745, 56920, 26257, 27124, 9820, 7070, 8828, 2664, 2331, 7077, 57498, 3912, 5592, 5789, 4681, 6285, 1910, 1600, 5146, 1454, 25987, 6792, 57057, 7042, 5803, 27289, 23017, 9855, 79414, 6474, 4135, 3170,…
GOTERM_BP_FAT	GO:0050767~regulation of neurogenesis	50	1.34436	43.4743	0.0285528	908	682	16650	1	0.289048	4.75285	2147, 4854, 6774, 112, 223117, 3084, 2335, 57580, 10505, 9253, 4035, 4842, 5362, 5364, 5649, 348, 9745, 56920, 10769, 27124, 7070, 9820, 2331, 2664, 7077, 54328, 57498, 1000, 5789, 4681, 1910, 1600, 1454, 6792, 5803, 6474, 51704, 26508, 652, 57715, 655, 85458, 9181, 182, 23108, 5526, 567, 50807, 137970, 23242
GOTERM_BP_FAT	GO:0048858~cell projection morphogenesis	57	1.31143	43.4947	0.0285706	908	797	16650	1	0.288791	5.41825	223117, 3084, 26123, 2335, 200894, 5990, 80243, 10505, 57728, 79583, 65250, 8408, 9253, 9252, 57622, 25937, 5362, 5649, 5364, 51668, 348, 56920, 26257, 9820, 7070, 28981, 8828, 2331, 2664, 57560, 57498, 5789, 6285, 4681, 1600, 25987, 6792, 7042, 3983, 84223, 5803, 79414, 6474, 4135, 64518, 5864, 65062, 57715, 84623, 655, 7429, 2302, 23767, 50807, 7368, 137970, 23242
GOTERM_BP_FAT	GO:0032990~cell part morphogenesis	58	1.30177	46.6033	0.0313579	908	817	16650	1	0.306022	5.51331	223117, 3084, 26123, 2335, 200894, 5990, 80243, 10505, 57728, 79784, 79583, 65250, 8408, 9253, 9252, 57622, 25937, 5362, 5649, 5364, 51668, 348, 56920, 26257, 9820, 7070, 28981, 8828, 2331, 2664, 57498, 57560, 5789, 6285, 4681, 1600, 25987, 6792, 7042, 3983, 84223, 5803, 79414, 6474, 4135, 64518, 5864, 65062, 57715, 84623, 655, 7429, 2302, 23767, 50807, 7368, 137970, 23242
GOTERM_BP_FAT	GO:0048667~cell morphogenesis involved in neuron differentiation	38	1.40485	47.6139	0.0322973	908	496	16650	1	0.310748	3.61217	6285, 1600, 223117, 3084, 2335, 25987, 6792, 80243, 10505, 7042, 5803, 79414, 6474, 4135, 5864, 8408, 9253, 9252, 57622, 6507, 57715, 5362, 655, 5364, 5649, 348, 26257, 23767, 56920, 9820, 7070, 8828, 2331, 2664, 57498, 137970, 23242, 5789
GOTERM_BP_FAT	GO:0051960~regulation of nervous system development	55	1.31149	47.9285	0.0325932	908	769	16650	1	0.311878	5.22814	2147, 4854, 112, 6774, 223117, 3084, 2335, 57580, 10505, 745, 9253, 347902, 4035, 4842, 5362, 5364, 5649, 348, 56920, 9745, 10769, 27124, 9820, 7070, 2331, 2664, 7077, 54328, 57498, 1000, 5789, 4681, 1910, 1600, 1454, 6792, 8646, 5803, 6474, 51704, 26508, 652, 57715, 655, 85458, 23767, 9181, 182, 23108, 5526, 7058, 567, 50807, 137970, 23242
GOTERM_BP_FAT	GO:0031175~neuron projection development	57	1.27933	58.0887	0.0431977	908	817	16650	1	0.369211	5.41825	112, 223117, 3084, 2335, 80243, 57580, 10505, 335, 79789, 8408, 9253, 9252, 57622, 4035, 5362, 5649, 5364, 348, 10769, 56920, 26257, 27124, 9820, 7070, 8828, 2331, 2664, 57498, 3912, 5592, 5789, 6285, 4681, 1600, 25987, 6792, 7042, 5803, 79414, 6474, 4135, 5864, 51704, 57715, 57549, 84623, 655, 23767, 146760, 23108, 5526, 567, 80303, 50807, 7368, 137970, 23242
GOTERM_BP_FAT	GO:0030030~cell projection organization	86	1.21213	58.2823	0.0434226	908	1301	16650	1	0.37032	8.1749	57826, 112, 223117, 3084, 2335, 26123, 200894, 5990, 80243, 57580, 335, 57728, 10505, 79583, 79789, 65250, 8408, 9253, 2014, 9252, 57622, 4035, 25937, 5362, 5649, 5364, 51668, 348, 10769, 56920, 26257, 27124, 9820, 28981, 7070, 8828, 2664, 2331, 9788, 57498, 57560, 3912, 51473, 5592, 5789, 10435, 4681, 6285, 23580, 27352, 1600, 25987, 6792, 7042, 3983, 84223, 5803, 124602, 79414, 6474, 83715, 413…
GOTERM_BP_FAT	GO:0007409~axonogenesis	32	1.42078	58.7117	0.043925	908	413	16650	1	0.372446	3.04183	6285, 1600, 223117, 3084, 2335, 25987, 6792, 10505, 7042, 5803, 79414, 6474, 5864, 8408, 9253, 9252, 57622, 5362, 57715, 655, 5364, 5649, 348, 26257, 56920, 23767, 7070, 8828, 2331, 2664, 137970, 23242
GOTERM_BP_FAT	GO:0061564~axon development	34	1.40103	59.1623	0.0444577	908	445	16650	1	0.373882	3.23194	6285, 1600, 223117, 3084, 2335, 25987, 6792, 10505, 335, 7042, 5803, 79414, 6474, 5864, 8408, 9253, 9252, 57622, 57715, 5362, 655, 5364, 5649, 348, 26257, 56920, 23767, 7070, 8828, 146760, 2331, 2664, 137970, 23242
GOTERM_BP_FAT	GO:0048812~neuron projection morphogenesis	40	1.35079	62.0258	0.0479786	908	543	16650	1	0.391887	3.80228	6285, 4681, 1600, 223117, 3084, 2335, 25987, 6792, 80243, 10505, 7042, 5803, 79414, 6474, 4135, 5864, 8408, 9253, 9252, 57622, 57715, 5362, 84623, 655, 5364, 5649, 348, 26257, 23767, 56920, 9820, 7070, 8828, 2331, 2664, 57498, 7368, 137970, 23242, 5789
GOTERM_BP_FAT	GO:0048666~neuron development	64	1.21613	77.3648	0.0726657	908	965	16650	1	0.494798	6.08365	112, 223117, 3084, 27164, 2335, 80243, 57580, 335, 10505, 9497, 79789, 8408, 9253, 9252, 57622, 4035, 6507, 5362, 5649, 5364, 348, 10769, 56920, 26257, 27124, 9820, 7070, 8828, 2664, 2331, 57498, 3912, 5592, 5789, 6285, 4681, 1910, 1600, 5146, 25987, 6792, 7042, 5803, 27289, 9855, 79414, 6474, 4135, 5864, 51704, 57549, 57715, 84623, 655, 23767, 146760, 23108, 5526, 567, 80303, 50807, 7368, 137970…
Annotation Cluster 93	Enrichment Score: 1.82
GOTERM_BP_FAT	GO:0032970~regulation of actin filament-based process	33	1.80633	2.8391	0.00146147	908	335	16650	0.999962	0.0385399	3.13688	5142, 5066, 10152, 23580, 5144, 2626, 9722, 6281, 6262, 118, 57580, 335, 7042, 287, 6356, 9639, 7111, 10411, 6781, 5156, 4035, 643338, 5345, 7429, 85458, 80115, 89848, 6863, 50507, 1490, 10008, 1515, 10435
GOTERM_BP_FAT	GO:0051493~regulation of cytoskeleton organization	37	1.60775	9.70747	0.00517194	908	422	16650	1	0.0956416	3.51711	5066, 10152, 23580, 6281, 6280, 118, 57580, 335, 7042, 79998, 6356, 83715, 9639, 7111, 10411, 6279, 5156, 4035, 643338, 5345, 5364, 7429, 54461, 85458, 80115, 23187, 10769, 27124, 5997, 9181, 89848, 6863, 58526, 50507, 1490, 1515, 10435
GOTERM_BP_FAT	GO:0032956~regulation of actin cytoskeleton organization	25	1.55927	46.6034	0.0313579	908	294	16650	1	0.305605	2.37643	5066, 10152, 23580, 6281, 57580, 118, 335, 7042, 6356, 9639, 7111, 10411, 5156, 4035, 643338, 5345, 7429, 80115, 85458, 89848, 6863, 50507, 1490, 10435, 1515
GOTERM_BP_FAT	GO:0051495~positive regulation of cytoskeleton organization	17	1.667	63.1913	0.0494844	908	187	16650	1	0.398885	1.61597	10152, 9639, 23580, 10411, 643338, 5345, 6281, 7429, 335, 80115, 5997, 6863, 79998, 6356, 50507, 1490, 10435
GOTERM_BP_FAT	GO:0007015~actin filament organization	26	1.42317	75.2925	0.0685313	908	335	16650	1	0.478476	2.47148	10152, 23580, 10529, 4739, 6281, 57580, 118, 335, 7169, 6356, 27289, 83715, 9639, 7111, 10411, 643338, 5345, 7429, 80115, 9181, 89848, 6863, 50507, 1490, 23242, 10435
Annotation Cluster 94	Enrichment Score: 1.81
GOTERM_BP_FAT	GO:0072006~nephron development	22	2.92329	0.0355734	1.8067e-05	908	138	16650	0.118162	0.00135121	2.09125	59, 6299, 4854, 65266, 5156, 8710, 5175, 6772, 26508, 652, 25937, 255743, 7482, 655, 55959, 84623, 285, 2302, 6928, 182, 51196, 9788
GOTERM_BP_FAT	GO:0001822~kidney development	31	2.12902	0.270314	0.00013744	908	267	16650	0.615822	0.00666752	2.94677	59, 4854, 6772, 9510, 285, 6928, 7042, 51196, 84159, 23371, 65250, 3037, 6299, 5156, 8710, 65266, 5175, 26508, 652, 25937, 255743, 7482, 55959, 655, 84623, 2302, 157506, 182, 2255, 116039, 9788
GOTERM_BP_FAT	GO:0061326~renal tubule development	12	2.31625	24.4173	0.0141148	908	95	16650	1	0.185918	1.14068	6928, 182, 1282, 6299, 65266, 6772, 26508, 652, 9788, 25937, 255743, 7482
GOTERM_BP_FAT	GO:0072009~nephron epithelium development	13	2.14758	29.6297	0.0176856	908	111	16650	1	0.215016	1.23574	6299, 65266, 5175, 6772, 26508, 652, 25937, 255743, 7482, 2302, 6928, 182, 9788
GOTERM_BP_FAT	GO:0001656~metanephros development	11	2.26637	36.3945	0.0227142	908	89	16650	1	0.252299	1.04563	6928, 157506, 6299, 2255, 5156, 6772, 116039, 652, 25937, 655, 2302
GOTERM_BP_FAT	GO:0072080~nephron tubule development	11	2.19247	42.7043	0.0278851	908	92	16650	1	0.285716	1.04563	6928, 182, 6299, 65266, 6772, 26508, 652, 9788, 25937, 255743, 7482
GOTERM_BP_FAT	GO:0060993~kidney morphogenesis	11	2.14582	47.0452	0.0317665	908	94	16650	1	0.307696	1.04563	6928, 6299, 2255, 65266, 6772, 652, 25937, 255743, 655, 7482, 2302
GOTERM_BP_FAT	GO:0072073~kidney epithelium development	14	1.79523	62.3839	0.0484365	908	143	16650	1	0.394398	1.3308	6299, 65266, 5175, 6772, 26508, 652, 25937, 255743, 655, 7482, 2302, 6928, 182, 9788
GOTERM_BP_FAT	GO:0003338~metanephros morphogenesis	5	2.86516	85.6975	0.094033	908	32	16650	1	0.562247	0.475285	6299, 2255, 6772, 652, 2302
GOTERM_BP_FAT	GO:0061333~renal tubule morphogenesis	8	1.90514	92.8839	0.125585	908	77	16650	1	0.641306	0.760456	6928, 1282, 6299, 65266, 652, 9788, 255743, 7482
GOTERM_BP_FAT	GO:0072028~nephron morphogenesis	8	1.88072	93.8314	0.131906	908	78	16650	1	0.65744	0.760456	6928, 6299, 65266, 6772, 652, 255743, 655, 7482
GOTERM_BP_FAT	GO:0001823~mesonephros development	9	1.60226	98.7281	0.198792	908	103	16650	1	0.780585	0.855513	6928, 6299, 2255, 116039, 652, 255743, 655, 7482, 2302
Annotation Cluster 95	Enrichment Score: 1.8
GOTERM_BP_FAT	GO:0072102~glomerulus morphogenesis	5	11.4606	1.00583	0.000513209	908	8	16650	0.971924	0.0194396	0.475285	4854, 5156, 652, 9788, 84623
GOTERM_BP_FAT	GO:0072104~glomerular capillary formation	3	11.0022	41.1348	0.0265502	908	5	16650	1	0.27596	0.285171	4854, 5156, 652
GOTERM_BP_FAT	GO:0072103~glomerulus vasculature morphogenesis	3	11.0022	41.1348	0.0265502	908	5	16650	1	0.27596	0.285171	4854, 5156, 652
GOTERM_BP_FAT	GO:0061439~kidney vasculature morphogenesis	3	7.85872	64.9551	0.0518515	908	7	16650	1	0.409267	0.285171	4854, 5156, 652
GOTERM_BP_FAT	GO:0061438~renal system vasculature morphogenesis	3	7.85872	64.9551	0.0518515	908	7	16650	1	0.409267	0.285171	4854, 5156, 652
Annotation Cluster 96	Enrichment Score: 1.79
KEGG_PATHWAY	hsa:05414Dilated cardiomyopathy	12	2.39598	12.983	0.0105333	412	84	6910	0.941451	0.270446	1.14068	7042, 7169, 3673, 784, 1674, 112, 3696, 3479, 3690, 6262, 4000, 3694
KEGG_PATHWAY	hsa:05410Hypertrophic cardiomyopathy (HCM)	11	2.36526	19.7	0.0165673	412	78	6910	0.988635	0.334369	1.04563	7042, 7169, 3673, 784, 1674, 3696, 3479, 3690, 6262, 4000, 3694
KEGG_PATHWAY	hsa:05412Arrhythmogenic right ventricular cardiomyopathy (ARVC)	10	2.36223	27.2955	0.0239801	412	71	6910	0.998504	0.418463	0.95057	3673, 784, 1674, 51176, 3696, 3690, 6262, 4000, 3694, 1000
Annotation Cluster 97	Enrichment Score: 1.78
GOTERM_BP_FAT	GO:0035107~appendage morphogenesis	17	2.10628	12.6177	0.00682559	908	148	16650	1	0.116174	1.61597	6299, 1889, 652, 27164, 5362, 655, 57728, 7042, 157506, 3549, 28982, 2255, 51176, 116039, 6474, 65250, 56603
GOTERM_BP_FAT	GO:0035108~limb morphogenesis	17	2.10628	12.6177	0.00682559	908	148	16650	1	0.116174	1.61597	6299, 1889, 652, 27164, 5362, 655, 57728, 7042, 157506, 3549, 28982, 2255, 51176, 116039, 6474, 65250, 56603
GOTERM_BP_FAT	GO:0048736~appendage development	18	1.94157	20.3222	0.0114697	908	170	16650	1	0.162751	1.71103	5066, 6299, 1889, 652, 27164, 5362, 655, 57728, 7042, 157506, 3549, 28982, 2255, 51176, 116039, 6474, 65250, 56603
GOTERM_BP_FAT	GO:0060173~limb development	18	1.94157	20.3222	0.0114697	908	170	16650	1	0.162751	1.71103	5066, 6299, 1889, 652, 27164, 5362, 655, 57728, 7042, 157506, 3549, 28982, 2255, 51176, 116039, 6474, 65250, 56603
GOTERM_BP_FAT	GO:0030326~embryonic limb morphogenesis	14	2.00561	35.8692	0.0223059	908	128	16650	1	0.249907	1.3308	6299, 1889, 652, 655, 57728, 7042, 157506, 28982, 3549, 51176, 6474, 116039, 65250, 56603
GOTERM_BP_FAT	GO:0035113~embryonic appendage morphogenesis	14	2.00561	35.8692	0.0223059	908	128	16650	1	0.249907	1.3308	6299, 1889, 652, 655, 57728, 7042, 157506, 28982, 3549, 51176, 6474, 116039, 65250, 56603
GOTERM_BP_FAT	GO:0042733~embryonic digit morphogenesis	7	2.07031	92.0183	0.120473	908	62	16650	1	0.629847	0.665399	3549, 28982, 6299, 1889, 116039, 652, 65250
Annotation Cluster 98	Enrichment Score: 1.76
GOTERM_BP_FAT	GO:0097286~iron ion import	6	7.85872	1.23033	0.000628433	908	14	16650	0.987415	0.0221874	0.570342	26872, 261729, 55240, 7037, 7018, 567
GOTERM_BP_FAT	GO:0055076~transition metal ion homeostasis	16	2.64317	1.94483	0.000996802	908	111	16650	0.999033	0.0299851	1.52091	26872, 261729, 6279, 7037, 64116, 7782, 6280, 79901, 5621, 283375, 28982, 55240, 91252, 7018, 4502, 567
GOTERM_BP_FAT	GO:0097459~iron ion import into cell	5	9.1685	2.74038	0.00140997	908	10	16650	0.999946	0.0380719	0.475285	26872, 261729, 55240, 7018, 567
GOTERM_BP_FAT	GO:0099587~inorganic ion import into cell	7	3.77527	16.8481	0.00932509	908	34	16650	1	0.141315	0.665399	26872, 261729, 55240, 55503, 7018, 567, 6550
GOTERM_BP_FAT	GO:0098659~inorganic cation import into cell	7	3.77527	16.8481	0.00932509	908	34	16650	1	0.141315	0.665399	26872, 261729, 55240, 55503, 7018, 567, 6550
GOTERM_BP_FAT	GO:0098657~import into cell	10	2.58268	25.1301	0.014589	908	71	16650	1	0.188748	0.95057	26872, 261729, 55240, 55503, 4842, 7018, 6507, 567, 1815, 6550
GOTERM_BP_FAT	GO:0072512~trivalent inorganic cation transport	7	3.29126	30.0485	0.0179833	908	39	16650	1	0.217863	0.665399	26872, 261729, 55240, 7037, 245972, 7018, 525
GOTERM_BP_FAT	GO:0015682~ferric iron transport	7	3.29126	30.0485	0.0179833	908	39	16650	1	0.217863	0.665399	26872, 261729, 55240, 7037, 245972, 7018, 525
GOTERM_MF_FAT	GO:0016723~oxidoreductase activity, oxidizing metal ions, NAD or NADP as acceptor	4	6.74056	26.7061	0.0185764	835	11	15478	1	0.41667	0.380228	26872, 261729, 55240, 79901
GOTERM_MF_FAT	GO:0052851~ferric-chelate reductase (NADPH) activity	3	11.1219	35.3776	0.0260064	835	5	15478	1	0.492225	0.285171	26872, 261729, 55240
GOTERM_MF_FAT	GO:0008823~cupric reductase activity	3	11.1219	35.3776	0.0260064	835	5	15478	1	0.492225	0.285171	26872, 261729, 55240
GOTERM_BP_FAT	GO:0097461~ferric iron import into cell	3	11.0022	41.1348	0.0265502	908	5	16650	1	0.27596	0.285171	26872, 261729, 55240
GOTERM_BP_FAT	GO:0033216~ferric iron import	3	11.0022	41.1348	0.0265502	908	5	16650	1	0.27596	0.285171	26872, 261729, 55240
GOTERM_BP_FAT	GO:0000041~transition metal ion transport	12	1.94729	58.7463	0.0439657	908	113	16650	1	0.372288	1.14068	26872, 261729, 55240, 91252, 7037, 64116, 245972, 7018, 7782, 567, 525, 283375
GOTERM_BP_FAT	GO:0006826~iron ion transport	8	2.40485	61.3783	0.047161	908	61	16650	1	0.387895	0.760456	26872, 261729, 55240, 7037, 245972, 7018, 567, 525
GOTERM_BP_FAT	GO:0015677~copper ion import	3	6.87638	74.3121	0.066689	908	8	16650	1	0.47206	0.285171	26872, 261729, 55240
GOTERM_MF_FAT	GO:0016722~oxidoreductase activity, oxidizing metal ions	4	4.11923	69.7072	0.0695406	835	18	15478	1	0.686874	0.380228	26872, 261729, 55240, 79901
GOTERM_BP_FAT	GO:0055072~iron ion homeostasis	8	2.03744	86.4155	0.0963993	908	72	16650	1	0.569113	0.760456	26872, 261729, 55240, 28982, 7037, 7018, 567, 79901
GOTERM_BP_FAT	GO:0033572~transferrin transport	5	2.61957	92.0864	0.120856	908	35	16650	1	0.630276	0.475285	55240, 7037, 245972, 7018, 525
Annotation Cluster 99	Enrichment Score: 1.75
GOTERM_BP_FAT	GO:0042089~cytokine biosynthetic process	13	2.31438	18.2051	0.0101525	908	103	16650	1	0.150638	1.23574	114609, 148022, 79589, 5724, 2302, 80381, 7099, 6777, 3659, 4790, 3665, 375449, 602
GOTERM_BP_FAT	GO:0042107~cytokine metabolic process	13	2.2703	20.7579	0.0117449	908	105	16650	1	0.165665	1.23574	114609, 148022, 79589, 5724, 2302, 80381, 7099, 6777, 3659, 4790, 3665, 375449, 602
GOTERM_BP_FAT	GO:0042035~regulation of cytokine biosynthetic process	12	2.24535	29.3712	0.0175027	908	98	16650	1	0.213768	1.14068	114609, 148022, 7099, 79589, 6777, 3659, 4790, 375449, 5724, 602, 80381, 2302
GOTERM_BP_FAT	GO:0042108~positive regulation of cytokine biosynthetic process	8	2.40485	61.3783	0.047161	908	61	16650	1	0.387895	0.760456	114609, 148022, 7099, 6777, 3659, 5724, 602, 80381
Annotation Cluster 100	Enrichment Score: 1.75
GOTERM_BP_FAT	GO:0038065~collagen-activated signaling pathway	5	11.4606	1.00583	0.000513209	908	8	16650	0.971924	0.0194396	0.475285	3673, 1282, 1284, 1287, 4921
GOTERM_BP_FAT	GO:0038063~collagen-activated tyrosine kinase receptor signaling pathway	4	12.2247	5.45796	0.00284596	908	6	16650	1	0.0621776	0.380228	1282, 1284, 1287, 4921
GOTERM_CC_FAT	GO:0098644~complex of collagen trimers	5	3.80487	45.1759	0.0391903	830	23	14527	1	0.319651	0.475285	1282, 1284, 1294, 1287, 7148
GOTERM_CC_FAT	GO:0005587~collagen type IV trimer	3	8.7512	47.4089	0.0418442	830	6	14527	1	0.330024	0.285171	1282, 1284, 1287
GOTERM_CC_FAT	GO:0098642~network-forming collagen trimer	3	7.50103	58.222	0.0564022	830	7	14527	1	0.411079	0.285171	1282, 1284, 1287
GOTERM_CC_FAT	GO:0098645~collagen network	3	7.50103	58.222	0.0564022	830	7	14527	1	0.411079	0.285171	1282, 1284, 1287
GOTERM_CC_FAT	GO:0098651~basement membrane collagen trimer	3	6.5634	67.7025	0.0724192	830	8	14527	1	0.469966	0.285171	1282, 1284, 1287
Annotation Cluster 101	Enrichment Score: 1.74
GOTERM_BP_FAT	GO:0043547~positive regulation of GTPase activity	51	1.47506	10.1176	0.00540189	908	634	16650	1	0.0989018	4.84791	10818, 57480, 3084, 57636, 57580, 80243, 54453, 153020, 6356, 10156, 6494, 9639, 5364, 9542, 2261, 3718, 7070, 2255, 55803, 23362, 2664, 10144, 10435, 27352, 23580, 3561, 27147, 9905, 64926, 9882, 6281, 6792, 51196, 9855, 23092, 10411, 6764, 5156, 55200, 643338, 858, 2302, 5997, 9181, 152831, 23108, 9844, 10287, 57449, 50807, 64283
GOTERM_MF_FAT	GO:0005088~Ras guanyl-nucleotide exchange factor activity	23	1.86991	9.36908	0.00591959	835	228	15478	0.999834	0.231838	2.18631	9639, 10818, 10411, 6764, 57480, 5156, 55200, 3084, 3561, 27147, 9542, 3718, 80243, 2261, 57580, 54453, 9181, 153020, 2255, 152831, 9855, 57449, 64283
GOTERM_BP_FAT	GO:0043087~regulation of GTPase activity	54	1.43299	13.5434	0.00736254	908	691	16650	1	0.119817	5.13308	10818, 57480, 3084, 57636, 57580, 80243, 54453, 153020, 6356, 10156, 6494, 9639, 5364, 9542, 2261, 3718, 409, 7070, 2255, 55803, 23362, 2664, 10144, 5592, 10435, 27352, 23580, 3561, 27147, 9905, 64926, 6281, 9882, 6792, 51196, 9855, 23092, 10411, 6764, 5156, 55200, 643338, 858, 2302, 5997, 9181, 152831, 23108, 9844, 10287, 57449, 10188, 50807, 64283
GOTERM_MF_FAT	GO:0008047~enzyme activator activity	39	1.46341	25.2318	0.0173961	835	494	15478	1	0.40847	3.70722	10818, 27352, 23580, 3084, 57636, 9905, 2335, 64926, 9882, 57580, 80243, 335, 54453, 2192, 23092, 10156, 6494, 4323, 5864, 5118, 55200, 51704, 643338, 5720, 4118, 5364, 350, 348, 5997, 54757, 7070, 23108, 55803, 10287, 2664, 10811, 10144, 50807, 10435
GOTERM_MF_FAT	GO:0005085~guanyl-nucleotide exchange factor activity	26	1.56477	36.6936	0.0272151	835	308	15478	1	0.502131	2.47148	10818, 57480, 3084, 3561, 27147, 80243, 57580, 54453, 153020, 51196, 9855, 9639, 10411, 6764, 5156, 55200, 9542, 2261, 3718, 9181, 2255, 152831, 9844, 23362, 57449, 64283
GOTERM_MF_FAT	GO:0005096~GTPase activator activity	24	1.59454	37.9993	0.0284378	835	279	15478	1	0.5001	2.28137	23580, 27352, 55200, 57636, 643338, 9905, 64926, 9882, 5364, 80243, 57580, 54453, 5997, 7070, 55803, 23108, 10287, 2664, 23092, 10144, 10156, 50807, 6494, 10435
GOTERM_MF_FAT	GO:0030695~GTPase regulator activity	25	1.49488	56.0925	0.0484617	835	310	15478	1	0.621291	2.37643	23580, 27352, 57636, 9905, 64926, 9882, 80243, 57580, 54453, 23092, 10156, 6494, 55200, 643338, 5364, 5997, 7070, 55803, 23108, 10287, 2664, 10188, 10144, 50807, 10435
GOTERM_MF_FAT	GO:0060589~nucleoside-triphosphatase regulator activity	26	1.4051	73.7975	0.0776507	835	343	15478	1	0.712736	2.47148	23580, 27352, 57636, 9905, 64926, 9882, 80243, 57580, 54453, 23092, 10156, 6494, 5864, 55200, 643338, 5364, 5997, 7070, 55803, 23108, 10287, 2664, 10188, 10144, 50807, 10435
Annotation Cluster 102	Enrichment Score: 1.7
GOTERM_BP_FAT	GO:0090303~positive regulation of wound healing	9	3.30066	9.87416	0.00526528	908	50	16650	1	0.0970285	0.855513	7448, 2147, 130120, 7099, 5345, 2152, 6280, 84525, 350
GOTERM_BP_FAT	GO:0030194~positive regulation of blood coagulation	6	4.40088	18.1749	0.010134	908	25	16650	1	0.150703	0.570342	2147, 7099, 5345, 2152, 6280, 350
GOTERM_BP_FAT	GO:1900048~positive regulation of hemostasis	6	4.40088	18.1749	0.010134	908	25	16650	1	0.150703	0.570342	2147, 7099, 5345, 2152, 6280, 350
GOTERM_BP_FAT	GO:1903036~positive regulation of response to wounding	9	2.94702	18.7177	0.0104684	908	56	16650	1	0.153347	0.855513	7448, 2147, 130120, 7099, 5345, 2152, 6280, 84525, 350
GOTERM_BP_FAT	GO:0050820~positive regulation of coagulation	6	4.23162	21.1541	0.0119964	908	26	16650	1	0.16757	0.570342	2147, 7099, 5345, 2152, 6280, 350
GOTERM_BP_FAT	GO:0051918~negative regulation of fibrinolysis	3	5.5011	87.3828	0.0997824	908	10	16650	1	0.578007	0.285171	2147, 5345, 350
GOTERM_BP_FAT	GO:0051917~regulation of fibrinolysis	3	3.92936	97.7519	0.17528	908	14	16650	1	0.745904	0.285171	2147, 5345, 350
Annotation Cluster 103	Enrichment Score: 1.69
KEGG_PATHWAY	hsa:05204Chemical carcinogenesis	13	2.72542	3.2524	0.00251452	412	80	6910	0.490711	0.106364	1.23574	220, 54578, 3290, 9446, 5743, 2052, 6822, 2950, 2944, 1559, 9, 7363, 1562
KEGG_PATHWAY	hsa:00980Metabolism of xenobiotics by cytochrome P450	10	2.26647	33.3986	0.0304744	412	74	6910	0.99975	0.386081	0.95057	220, 2950, 54578, 2944, 3290, 1559, 9446, 2052, 7363, 6822
KEGG_PATHWAY	hsa:00982Drug metabolism - cytochrome P450	8	1.97316	77.6655	0.10787	412	68	6910	1	0.639289	0.760456	220, 2950, 54578, 2944, 1559, 9446, 2330, 7363
Annotation Cluster 104	Enrichment Score: 1.67
GOTERM_BP_FAT	GO:0036293~response to decreased oxygen levels	26	1.61614	31.6388	0.0191293	908	295	16650	1	0.228576	2.47148	5066, 6285, 1410, 2030, 285, 6262, 5351, 4000, 7042, 4582, 5327, 4323, 5328, 6095, 3673, 6781, 4313, 219736, 6649, 5743, 4842, 655, 114990, 50507, 1490, 2022
GOTERM_BP_FAT	GO:0070482~response to oxygen levels	27	1.57675	35.9537	0.0223714	908	314	16650	1	0.250152	2.56654	5066, 6285, 1410, 2030, 285, 6262, 5351, 4000, 7042, 4582, 5327, 4323, 5328, 6095, 3673, 6781, 4313, 219736, 6649, 5743, 4842, 655, 114990, 355, 50507, 1490, 2022
GOTERM_BP_FAT	GO:0001666~response to hypoxia	25	1.60289	37.56	0.0236316	908	286	16650	1	0.258317	2.37643	5066, 6285, 1410, 2030, 285, 6262, 5351, 4000, 7042, 4582, 5327, 4323, 5328, 6095, 3673, 6781, 4313, 219736, 6649, 5743, 4842, 655, 114990, 50507, 2022
Annotation Cluster 105	Enrichment Score: 1.66
GOTERM_BP_FAT	GO:0002700~regulation of production of molecular mediator of immune response	13	2.22786	23.5183	0.0135226	908	107	16650	1	0.1812	1.23574	5950, 11213, 51704, 7037, 3718, 335, 7042, 7099, 567, 3566, 91543, 3105, 9466
GOTERM_BP_FAT	GO:0002718~regulation of cytokine production involved in immune response	9	2.79717	24.5073	0.0141744	908	59	16650	1	0.185934	0.855513	7042, 7099, 11213, 51704, 567, 3105, 3718, 91543, 335
GOTERM_BP_FAT	GO:0002367~cytokine production involved in immune response	10	2.51192	29.0588	0.0172824	908	73	16650	1	0.21284	0.95057	7042, 7099, 11213, 51704, 567, 3105, 3718, 91543, 1604, 335
GOTERM_BP_FAT	GO:0002440~production of molecular mediator of immune response	15	1.64704	77.1028	0.0721235	908	167	16650	1	0.493014	1.42586	5950, 11213, 7037, 51704, 3718, 1604, 335, 7042, 355, 7099, 3566, 567, 3105, 91543, 9466
Annotation Cluster 106	Enrichment Score: 1.65
GOTERM_BP_FAT	GO:0043393~regulation of protein binding	18	1.8543	29.286	0.0174425	908	178	16650	1	0.213852	1.71103	3673, 302, 148022, 114609, 117166, 3084, 2051, 1454, 652, 118, 409, 7448, 22924, 10769, 26119, 51176, 567, 84525
GOTERM_BP_FAT	GO:0051099~positive regulation of binding	15	1.96468	33.5247	0.0205218	908	140	16650	1	0.238764	1.42586	3673, 302, 148022, 114609, 2051, 652, 3479, 6281, 118, 7042, 7448, 22924, 10769, 567, 5329
GOTERM_BP_FAT	GO:0051098~regulation of binding	26	1.58921	36.5857	0.0228636	908	300	16650	1	0.252559	2.47148	114609, 148022, 2623, 2051, 3084, 117166, 1454, 3479, 6281, 118, 7042, 7448, 22924, 51176, 5329, 602, 58499, 3673, 302, 652, 409, 26119, 10769, 3001, 567, 84525
GOTERM_BP_FAT	GO:0032092~positive regulation of protein binding	10	2.29213	44.6312	0.0295723	908	80	16650	1	0.293643	0.95057	7448, 10769, 22924, 3673, 114609, 148022, 2051, 652, 567, 118
Annotation Cluster 107	Enrichment Score: 1.65
GOTERM_BP_FAT	GO:0048878~chemical homeostasis	81	1.41592	2.57141	0.00132195	908	1049	16650	0.9999	0.0365886	7.69962	5950, 2645, 5166, 2147, 784, 112, 6774, 6772, 64116, 6262, 489, 79901, 335, 283375, 287, 2950, 55503, 6356, 7018, 6566, 9497, 4828, 10062, 3037, 10161, 6781, 6095, 771, 5745, 9446, 7037, 4842, 79054, 7782, 10861, 348, 26119, 54757, 28982, 7070, 4547, 91252, 1811, 4502, 3643, 1815, 6550, 56603, 26872, 1910, 2030, 5144, 2626, 362, 6280, 168620, 1604, 57190, 3171, 3172, 51196, 245972, 5798, 9476, 48…
GOTERM_BP_FAT	GO:0098771~inorganic ion homeostasis	52	1.44912	12.7985	0.00693003	908	658	16650	1	0.116432	4.94297	5166, 784, 2147, 64116, 6262, 489, 79901, 283375, 287, 55503, 6356, 7018, 9497, 4828, 10161, 6781, 771, 5745, 9446, 7037, 4842, 79054, 7782, 10861, 348, 54757, 28982, 7070, 91252, 1811, 4502, 1815, 6550, 26872, 1910, 5144, 6280, 1604, 57190, 51196, 245972, 4881, 261729, 147, 6279, 5156, 5621, 55240, 6863, 567, 54805, 525
GOTERM_BP_FAT	GO:0055080~cation homeostasis	51	1.45441	12.9852	0.00703813	908	643	16650	1	0.117298	4.84791	5166, 784, 2147, 64116, 6262, 489, 79901, 283375, 287, 55503, 6356, 7018, 9497, 4828, 10161, 6781, 5745, 9446, 7037, 4842, 79054, 7782, 10861, 348, 54757, 28982, 7070, 91252, 1811, 4502, 1815, 6550, 26872, 1910, 5144, 6280, 1604, 57190, 51196, 245972, 4881, 261729, 147, 6279, 5156, 5621, 55240, 6863, 567, 54805, 525
GOTERM_BP_FAT	GO:0055065~metal ion homeostasis	45	1.47879	15.8437	0.0087209	908	558	16650	1	0.134811	4.27757	1910, 26872, 2147, 784, 5144, 64116, 6262, 6280, 489, 79901, 1604, 283375, 57190, 287, 51196, 55503, 6356, 7018, 4828, 4881, 10161, 6781, 261729, 5745, 147, 6279, 5156, 9446, 7037, 4842, 79054, 7782, 348, 5621, 28982, 55240, 54757, 7070, 6863, 91252, 4502, 567, 54805, 1815, 525
GOTERM_BP_FAT	GO:0042592~homeostatic process	111	1.23733	23.1187	0.0132615	908	1645	16650	1	0.179037	10.5513	5950, 5166, 2645, 2147, 6774, 6772, 64116, 489, 79901, 335, 287, 2950, 6356, 6566, 4828, 10161, 6781, 6095, 9636, 5745, 5743, 9446, 3690, 3718, 348, 7070, 91252, 1811, 6777, 1490, 4502, 1815, 6550, 1000, 5142, 1910, 26872, 3216, 5144, 2623, 2626, 6280, 168620, 7042, 4585, 51196, 245972, 9770, 65266, 5156, 6279, 51704, 5768, 55937, 80201, 5621, 1831, 54805, 525, 784, 112, 6262, 118, 283375, 3965, …
GOTERM_BP_FAT	GO:0050801~ion homeostasis	53	1.39036	23.5511	0.0135441	908	699	16650	1	0.181117	5.03802	5166, 2147, 784, 64116, 6262, 489, 79901, 283375, 287, 55503, 6356, 7018, 9497, 4828, 10161, 6781, 771, 5745, 9446, 7037, 4842, 79054, 7782, 10861, 348, 54757, 28982, 7070, 91252, 1811, 4502, 1815, 6550, 26872, 1910, 5144, 6280, 1604, 57190, 51196, 245972, 4881, 261729, 147, 6279, 5156, 65266, 5621, 55240, 6863, 567, 54805, 525
GOTERM_BP_FAT	GO:0072507~divalent inorganic cation homeostasis	34	1.43986	47.551	0.0322383	908	433	16650	1	0.311108	3.23194	1910, 2147, 784, 5144, 64116, 6262, 6280, 489, 283375, 1604, 57190, 287, 51196, 55503, 6356, 4828, 10161, 6781, 5745, 147, 6279, 5156, 9446, 4842, 79054, 7782, 348, 54757, 7070, 6863, 91252, 54805, 1815, 525
GOTERM_BP_FAT	GO:0030003~cellular cation homeostasis	41	1.31207	72.4884	0.0634327	908	573	16650	1	0.460101	3.89734	1910, 2147, 784, 5144, 64116, 6262, 6280, 489, 79901, 1604, 283375, 57190, 287, 51196, 6356, 245972, 7018, 9497, 4828, 10161, 6781, 5745, 147, 6279, 5156, 9446, 7037, 4842, 79054, 10861, 348, 5621, 28982, 7070, 6863, 91252, 1811, 4502, 1815, 525, 6550
GOTERM_BP_FAT	GO:0055082~cellular chemical homeostasis	49	1.26019	77.8832	0.073756	908	713	16650	1	0.498352	4.65779	2645, 784, 2147, 64116, 6262, 489, 283375, 79901, 287, 6356, 7018, 9497, 4828, 10161, 6781, 5745, 9446, 4842, 7037, 79054, 10861, 348, 28982, 7070, 91252, 1811, 4502, 1815, 6550, 1910, 2030, 5144, 2626, 362, 6280, 1604, 57190, 3171, 51196, 245972, 5798, 147, 6279, 5156, 80201, 5621, 6863, 50507, 525
GOTERM_BP_FAT	GO:0006873~cellular ion homeostasis	41	1.2786	82.6116	0.0850005	908	588	16650	1	0.53652	3.89734	1910, 2147, 784, 5144, 64116, 6262, 6280, 489, 79901, 1604, 283375, 57190, 287, 51196, 6356, 245972, 7018, 9497, 4828, 10161, 6781, 5745, 147, 6279, 5156, 9446, 7037, 4842, 79054, 10861, 348, 5621, 28982, 7070, 6863, 91252, 1811, 4502, 1815, 525, 6550
GOTERM_BP_FAT	GO:0006875~cellular metal ion homeostasis	35	1.30712	83.8465	0.0884169	908	491	16650	1	0.546408	3.327	1910, 2147, 784, 5144, 64116, 6262, 6280, 489, 79901, 283375, 1604, 57190, 287, 51196, 6356, 7018, 4828, 10161, 6781, 5745, 147, 6279, 5156, 9446, 7037, 4842, 79054, 348, 5621, 28982, 7070, 6863, 91252, 4502, 1815
GOTERM_BP_FAT	GO:0072503~cellular divalent inorganic cation homeostasis	29	1.28759	94.336	0.13566	908	413	16650	1	0.665326	2.75665	1910, 2147, 784, 5144, 64116, 6262, 6280, 489, 283375, 1604, 57190, 287, 51196, 6356, 4828, 10161, 6781, 5745, 147, 6279, 5156, 9446, 4842, 79054, 348, 7070, 6863, 91252, 1815
Annotation Cluster 108	Enrichment Score: 1.63
GOTERM_BP_FAT	GO:0032640~tumor necrosis factor production	13	2.36021	15.8632	0.00873257	908	101	16650	1	0.134682	1.23574	409, 3965, 9181, 2950, 148022, 114609, 7099, 1191, 11213, 54, 10457, 5724, 602
GOTERM_BP_FAT	GO:0032720~negative regulation of tumor necrosis factor production	8	3.25991	18.4593	0.010309	908	45	16650	1	0.151821	0.760456	409, 3965, 2950, 7099, 11213, 10457, 54, 602
GOTERM_BP_FAT	GO:0032680~regulation of tumor necrosis factor production	13	2.2703	20.7579	0.0117449	908	105	16650	1	0.165665	1.23574	409, 3965, 9181, 2950, 148022, 114609, 7099, 1191, 11213, 54, 10457, 5724, 602
GOTERM_BP_FAT	GO:1903556~negative regulation of tumor necrosis factor superfamily cytokine production	8	3.12119	22.7329	0.0130107	908	47	16650	1	0.177313	0.760456	409, 3965, 2950, 7099, 11213, 10457, 54, 602
GOTERM_BP_FAT	GO:1903555~regulation of tumor necrosis factor superfamily cytokine production	13	2.20723	24.9743	0.014485	908	108	16650	1	0.18857	1.23574	409, 3965, 9181, 2950, 148022, 114609, 7099, 1191, 11213, 54, 10457, 5724, 602
GOTERM_BP_FAT	GO:0071706~tumor necrosis factor superfamily cytokine production	13	2.14758	29.6297	0.0176856	908	111	16650	1	0.215016	1.23574	409, 3965, 9181, 2950, 148022, 114609, 7099, 1191, 11213, 54, 10457, 5724, 602
GOTERM_BP_FAT	GO:0032755~positive regulation of interleukin-6 production	9	2.5005	40.9364	0.0263839	908	66	16650	1	0.275683	0.855513	23318, 9181, 84818, 3965, 114609, 148022, 7099, 23586, 5724
GOTERM_BP_FAT	GO:0032675~regulation of interleukin-6 production	12	2.07589	44.51	0.0294646	908	106	16650	1	0.293142	1.14068	409, 23318, 9181, 84818, 3965, 114609, 148022, 7099, 11213, 23586, 5724, 2302
GOTERM_BP_FAT	GO:0032635~interleukin-6 production	12	2.01875	50.6068	0.0351837	908	109	16650	1	0.325527	1.14068	409, 23318, 9181, 84818, 3965, 114609, 148022, 7099, 11213, 23586, 5724, 2302
GOTERM_BP_FAT	GO:0032760~positive regulation of tumor necrosis factor production	7	2.17558	87.6699	0.100834	908	59	16650	1	0.581177	0.665399	9181, 3965, 114609, 148022, 7099, 1191, 5724
GOTERM_BP_FAT	GO:1903557~positive regulation of tumor necrosis factor superfamily cytokine production	7	2.10425	90.7224	0.113728	908	61	16650	1	0.614306	0.665399	9181, 3965, 114609, 148022, 7099, 1191, 5724
Annotation Cluster 109	Enrichment Score: 1.63
GOTERM_BP_FAT	GO:0070670~response to interleukin-4	7	4.01122	12.7296	0.00689019	908	32	16650	1	0.116642	0.665399	6356, 3561, 51176, 6777, 4783, 3566, 3718
GOTERM_BP_FAT	GO:0035771~interleukin-4-mediated signaling pathway	3	11.0022	41.1348	0.0265502	908	5	16650	1	0.27596	0.285171	3561, 3566, 3718
GOTERM_BP_FAT	GO:0071353~cellular response to interleukin-4	5	3.16155	76.2652	0.0704293	908	29	16650	1	0.485892	0.475285	3561, 51176, 4783, 3566, 3718
Annotation Cluster 110	Enrichment Score: 1.63
GOTERM_CC_FAT	GO:0044433~cytoplasmic vesicle part	54	1.5368	2.57427	0.00173323	830	615	14527	0.694729	0.0285256	5.13308	51226, 5066, 1191, 83871, 2335, 197, 3479, 3382, 334, 335, 10484, 7018, 3105, 5265, 3136, 5175, 4035, 306, 634, 3690, 348, 29801, 26119, 57127, 5874, 7076, 3040, 84937, 6843, 9882, 10675, 6678, 3700, 7042, 245972, 64518, 5798, 5864, 4179, 51704, 5768, 5345, 6853, 858, 23621, 350, 132204, 80115, 1675, 10188, 567, 710, 93664, 84251
GOTERM_CC_FAT	GO:0030659~cytoplasmic vesicle membrane	37	1.31892	67.9582	0.0729093	830	491	14527	1	0.468197	3.51711	5066, 51226, 83871, 6843, 9882, 3382, 334, 6678, 10484, 245972, 7018, 64518, 5798, 3105, 5864, 3136, 4179, 5175, 51704, 4035, 306, 634, 3690, 6853, 858, 23621, 132204, 29801, 80115, 26119, 57127, 5874, 10188, 567, 84937, 93664, 84251
GOTERM_CC_FAT	GO:0012506~vesicle membrane	37	1.2773	80.5457	0.103174	830	507	14527	1	0.558907	3.51711	5066, 51226, 83871, 6843, 9882, 3382, 334, 6678, 10484, 245972, 7018, 64518, 5798, 3105, 5864, 3136, 4179, 5175, 51704, 4035, 306, 634, 3690, 6853, 858, 23621, 132204, 29801, 80115, 26119, 57127, 5874, 10188, 567, 84937, 93664, 84251
Annotation Cluster 111	Enrichment Score: 1.58
GOTERM_BP_FAT	GO:0032606~type I interferon production	16	2.71659	1.46095	0.000747052	908	108	16650	0.994491	0.0248146	1.52091	9636, 148022, 5971, 114609, 7706, 730249, 7318, 56829, 9246, 55593, 7099, 3659, 4790, 23586, 3665, 5966
GOTERM_BP_FAT	GO:0032479~regulation of type I interferon production	16	2.61957	2.13317	0.00109433	908	112	16650	0.99951	0.0320426	1.52091	9636, 148022, 5971, 114609, 7706, 730249, 7318, 56829, 9246, 55593, 7099, 3659, 4790, 23586, 3665, 5966
GOTERM_BP_FAT	GO:0032480~negative regulation of type I interferon production	9	4.12583	2.37219	0.00121836	908	40	16650	0.999793	0.0345947	0.855513	9636, 55593, 5971, 7706, 730249, 7318, 9246, 23586, 5966
GOTERM_BP_FAT	GO:0032648~regulation of interferon-beta production	9	3.6674	5.15785	0.00268547	908	45	16650	1	0.0593305	0.855513	114609, 5971, 148022, 7099, 3659, 56829, 23586, 3665, 5966
GOTERM_BP_FAT	GO:0032608~interferon-beta production	8	3.41154	14.6984	0.00804023	908	43	16650	1	0.127196	0.760456	5971, 148022, 7099, 3659, 56829, 23586, 3665, 5966
GOTERM_BP_FAT	GO:0032728~positive regulation of interferon-beta production	6	3.5491	39.0017	0.0247891	908	31	16650	1	0.265977	0.570342	148022, 7099, 3659, 56829, 23586, 3665
GOTERM_BP_FAT	GO:0032727~positive regulation of interferon-alpha production	4	4.31459	71.5939	0.0619098	908	17	16650	1	0.454925	0.380228	7099, 56829, 23586, 3665
GOTERM_BP_FAT	GO:0034127~regulation of MyD88-independent toll-like receptor signaling pathway	3	6.11233	81.7396	0.082724	908	9	16650	1	0.529986	0.285171	148022, 7099, 3665
GOTERM_BP_FAT	GO:0032647~regulation of interferon-alpha production	4	3.6674	85.0969	0.0921388	908	20	16650	1	0.556269	0.380228	7099, 56829, 23586, 3665
GOTERM_BP_FAT	GO:0032607~interferon-alpha production	4	3.49276	88.3293	0.10334	908	21	16650	1	0.587643	0.380228	7099, 56829, 23586, 3665
GOTERM_BP_FAT	GO:0039528~cytoplasmic pattern recognition receptor signaling pathway in response to virus	4	3.49276	88.3293	0.10334	908	21	16650	1	0.587643	0.380228	55601, 56829, 23586, 3665
GOTERM_BP_FAT	GO:0098586~cellular response to virus	5	2.47797	94.9117	0.140352	908	37	16650	1	0.675981	0.475285	3965, 55601, 56829, 23586, 3665
GOTERM_BP_FAT	GO:0045351~type I interferon biosynthetic process	3	4.23162	96.4214	0.15558	908	13	16650	1	0.709547	0.285171	148022, 7099, 3665
GOTERM_BP_FAT	GO:0039529~RIG-I signaling pathway	3	3.92936	97.7519	0.17528	908	14	16650	1	0.745904	0.285171	55601, 56829, 23586
GOTERM_BP_FAT	GO:0032481~positive regulation of type I interferon production	7	1.80787	98.3952	0.189276	908	71	16650	1	0.767179	0.665399	148022, 7099, 3659, 56829, 4790, 23586, 3665
Annotation Cluster 112	Enrichment Score: 1.58
GOTERM_BP_FAT	GO:0043900~regulation of multi-organism process	34	1.65374	9.23128	0.00490618	908	377	16650	1	0.0929198	3.23194	1910, 114609, 6772, 730249, 7706, 4599, 56829, 3479, 63901, 1604, 9830, 2192, 3965, 51176, 55601, 23328, 919, 64518, 3105, 23586, 81603, 9636, 10410, 858, 85363, 5724, 348, 23318, 2494, 9844, 7076, 3669, 567, 91543
GOTERM_BP_FAT	GO:0043901~negative regulation of multi-organism process	17	1.98554	20.7718	0.0117537	908	157	16650	1	0.165447	1.61597	9636, 10410, 114609, 6772, 7706, 730249, 4599, 3479, 56829, 85363, 63901, 9830, 2192, 7076, 3669, 91543, 81603
GOTERM_BP_FAT	GO:0048525~negative regulation of viral process	13	2.20723	24.9743	0.014485	908	108	16650	1	0.18857	1.23574	9830, 2192, 9636, 10410, 6772, 7706, 4599, 56829, 3669, 85363, 63901, 91543, 81603
GOTERM_BP_FAT	GO:0050792~regulation of viral process	24	1.67973	27.8678	0.0164513	908	262	16650	1	0.206186	2.28137	9636, 10410, 6772, 7706, 4599, 56829, 858, 85363, 63901, 348, 9830, 2192, 3965, 9844, 2494, 55601, 51176, 919, 3669, 567, 23586, 3105, 91543, 81603
GOTERM_BP_FAT	GO:1903901~negative regulation of viral life cycle	11	2.26637	36.3945	0.0227142	908	89	16650	1	0.252299	1.04563	9830, 9636, 10410, 7706, 4599, 3669, 56829, 85363, 63901, 91543, 81603
GOTERM_BP_FAT	GO:0043903~regulation of symbiosis, encompassing mutualism through parasitism	25	1.60851	36.4542	0.0227608	908	285	16650	1	0.252356	2.37643	114609, 6772, 7706, 4599, 56829, 63901, 9830, 2192, 3965, 919, 51176, 55601, 23586, 3105, 81603, 10410, 9636, 858, 85363, 348, 2494, 9844, 3669, 567, 91543
GOTERM_BP_FAT	GO:0045071~negative regulation of viral genome replication	7	2.51684	68.9152	0.0576073	908	51	16650	1	0.436033	0.665399	9636, 10410, 4599, 3669, 56829, 63901, 91543
GOTERM_BP_FAT	GO:1903900~regulation of viral life cycle	15	1.55398	88.3872	0.103567	908	177	16650	1	0.588062	1.42586	9636, 10410, 7706, 4599, 858, 56829, 85363, 63901, 9830, 3965, 2494, 51176, 3669, 91543, 81603
GOTERM_BP_FAT	GO:0045069~regulation of viral genome replication	8	1.81106	96.0911	0.151786	908	81	16650	1	0.702152	0.760456	9636, 10410, 2494, 4599, 3669, 56829, 63901, 91543
Annotation Cluster 113	Enrichment Score: 1.57
GOTERM_BP_FAT	GO:0009100~glycoprotein metabolic process	34	1.56255	19.8852	0.0111951	908	399	16650	1	0.160136	3.23194	117248, 10347, 9806, 133584, 2623, 3479, 22856, 92949, 10675, 3753, 7991, 22906, 4585, 4582, 2526, 11096, 10610, 1462, 374378, 10039, 29940, 22822, 27090, 633, 56999, 79695, 55959, 5199, 3373, 3718, 11285, 727936, 4121, 6482
GOTERM_BP_FAT	GO:1901137~carbohydrate derivative biosynthetic process	54	1.30979	50.1033	0.0346867	908	756	16650	1	0.32379	5.13308	10347, 112, 6774, 79849, 3339, 333, 3479, 92949, 7991, 22906, 11096, 10610, 5329, 3037, 374378, 29940, 205, 978, 4842, 633, 9060, 10861, 79695, 3718, 3614, 56952, 348, 11285, 727936, 4121, 2331, 2983, 7077, 4790, 1815, 4166, 117248, 1910, 22856, 10675, 3753, 4585, 9672, 4582, 2526, 1462, 4881, 10039, 22822, 27090, 5199, 3373, 6482, 7368
GOTERM_BP_FAT	GO:0009101~glycoprotein biosynthetic process	28	1.45038	62.455	0.048528	908	354	16650	1	0.394546	2.6616	117248, 10347, 3479, 22856, 92949, 10675, 3753, 7991, 22906, 4585, 4582, 2526, 1462, 10610, 11096, 374378, 10039, 29940, 22822, 27090, 633, 79695, 5199, 3718, 11285, 727936, 4121, 6482
Annotation Cluster 114	Enrichment Score: 1.57
GOTERM_BP_FAT	GO:1901019~regulation of calcium ion transmembrane transporter activity	13	3.26549	1.05727	0.000539587	908	73	16650	0.976636	0.0199939	1.23574	5142, 784, 9446, 5144, 4842, 9722, 6262, 57190, 287, 79026, 10008, 1815, 6769
GOTERM_BP_FAT	GO:1901385~regulation of voltage-gated calcium channel activity	7	4.42617	7.8622	0.00414943	908	29	16650	1	0.0825262	0.665399	5142, 784, 79026, 9722, 1815, 10008, 6769
GOTERM_BP_FAT	GO:2001257~regulation of cation channel activity	13	2.56324	8.5494	0.00452793	908	93	16650	1	0.0882201	1.23574	5142, 784, 9446, 5144, 4842, 9722, 3753, 57190, 287, 79026, 10008, 1815, 6769
GOTERM_BP_FAT	GO:1903169~regulation of calcium ion transmembrane transport	15	2.3509	8.57643	0.00454288	908	117	16650	1	0.0882524	1.42586	5142, 2147, 784, 9446, 5144, 4842, 9722, 6262, 57190, 7070, 287, 79026, 10008, 1815, 6769
GOTERM_BP_FAT	GO:0034767~positive regulation of ion transmembrane transport	14	2.23233	17.5779	0.00976849	908	115	16650	1	0.146283	1.3308	3753, 2147, 7070, 287, 5174, 65266, 9446, 4842, 9722, 1815, 10008, 6262, 5649, 5724
GOTERM_BP_FAT	GO:0032412~regulation of ion transmembrane transporter activity	19	1.88326	21.7139	0.0123539	908	185	16650	1	0.17011	1.80608	5142, 784, 65266, 5144, 9446, 4842, 9722, 6262, 5649, 5724, 3753, 57190, 287, 5349, 79026, 729993, 10008, 1815, 6769
GOTERM_BP_FAT	GO:0034764~positive regulation of transmembrane transport	14	2.12164	25.1313	0.0145898	908	121	16650	1	0.188411	1.3308	3753, 2147, 7070, 287, 5174, 65266, 9446, 4842, 9722, 1815, 10008, 6262, 5649, 5724
GOTERM_BP_FAT	GO:0022898~regulation of transmembrane transporter activity	19	1.8337	27.056	0.0158922	908	190	16650	1	0.201682	1.80608	5142, 784, 65266, 5144, 9446, 4842, 9722, 6262, 5649, 5724, 3753, 57190, 287, 5349, 79026, 729993, 10008, 1815, 6769
GOTERM_BP_FAT	GO:0070838~divalent metal ion transport	34	1.49153	33.7351	0.0206794	908	418	16650	1	0.239587	3.23194	5142, 152519, 2645, 2147, 784, 5144, 64116, 9722, 6262, 489, 168620, 283375, 57190, 7991, 287, 55503, 79026, 7018, 6769, 6781, 9446, 5743, 4842, 79054, 7782, 409, 7070, 91252, 1490, 54805, 567, 10008, 1815, 3958
GOTERM_BP_FAT	GO:0072511~divalent inorganic cation transport	34	1.4809	36.6782	0.0229361	908	421	16650	1	0.252862	3.23194	5142, 152519, 2645, 2147, 784, 5144, 64116, 9722, 6262, 489, 168620, 283375, 57190, 7991, 287, 55503, 79026, 7018, 6769, 6781, 9446, 5743, 4842, 79054, 7782, 409, 7070, 91252, 1490, 54805, 567, 10008, 1815, 3958
GOTERM_BP_FAT	GO:0032409~regulation of transporter activity	19	1.70786	45.1653	0.0300499	908	204	16650	1	0.296834	1.80608	5142, 784, 65266, 5144, 9446, 4842, 9722, 6262, 5649, 5724, 3753, 57190, 287, 5349, 79026, 729993, 10008, 1815, 6769
GOTERM_BP_FAT	GO:0051924~regulation of calcium ion transport	19	1.70786	45.1653	0.0300499	908	204	16650	1	0.296834	1.80608	5142, 6781, 2147, 784, 5144, 9446, 5743, 4842, 9722, 6262, 409, 57190, 7070, 287, 79026, 10008, 1815, 3958, 6769
GOTERM_BP_FAT	GO:0032414~positive regulation of ion transmembrane transporter activity	9	2.39178	48.7374	0.033362	908	69	16650	1	0.316338	0.855513	287, 65266, 9446, 9722, 1815, 10008, 6262, 5649, 5724
GOTERM_BP_FAT	GO:0043270~positive regulation of ion transport	19	1.6357	58.0451	0.0431472	908	213	16650	1	0.3693	1.80608	6781, 2147, 5174, 65266, 9446, 4842, 10991, 9722, 6262, 5649, 5724, 3753, 409, 287, 7070, 567, 10008, 1815, 3958
GOTERM_BP_FAT	GO:0032411~positive regulation of transporter activity	9	2.11581	71.3315	0.0614717	908	78	16650	1	0.453405	0.855513	287, 65266, 9446, 9722, 1815, 10008, 6262, 5649, 5724
GOTERM_BP_FAT	GO:0010959~regulation of metal ion transport	25	1.42368	77.928	0.0738513	908	322	16650	1	0.498369	2.37643	5142, 6781, 2645, 2147, 784, 65266, 5144, 5743, 9446, 4842, 9722, 6262, 5621, 57190, 409, 3753, 287, 7070, 5349, 79026, 567, 1815, 10008, 3958, 6769
GOTERM_BP_FAT	GO:1904062~regulation of cation transmembrane transport	18	1.54961	78.0353	0.0740805	908	213	16650	1	0.499037	1.71103	5142, 2147, 784, 5144, 9446, 4842, 9722, 6262, 5621, 3753, 57190, 7070, 287, 5349, 79026, 10008, 1815, 6769
GOTERM_BP_FAT	GO:1904064~positive regulation of cation transmembrane transport	10	1.8337	85.8884	0.094651	908	100	16650	1	0.564305	0.95057	3753, 287, 2147, 7070, 9446, 4842, 9722, 1815, 10008, 6262
GOTERM_CC_FAT	GO:0030315~T-tubule	6	2.4422	78.2373	0.0964605	830	43	14527	1	0.549543	0.570342	287, 784, 4842, 79026, 9722, 6769
GOTERM_BP_FAT	GO:0051279~regulation of release of sequestered calcium ion into cytosol	8	2.00953	87.9562	0.101906	908	73	16650	1	0.584391	0.760456	57190, 287, 2147, 7070, 9446, 5144, 4842, 6262
GOTERM_BP_FAT	GO:0090279~regulation of calcium ion import	10	1.79775	88.4568	0.10384	908	102	16650	1	0.588229	0.95057	57190, 6781, 287, 2147, 7070, 9446, 5144, 4842, 3958, 6262
GOTERM_BP_FAT	GO:0030001~metal ion transport	52	1.17141	96.7768	0.160053	908	814	16650	1	0.71837	4.94297	2645, 784, 2147, 64116, 10991, 6262, 489, 283375, 7991, 287, 55503, 64849, 7018, 9497, 6769, 6781, 5743, 9446, 7037, 4842, 79054, 160728, 7782, 409, 7070, 91252, 1490, 10008, 1815, 3958, 6550, 5142, 152519, 26872, 5144, 6535, 9722, 168620, 57190, 3753, 9196, 5349, 79026, 245972, 261729, 9424, 65266, 5621, 55240, 567, 54805, 525
GOTERM_BP_FAT	GO:0034765~regulation of ion transmembrane transport	27	1.26301	97.5959	0.172466	908	392	16650	1	0.742186	2.56654	5142, 2147, 784, 54102, 5144, 9722, 6262, 3753, 57190, 287, 9196, 5349, 79026, 6769, 9424, 5174, 65266, 1181, 9446, 4842, 5649, 5724, 5621, 7070, 729993, 10008, 1815
Annotation Cluster 115	Enrichment Score: 1.57
GOTERM_CC_FAT	GO:0005606~laminin-1 complex	3	17.5024	13.2211	0.00938811	830	3	14527	0.998422	0.114614	0.285171	284217, 3915, 3912
GOTERM_CC_FAT	GO:0005605~basal lamina	5	4.16724	35.7219	0.028969	830	21	14527	1	0.266073	0.475285	284217, 3915, 2335, 1287, 3912
GOTERM_CC_FAT	GO:0043256~laminin complex	3	6.5634	67.7025	0.0724192	830	8	14527	1	0.469966	0.285171	284217, 3915, 3912
Annotation Cluster 116	Enrichment Score: 1.56
GOTERM_BP_FAT	GO:0030204~chondroitin sulfate metabolic process	8	3.57795	11.4612	0.00616229	908	41	16650	1	0.107309	0.760456	29940, 9806, 133584, 633, 22856, 1462, 10675, 3373
GOTERM_BP_FAT	GO:0050654~chondroitin sulfate proteoglycan metabolic process	8	3.41154	14.6984	0.00804023	908	43	16650	1	0.127196	0.760456	29940, 9806, 133584, 633, 22856, 1462, 10675, 3373
GOTERM_BP_FAT	GO:0006029~proteoglycan metabolic process	11	2.31847	32.387	0.0196773	908	87	16650	1	0.232779	1.04563	11285, 29940, 9806, 133584, 633, 3479, 22856, 1462, 55959, 10675, 3373
GOTERM_BP_FAT	GO:0030208~dermatan sulfate biosynthetic process	4	6.11233	38.6335	0.024491	908	12	16650	1	0.264409	0.380228	29940, 633, 1462, 10675
GOTERM_BP_FAT	GO:0030205~dermatan sulfate metabolic process	4	5.64216	45.7473	0.0305753	908	13	16650	1	0.300803	0.380228	29940, 633, 1462, 10675
GOTERM_BP_FAT	GO:0030207~chondroitin sulfate catabolic process	4	5.23914	52.7698	0.0373751	908	14	16650	1	0.339589	0.380228	633, 1462, 10675, 3373
GOTERM_BP_FAT	GO:0030206~chondroitin sulfate biosynthetic process	5	3.6674	59.1333	0.0444232	908	25	16650	1	0.374084	0.475285	29940, 633, 22856, 1462, 10675
GOTERM_BP_FAT	GO:0050651~dermatan sulfate proteoglycan biosynthetic process	4	4.88987	59.5139	0.0448772	908	15	16650	1	0.375837	0.380228	29940, 633, 1462, 10675
GOTERM_BP_FAT	GO:0050655~dermatan sulfate proteoglycan metabolic process	4	4.58425	65.8264	0.053063	908	16	16650	1	0.414908	0.380228	29940, 633, 1462, 10675
GOTERM_BP_FAT	GO:0050650~chondroitin sulfate proteoglycan biosynthetic process	5	3.05617	79.7613	0.0779205	908	30	16650	1	0.512443	0.475285	29940, 633, 22856, 1462, 10675
Annotation Cluster 117	Enrichment Score: 1.56
GOTERM_BP_FAT	GO:0045778~positive regulation of ossification	12	2.58875	11.6794	0.00628678	908	85	16650	1	0.109089	1.14068	7042, 56975, 182, 9636, 6863, 116039, 652, 3479, 255743, 655, 4921, 80381
GOTERM_BP_FAT	GO:0045669~positive regulation of osteoblast differentiation	8	2.44493	58.532	0.0437141	908	60	16650	1	0.37188	0.760456	56975, 182, 652, 3479, 255743, 655, 4921, 80381
GOTERM_BP_FAT	GO:0045667~regulation of osteoblast differentiation	11	1.8337	79.3335	0.0769404	908	110	16650	1	0.510512	1.04563	8646, 51564, 56975, 182, 652, 3479, 255743, 655, 4921, 9770, 80381
Annotation Cluster 118	Enrichment Score: 1.53
GOTERM_BP_FAT	GO:0042325~regulation of phosphorylation	108	1.42168	0.312944	0.000159147	908	1393	16650	0.6697	0.00750742	10.2662	10818, 10347, 2645, 2147, 6774, 1191, 3084, 2335, 3479, 284654, 335, 2950, 6356, 112464, 7066, 338761, 4921, 4217, 219736, 9252, 5175, 8543, 3690, 255743, 5649, 113791, 348, 409, 10913, 6609, 27124, 7070, 7077, 1490, 1815, 2022, 1000, 1910, 114609, 5144, 2623, 8651, 6283, 1843, 7042, 22924, 51196, 23328, 9770, 10411, 84922, 6764, 5156, 51704, 5345, 5621, 64798, 9181, 718, 152007, 152831, 146760, …
GOTERM_BP_FAT	GO:0001932~regulation of protein phosphorylation	102	1.43875	0.318959	0.000162211	908	1300	16650	0.676669	0.00754907	9.69582	10818, 10347, 2147, 6774, 1191, 3084, 2335, 3479, 284654, 335, 2950, 6356, 112464, 7066, 338761, 4921, 4217, 219736, 9252, 5175, 3690, 255743, 5649, 348, 409, 10913, 6609, 27124, 7070, 7077, 1490, 1815, 2022, 1000, 1910, 114609, 5144, 2623, 8651, 6283, 1843, 7042, 22924, 51196, 23328, 9770, 10411, 84922, 6764, 5156, 51704, 5345, 5621, 64798, 9181, 152007, 718, 152831, 146760, 10188, 57826, 112, 6…
GOTERM_BP_FAT	GO:0043549~regulation of kinase activity	56	1.30314	49.3809	0.0339819	908	788	16650	1	0.320391	5.32319	10818, 57826, 2147, 112, 1191, 3084, 3479, 54769, 2950, 4921, 4217, 219736, 8543, 633, 634, 3690, 25937, 5649, 9064, 2261, 113791, 1852, 348, 6609, 54757, 7070, 2255, 9961, 3643, 1815, 57498, 1600, 114609, 8651, 960, 6283, 7042, 8797, 1843, 22924, 51196, 23328, 3170, 9770, 5156, 11213, 51704, 652, 2690, 655, 23767, 5997, 64798, 50507, 7099, 146760
GOTERM_BP_FAT	GO:0033674~positive regulation of kinase activity	38	1.37981	55.9946	0.0408258	908	505	16650	1	0.357406	3.61217	10818, 2147, 1600, 112, 114609, 1191, 3084, 3479, 8651, 960, 6283, 8797, 7042, 54769, 22924, 51196, 23328, 4921, 9770, 4217, 219736, 5156, 51704, 8543, 652, 2690, 3690, 5649, 2261, 9064, 1852, 54757, 2255, 7099, 50507, 3643, 1815, 57498
GOTERM_BP_FAT	GO:0043405~regulation of MAP kinase activity	25	1.40191	82.1845	0.0838724	908	327	16650	1	0.532435	2.37643	10818, 3084, 3479, 6283, 1843, 54769, 2950, 51196, 23328, 4217, 11213, 652, 2690, 655, 9064, 348, 1852, 5997, 6609, 2255, 50507, 7099, 3643, 57498, 1815
GOTERM_BP_FAT	GO:0045859~regulation of protein kinase activity	49	1.23084	87.17	0.0990175	908	730	16650	1	0.575914	4.65779	10818, 57826, 1600, 112, 114609, 1191, 3084, 3479, 8651, 6283, 1843, 8797, 7042, 54769, 22924, 2950, 51196, 23328, 4921, 9770, 4217, 219736, 11213, 51704, 633, 634, 652, 25937, 2690, 3690, 655, 5649, 9064, 348, 1852, 23767, 6609, 64798, 54757, 5997, 7070, 2255, 146760, 7099, 50507, 9961, 3643, 1815, 57498
GOTERM_BP_FAT	GO:0051338~regulation of transferase activity	62	1.19047	88.3214	0.103309	908	955	16650	1	0.587955	5.89354	10818, 57826, 2147, 112, 1191, 3084, 3479, 54769, 2950, 4921, 4217, 219736, 8543, 633, 634, 3690, 25937, 5649, 113791, 9064, 2261, 1852, 348, 6609, 54757, 7070, 2255, 9961, 3643, 1815, 57498, 8555, 1600, 54578, 114609, 8651, 960, 6283, 7042, 8797, 1843, 22924, 51196, 23328, 25849, 3170, 5699, 9770, 5156, 11213, 51704, 652, 5720, 2690, 655, 23767, 5997, 64798, 50507, 7099, 146760, 91947
GOTERM_BP_FAT	GO:0045860~positive regulation of protein kinase activity	33	1.28749	90.5306	0.112806	908	470	16650	1	0.611964	3.13688	10818, 1600, 112, 114609, 1191, 3084, 3479, 8651, 6283, 8797, 7042, 54769, 22924, 51196, 23328, 4921, 9770, 4217, 219736, 51704, 652, 2690, 3690, 5649, 9064, 1852, 54757, 2255, 7099, 50507, 3643, 57498, 1815
GOTERM_BP_FAT	GO:0051347~positive regulation of transferase activity	43	1.23202	91.8853	0.119735	908	640	16650	1	0.628665	4.08745	8555, 10818, 2147, 1600, 112, 114609, 1191, 3084, 3479, 8651, 960, 6283, 8797, 7042, 22924, 54769, 51196, 23328, 25849, 4921, 5699, 9770, 4217, 219736, 5156, 51704, 8543, 652, 2690, 5720, 3690, 5649, 2261, 9064, 1852, 54757, 2255, 7099, 50507, 91947, 3643, 1815, 57498
GOTERM_BP_FAT	GO:0000187~activation of MAPK activity	12	1.50715	97.6201	0.172891	908	146	16650	1	0.742414	1.14068	4217, 10818, 2255, 51196, 7099, 3084, 2690, 3479, 3643, 1815, 9064, 1852
GOTERM_BP_FAT	GO:0032147~activation of protein kinase activity	21	1.29221	98.591	0.194616	908	298	16650	1	0.774962	1.9962	4217, 10818, 112, 114609, 3084, 51704, 652, 2690, 3690, 3479, 8651, 9064, 1852, 8797, 7042, 51196, 2255, 7099, 3643, 57498, 1815
Annotation Cluster 119	Enrichment Score: 1.51
GOTERM_MF_FAT	GO:0008028~monocarboxylic acid transmembrane transporter activity	7	3.70731	15.6367	0.0102097	835	35	15478	1	0.301067	0.665399	9123, 151473, 133418, 6566, 634, 160728, 23539
GOTERM_BP_FAT	GO:0035879~plasma membrane lactate transport	4	6.11233	38.6335	0.024491	908	12	16650	1	0.264409	0.380228	9123, 133418, 6566, 23539
GOTERM_BP_FAT	GO:0015727~lactate transport	4	5.64216	45.7473	0.0305753	908	13	16650	1	0.300803	0.380228	9123, 133418, 6566, 23539
GOTERM_BP_FAT	GO:0035873~lactate transmembrane transport	4	5.64216	45.7473	0.0305753	908	13	16650	1	0.300803	0.380228	9123, 133418, 6566, 23539
GOTERM_MF_FAT	GO:0015129~lactate transmembrane transporter activity	3	5.05542	86.9297	0.115566	835	11	15478	1	0.776935	0.285171	9123, 6566, 23539
Annotation Cluster 120	Enrichment Score: 1.51
GOTERM_CC_FAT	GO:0008305~integrin complex	6	3.50048	32.6663	0.0259647	830	30	14527	1	0.245096	0.570342	3673, 3696, 3690, 255743, 3683, 3694
GOTERM_BP_FAT	GO:0033627~cell adhesion mediated by integrin	7	2.91725	46.1911	0.0309795	908	44	16650	1	0.303738	0.665399	7042, 7448, 3673, 4582, 3690, 255743, 3694
GOTERM_CC_FAT	GO:0098636~protein complex involved in cell adhesion	6	3.18226	43.8124	0.037619	830	33	14527	1	0.312494	0.570342	3673, 3696, 3690, 255743, 3683, 3694
Annotation Cluster 121	Enrichment Score: 1.5
GOTERM_BP_FAT	GO:0048144~fibroblast proliferation	11	2.31847	32.387	0.0196773	908	87	16650	1	0.232779	1.04563	11285, 10437, 2192, 2950, 302, 2255, 5156, 2335, 3479, 4921, 338761
GOTERM_BP_FAT	GO:0048145~regulation of fibroblast proliferation	11	2.29213	34.3675	0.0211561	908	88	16650	1	0.242055	1.04563	11285, 10437, 2192, 2950, 302, 2255, 5156, 2335, 3479, 4921, 338761
GOTERM_BP_FAT	GO:0048146~positive regulation of fibroblast proliferation	7	2.3338	79.5864	0.0775174	908	55	16650	1	0.512786	0.665399	2192, 302, 2255, 5156, 2335, 3479, 4921
Annotation Cluster 122	Enrichment Score: 1.49
GOTERM_BP_FAT	GO:0032233~positive regulation of actin filament bundle assembly	9	3.30066	9.87416	0.00526528	908	50	16650	1	0.0970285	0.855513	9639, 10411, 6863, 50507, 1490, 5345, 6281, 7429, 335
GOTERM_BP_FAT	GO:0031032~actomyosin structure organization	17	2.12061	11.8792	0.00640108	908	147	16650	1	0.110416	1.61597	9639, 7111, 10411, 1264, 10529, 5156, 22998, 5345, 541468, 6281, 335, 6863, 50507, 1490, 2037, 79784, 64097
GOTERM_BP_FAT	GO:0051496~positive regulation of stress fiber assembly	8	3.49276	13.0145	0.00705508	908	42	16650	1	0.117285	0.760456	9639, 10411, 6863, 50507, 1490, 5345, 6281, 335
GOTERM_BP_FAT	GO:0051017~actin filament bundle assembly	13	1.87702	58.9843	0.0442466	908	127	16650	1	0.373324	1.23574	9639, 10411, 4739, 5345, 6281, 7429, 118, 335, 80115, 6863, 50507, 1490, 83715
GOTERM_BP_FAT	GO:0051495~positive regulation of cytoskeleton organization	17	1.667	63.1913	0.0494844	908	187	16650	1	0.398885	1.61597	10152, 9639, 23580, 10411, 643338, 5345, 6281, 7429, 335, 80115, 5997, 6863, 79998, 6356, 50507, 1490, 10435
GOTERM_BP_FAT	GO:0061572~actin filament bundle organization	13	1.8197	66.3482	0.0538025	908	131	16650	1	0.418051	1.23574	9639, 10411, 4739, 5345, 6281, 7429, 118, 335, 80115, 6863, 50507, 1490, 83715
GOTERM_BP_FAT	GO:0032231~regulation of actin filament bundle assembly	9	2.06291	75.6736	0.0692663	908	80	16650	1	0.481789	0.855513	9639, 10411, 6863, 50507, 1490, 5345, 6281, 7429, 335
GOTERM_BP_FAT	GO:0051492~regulation of stress fiber assembly	8	2.12603	81.0108	0.0808995	908	69	16650	1	0.523527	0.760456	9639, 10411, 6863, 50507, 1490, 5345, 6281, 335
GOTERM_BP_FAT	GO:0030038~contractile actin filament bundle assembly	8	2.06614	84.7449	0.0910618	908	71	16650	1	0.553567	0.760456	9639, 10411, 6863, 50507, 1490, 5345, 6281, 335
GOTERM_BP_FAT	GO:0043149~stress fiber assembly	8	2.06614	84.7449	0.0910618	908	71	16650	1	0.553567	0.760456	9639, 10411, 6863, 50507, 1490, 5345, 6281, 335
Annotation Cluster 123	Enrichment Score: 1.49
GOTERM_BP_FAT	GO:0003206~cardiac chamber morphogenesis	15	2.33098	9.22644	0.00490349	908	118	16650	1	0.0931237	1.42586	5950, 4853, 3084, 57493, 9510, 26508, 652, 2626, 6262, 655, 57057, 7042, 182, 6474, 2022
GOTERM_BP_FAT	GO:0048644~muscle organ morphogenesis	9	2.06291	75.6736	0.0692663	908	80	16650	1	0.481789	0.855513	57057, 7042, 84159, 3084, 57493, 6474, 652, 2022, 6262
GOTERM_BP_FAT	GO:0060415~muscle tissue morphogenesis	8	2.00953	87.9562	0.101906	908	73	16650	1	0.584391	0.760456	57057, 7042, 3084, 57493, 6474, 652, 2022, 6262
Annotation Cluster 124	Enrichment Score: 1.48
GOTERM_BP_FAT	GO:0010604~positive regulation of macromolecule metabolic process	190	1.2199	3.43276	0.00177219	908	2856	16650	0.999996	0.0451846	18.0608	10347, 10818, 2645, 8531, 2147, 4303, 6774, 1191, 79589, 6772, 3084, 2335, 8742, 10991, 3479, 284654, 80381, 745, 287, 6356, 51176, 29128, 112464, 607, 7066, 2152, 4921, 602, 4217, 6095, 58499, 219736, 6299, 9252, 5175, 8543, 3690, 255743, 5649, 348, 409, 26257, 6609, 3549, 10913, 6777, 1490, 7077, 4693, 4790, 2022, 1815, 1000, 8555, 1910, 3219, 114609, 5971, 7227, 3215, 2623, 1454, 2626, 8651, 6…
GOTERM_BP_FAT	GO:0031325~positive regulation of cellular metabolic process	189	1.22074	3.45433	0.00178351	908	2839	16650	0.999996	0.0453011	17.9658	10347, 10818, 2645, 8531, 2147, 4303, 6774, 1191, 79589, 6772, 3084, 2335, 10991, 3479, 284654, 80381, 335, 745, 2950, 6356, 51176, 29128, 112464, 607, 7066, 2152, 4921, 602, 4217, 6095, 58499, 219736, 6299, 5745, 9252, 5743, 5175, 8543, 3690, 255743, 5649, 348, 409, 26257, 6609, 3549, 10913, 6777, 1490, 7077, 4693, 4790, 2022, 1815, 1000, 8555, 1910, 3219, 114609, 5971, 7227, 3215, 2623, 1454, 2…
GOTERM_BP_FAT	GO:0009893~positive regulation of metabolic process	201	1.20765	3.88049	0.00200772	908	3052	16650	0.999999	0.0485599	19.1065	10347, 6774, 1191, 3084, 6772, 8742, 2335, 10991, 3479, 335, 745, 2950, 6356, 51176, 29128, 112464, 607, 7066, 602, 4217, 6095, 58499, 219736, 5745, 5743, 5649, 348, 409, 6609, 6777, 7077, 1490, 1815, 2022, 4790, 7227, 1454, 7042, 22924, 51196, 253461, 6474, 4783, 84699, 4233, 347273, 6764, 5345, 2302, 9181, 718, 182, 152831, 116039, 6594, 4854, 112, 730249, 23175, 7448, 54769, 26298, 3965, 5325,…
GOTERM_BP_FAT	GO:0045944~positive regulation of transcription from RNA polymerase II promoter	79	1.39157	4.65235	0.00241623	908	1041	16650	1	0.0558452	7.50951	4303, 4854, 6774, 6772, 3084, 3479, 10991, 23175, 4000, 6928, 26298, 51176, 29128, 607, 5325, 10062, 602, 6095, 58499, 6299, 84441, 9252, 64784, 4842, 8543, 25937, 255743, 7132, 26257, 3549, 147912, 2255, 6777, 2022, 4790, 3219, 3660, 5971, 3215, 7227, 2623, 2626, 168620, 57057, 3171, 3172, 253461, 4582, 6474, 3659, 5798, 84699, 140628, 4233, 3170, 9324, 23586, 170463, 5966, 347273, 64764, 56938,…
GOTERM_BP_FAT	GO:0009891~positive regulation of biosynthetic process	113	1.17732	60.4783	0.0460456	908	1760	16650	1	0.382753	10.7414	2645, 8531, 2147, 4303, 6774, 1191, 6772, 3084, 3479, 10991, 335, 80381, 745, 51176, 29128, 607, 602, 58499, 6095, 6299, 5745, 9252, 5743, 8543, 255743, 348, 409, 26257, 3549, 6777, 7077, 1490, 4693, 2022, 4790, 3219, 5971, 114609, 3215, 7227, 2623, 2626, 168620, 7042, 57057, 22924, 253461, 4582, 6474, 84699, 140628, 4233, 23586, 5966, 347273, 5156, 5345, 2302, 9181, 182, 58526, 116039, 4005, 659…
GOTERM_BP_FAT	GO:0010557~positive regulation of macromolecule biosynthetic process	101	1.1597	79.6772	0.0777263	908	1597	16650	1	0.511979	9.60076	8531, 2645, 2147, 4303, 6774, 3084, 6772, 3479, 10991, 80381, 745, 51176, 29128, 607, 602, 58499, 6095, 6299, 9252, 8543, 255743, 409, 26257, 3549, 1490, 6777, 4693, 2022, 4790, 3219, 5971, 114609, 3215, 7227, 2623, 2626, 168620, 7042, 57057, 22924, 253461, 4582, 6474, 84699, 140628, 4233, 23586, 5966, 347273, 5156, 5345, 2302, 9181, 182, 116039, 4005, 6594, 4854, 148022, 23175, 4000, 6928, 26298…
GOTERM_BP_FAT	GO:0051173~positive regulation of nitrogen compound metabolic process	110	1.14152	83.5517	0.0875793	908	1767	16650	1	0.544157	10.4563	8531, 4303, 6774, 1191, 6772, 3084, 3479, 10991, 745, 51176, 29128, 607, 602, 58499, 6095, 6299, 9252, 5743, 8543, 255743, 348, 409, 26257, 3549, 6777, 7077, 4693, 2022, 4790, 3219, 5971, 3215, 7227, 2623, 1454, 2626, 168620, 57057, 22924, 253461, 4582, 6474, 84699, 140628, 4233, 23586, 5966, 347273, 10411, 5156, 5345, 2302, 9181, 182, 116039, 4005, 6594, 4854, 112, 148022, 56829, 23175, 4000, 28…
GOTERM_BP_FAT	GO:0010628~positive regulation of gene expression	105	1.13793	87.1499	0.0989461	908	1692	16650	1	0.576068	9.98099	8531, 4303, 6774, 6772, 3084, 2335, 3479, 10991, 287, 745, 51176, 29128, 607, 602, 58499, 6095, 6299, 219736, 9252, 8543, 255743, 409, 26257, 10913, 3549, 6777, 1490, 4693, 2022, 4790, 3219, 5971, 3215, 7227, 2623, 2626, 168620, 7042, 57057, 22924, 253461, 3696, 4582, 6474, 4783, 84699, 140628, 4233, 23586, 5966, 347273, 4179, 5345, 2302, 9181, 718, 182, 116039, 4005, 6594, 4854, 23175, 4000, 283…
GOTERM_BP_FAT	GO:0031328~positive regulation of cellular biosynthetic process	107	1.13479	87.7111	0.100987	908	1729	16650	1	0.581332	10.1711	2645, 8531, 4303, 6774, 1191, 6772, 3084, 3479, 10991, 335, 80381, 745, 51176, 29128, 607, 602, 58499, 6095, 6299, 5745, 9252, 5743, 8543, 255743, 348, 409, 26257, 3549, 6777, 7077, 4693, 2022, 4790, 3219, 5971, 114609, 3215, 7227, 2623, 2626, 168620, 57057, 22924, 253461, 4582, 6474, 84699, 140628, 4233, 23586, 5966, 347273, 5156, 5345, 2302, 9181, 182, 58526, 116039, 4005, 6594, 4854, 112, 1480…
GOTERM_BP_FAT	GO:1903508~positive regulation of nucleic acid-templated transcription	85	1.15541	88.825	0.105314	908	1349	16650	1	0.592404	8.07985	6594, 4303, 4854, 6774, 6772, 3084, 3479, 10991, 23175, 4000, 6928, 26298, 745, 51176, 29128, 607, 5325, 10062, 602, 6095, 58499, 6299, 84441, 9252, 64784, 4842, 8543, 25937, 255743, 7132, 26257, 3549, 147912, 2255, 6777, 4693, 3643, 2022, 4790, 3219, 3660, 5971, 3215, 7227, 2623, 2626, 168620, 57057, 22924, 3171, 3172, 253461, 4582, 6474, 3659, 5798, 84699, 140628, 4233, 3170, 9324, 23586, 17046…
GOTERM_BP_FAT	GO:0045893~positive regulation of transcription, DNA-templated	85	1.15541	88.825	0.105314	908	1349	16650	1	0.592404	8.07985	6594, 4303, 4854, 6774, 6772, 3084, 3479, 10991, 23175, 4000, 6928, 26298, 745, 51176, 29128, 607, 5325, 10062, 602, 6095, 58499, 6299, 84441, 9252, 64784, 4842, 8543, 25937, 255743, 7132, 26257, 3549, 147912, 2255, 6777, 4693, 3643, 2022, 4790, 3219, 3660, 5971, 3215, 7227, 2623, 2626, 168620, 57057, 22924, 3171, 3172, 253461, 4582, 6474, 3659, 5798, 84699, 140628, 4233, 3170, 9324, 23586, 17046…
GOTERM_BP_FAT	GO:1902680~positive regulation of RNA biosynthetic process	85	1.13853	93.9335	0.132642	908	1369	16650	1	0.658834	8.07985	6594, 4303, 4854, 6774, 6772, 3084, 3479, 10991, 23175, 4000, 6928, 26298, 745, 51176, 29128, 607, 5325, 10062, 602, 6095, 58499, 6299, 84441, 9252, 64784, 4842, 8543, 25937, 255743, 7132, 26257, 3549, 147912, 2255, 6777, 4693, 3643, 2022, 4790, 3219, 3660, 5971, 3215, 7227, 2623, 2626, 168620, 57057, 22924, 3171, 3172, 253461, 4582, 6474, 3659, 5798, 84699, 140628, 4233, 3170, 9324, 23586, 17046…
GOTERM_BP_FAT	GO:0051254~positive regulation of RNA metabolic process	87	1.12743	95.9614	0.150379	908	1415	16650	1	0.699264	8.26996	6594, 4303, 4854, 6774, 6772, 3084, 3479, 56829, 10991, 23175, 4000, 283375, 6928, 26298, 745, 51176, 29128, 607, 5325, 10062, 602, 6095, 58499, 6299, 84441, 9252, 64784, 4842, 8543, 25937, 255743, 7132, 26257, 3549, 147912, 2255, 6777, 4693, 3643, 2022, 4790, 3219, 3660, 5971, 3215, 7227, 2623, 2626, 168620, 57057, 22924, 3171, 3172, 253461, 4582, 6474, 3659, 5798, 84699, 140628, 4233, 3170, 932…
GOTERM_BP_FAT	GO:0045935~positive regulation of nucleobase-containing compound metabolic process	100	1.10597	97.371	0.168699	908	1658	16650	1	0.73548	9.5057	4303, 6774, 3084, 6772, 3479, 10991, 745, 51176, 29128, 607, 602, 58499, 6095, 6299, 9252, 8543, 255743, 348, 409, 26257, 3549, 7077, 6777, 4693, 2022, 4790, 3219, 5971, 3215, 7227, 2623, 2626, 168620, 57057, 22924, 253461, 4582, 6474, 84699, 140628, 4233, 23586, 5966, 347273, 10411, 5156, 5345, 2302, 9181, 182, 116039, 4005, 6594, 4854, 112, 56829, 23175, 4000, 283375, 6928, 26298, 5325, 10062, …
Annotation Cluster 125	Enrichment Score: 1.46
GOTERM_BP_FAT	GO:0071496~cellular response to external stimulus	27	1.92646	3.42267	0.00176689	908	257	16650	0.999995	0.045218	2.56654	5166, 10991, 168620, 283375, 8797, 3171, 2950, 3659, 3170, 6494, 3673, 8408, 6715, 5743, 4316, 7482, 6502, 7132, 355, 467, 7099, 2022, 220441, 2353, 4790, 93664, 1515
GOTERM_BP_FAT	GO:0031668~cellular response to extracellular stimulus	17	1.65813	64.6864	0.0514837	908	188	16650	1	0.407438	1.61597	5166, 8408, 6715, 10991, 7482, 6502, 283375, 168620, 3171, 2950, 467, 220441, 2353, 93664, 3170, 6494, 1515
GOTERM_BP_FAT	GO:0009267~cellular response to starvation	11	1.75397	86.4772	0.0966082	908	115	16650	1	0.568643	1.04563	3171, 5166, 6715, 467, 10991, 220441, 93664, 7482, 1515, 168620, 283375
GOTERM_BP_FAT	GO:0031669~cellular response to nutrient levels	13	1.49925	96.6566	0.15849	908	159	16650	1	0.715287	1.23574	5166, 6715, 8408, 10991, 7482, 283375, 168620, 3171, 467, 220441, 93664, 3170, 1515
Annotation Cluster 126	Enrichment Score: 1.46
GOTERM_BP_FAT	GO:1901343~negative regulation of vasculature development	11	2.43021	25.0122	0.0145103	908	83	16650	1	0.188171	1.04563	4303, 1284, 7075, 6772, 7058, 652, 285, 655, 350, 6678, 4881
GOTERM_BP_FAT	GO:0016525~negative regulation of angiogenesis	9	2.20044	64.2218	0.0508539	908	75	16650	1	0.404851	0.855513	4303, 1284, 7075, 6772, 7058, 285, 350, 6678, 4881
GOTERM_BP_FAT	GO:2000181~negative regulation of blood vessel morphogenesis	9	2.14329	69.0337	0.0577901	908	77	16650	1	0.436639	0.855513	4303, 1284, 7075, 6772, 7058, 285, 350, 6678, 4881
Annotation Cluster 127	Enrichment Score: 1.46
GOTERM_BP_FAT	GO:0002718~regulation of cytokine production involved in immune response	9	2.79717	24.5073	0.0141744	908	59	16650	1	0.185934	0.855513	7042, 7099, 11213, 51704, 567, 3105, 3718, 91543, 335
GOTERM_BP_FAT	GO:0010935~regulation of macrophage cytokine production	4	6.11233	38.6335	0.024491	908	12	16650	1	0.264409	0.380228	7042, 7099, 11213, 51704
GOTERM_BP_FAT	GO:0010934~macrophage cytokine production	4	5.23914	52.7698	0.0373751	908	14	16650	1	0.339589	0.380228	7042, 7099, 11213, 51704
GOTERM_BP_FAT	GO:0061082~myeloid leukocyte cytokine production	4	3.334	90.9907	0.115048	908	22	16650	1	0.617566	0.380228	7042, 7099, 11213, 51704
Annotation Cluster 128	Enrichment Score: 1.45
GOTERM_BP_FAT	GO:0043606~formamide metabolic process	3	13.7528	27.9718	0.0165233	908	4	16650	1	0.206262	0.285171	3034, 131669, 10841
GOTERM_BP_FAT	GO:0019556~histidine catabolic process to glutamate and formamide	3	13.7528	27.9718	0.0165233	908	4	16650	1	0.206262	0.285171	3034, 131669, 10841
GOTERM_BP_FAT	GO:0019557~histidine catabolic process to glutamate and formate	3	13.7528	27.9718	0.0165233	908	4	16650	1	0.206262	0.285171	3034, 131669, 10841
GOTERM_BP_FAT	GO:0015942~formate metabolic process	3	9.1685	53.7525	0.0384023	908	6	16650	1	0.344629	0.285171	3034, 131669, 10841
KEGG_PATHWAY	hsa:00340Histidine metabolism	5	3.64605	44.9533	0.0444395	412	23	6910	0.999995	0.456174	0.475285	220, 3034, 223, 131669, 10841
GOTERM_BP_FAT	GO:0006548~histidine catabolic process	3	7.85872	64.9551	0.0518515	908	7	16650	1	0.409267	0.285171	3034, 131669, 10841
GOTERM_BP_FAT	GO:0006536~glutamate metabolic process	5	3.05617	79.7613	0.0779205	908	30	16650	1	0.512443	0.475285	3034, 5832, 6507, 131669, 10841
GOTERM_BP_FAT	GO:0006547~histidine metabolic process	3	6.11233	81.7396	0.082724	908	9	16650	1	0.529986	0.285171	3034, 131669, 10841
Annotation Cluster 129	Enrichment Score: 1.43
GOTERM_BP_FAT	GO:0002263~cell activation involved in immune response	21	1.79943	22.9688	0.0131639	908	214	16650	1	0.178523	1.9962	6095, 148022, 5971, 4853, 4179, 7037, 306, 634, 3683, 1015, 3718, 5724, 7462, 3965, 56892, 7099, 51176, 3566, 3958, 9466, 602
GOTERM_BP_FAT	GO:0002285~lymphocyte activation involved in immune response	16	1.96907	27.1671	0.0159683	908	149	16650	1	0.201462	1.52091	6095, 5971, 4853, 4179, 7037, 634, 3683, 1015, 3718, 3965, 7099, 51176, 3566, 3958, 9466, 602
GOTERM_BP_FAT	GO:0046631~alpha-beta T cell activation	13	2.09106	34.6752	0.0213897	908	114	16650	1	0.243609	1.23574	6095, 5971, 64926, 3718, 1604, 3965, 3549, 51176, 3659, 3566, 91543, 3105, 602
GOTERM_BP_FAT	GO:0042088~T-helper 1 type immune response	7	3.13071	36.2736	0.02262	908	41	16650	1	0.251782	0.665399	5971, 7099, 51176, 3566, 3718, 9466, 602
GOTERM_BP_FAT	GO:0002286~T cell activation involved in immune response	11	2.26637	36.3945	0.0227142	908	89	16650	1	0.252299	1.04563	6095, 3965, 5971, 4179, 51176, 634, 3566, 3958, 3683, 3718, 602
GOTERM_BP_FAT	GO:0002366~leukocyte activation involved in immune response	20	1.72991	36.5776	0.0228572	908	212	16650	1	0.252891	1.90114	6095, 5971, 148022, 4853, 4179, 7037, 306, 634, 3683, 1015, 3718, 5724, 7462, 3965, 7099, 51176, 3566, 3958, 9466, 602
GOTERM_BP_FAT	GO:0035710~CD4-positive, alpha-beta T cell activation	9	2.53897	38.4002	0.024303	908	65	16650	1	0.263052	0.855513	6095, 3965, 5971, 51176, 3566, 3718, 91543, 1604, 602
GOTERM_BP_FAT	GO:0002292~T cell differentiation involved in immune response	8	2.61957	46.8341	0.0315709	908	56	16650	1	0.306933	0.760456	6095, 3965, 5971, 4179, 51176, 3566, 3718, 602
GOTERM_BP_FAT	GO:0043367~CD4-positive, alpha-beta T cell differentiation	8	2.48637	55.6392	0.040434	908	59	16650	1	0.355479	0.760456	6095, 3965, 5971, 51176, 3566, 3718, 91543, 602
GOTERM_BP_FAT	GO:0046632~alpha-beta T cell differentiation	10	2.1077	61.2121	0.0469531	908	87	16650	1	0.386974	0.95057	6095, 3549, 3965, 5971, 51176, 3659, 3566, 3718, 91543, 602
GOTERM_BP_FAT	GO:0002294~CD4-positive, alpha-beta T cell differentiation involved in immune response	7	2.61957	62.7768	0.0489438	908	49	16650	1	0.395887	0.665399	6095, 3965, 5971, 51176, 3566, 3718, 602
GOTERM_BP_FAT	GO:0045063~T-helper 1 cell differentiation	4	4.58425	65.8264	0.053063	908	16	16650	1	0.414908	0.380228	5971, 51176, 3566, 3718
GOTERM_BP_FAT	GO:0002287~alpha-beta T cell activation involved in immune response	7	2.56718	65.9012	0.0531682	908	50	16650	1	0.415104	0.665399	6095, 3965, 5971, 51176, 3566, 3718, 602
GOTERM_BP_FAT	GO:0002293~alpha-beta T cell differentiation involved in immune response	7	2.56718	65.9012	0.0531682	908	50	16650	1	0.415104	0.665399	6095, 3965, 5971, 51176, 3566, 3718, 602
GOTERM_BP_FAT	GO:0042093~T-helper cell differentiation	6	2.34089	90.1588	0.11107	908	47	16650	1	0.607587	0.570342	6095, 5971, 51176, 3566, 3718, 602
GOTERM_BP_FAT	GO:2000515~negative regulation of CD4-positive, alpha-beta T cell activation	3	3.92936	97.7519	0.17528	908	14	16650	1	0.745904	0.285171	3965, 3566, 3718
Annotation Cluster 130	Enrichment Score: 1.43
GOTERM_MF_FAT	GO:0016709~oxidoreductase activity, acting on paired donors, with incorporation or reduction of molecular oxygen, NAD(P)H as one donor, and incorporation of one atom of oxygen	8	3.44866	11.8489	0.00758264	835	43	15478	0.999986	0.27299	0.760456	9023, 6713, 9420, 1559, 2330, 4842, 10826, 56603
GOTERM_MF_FAT	GO:0016705~oxidoreductase activity, acting on paired donors, with incorporation or reduction of molecular oxygen	15	1.67499	66.9087	0.0645654	835	166	15478	1	0.683723	1.42586	5066, 6713, 5743, 283208, 9420, 4842, 5033, 5351, 9023, 1559, 2330, 1562, 10826, 64175, 56603
GOTERM_MF_FAT	GO:0004497~monooxygenase activity	10	1.79966	83.5765	0.103291	835	103	15478	1	0.7539	0.95057	5066, 9023, 6713, 9420, 1559, 2330, 4842, 1562, 10826, 56603
Annotation Cluster 131	Enrichment Score: 1.42
GOTERM_MF_FAT	GO:0001228~transcriptional activator activity, RNA polymerase II transcription regulatory region sequence-specific binding	29	1.64895	15.5537	0.010151	835	326	15478	1	0.311978	2.75665	3660, 6774, 3215, 7227, 2623, 2626, 168620, 57057, 26298, 3172, 51176, 3659, 5325, 10062, 140628, 84699, 170463, 5966, 64764, 26508, 2302, 26257, 467, 2494, 116039, 6777, 4790, 2353, 4005
GOTERM_MF_FAT	GO:0000977~RNA polymerase II regulatory region sequence-specific DNA binding	47	1.44961	16.1934	0.0106052	835	601	15478	1	0.304756	4.46768	3660, 8531, 5971, 6774, 7227, 3215, 2623, 6772, 5993, 2626, 5990, 168620, 57057, 6928, 26298, 3172, 84159, 51176, 4582, 3659, 4783, 5325, 3170, 84699, 10062, 140628, 170463, 5966, 64764, 6095, 219736, 6299, 26508, 165, 2302, 9745, 26257, 147912, 51317, 2494, 467, 6777, 116039, 4790, 2353, 4005, 3665
GOTERM_MF_FAT	GO:0001012~RNA polymerase II regulatory region DNA binding	47	1.44241	17.3934	0.011466	835	604	15478	1	0.313187	4.46768	3660, 8531, 5971, 6774, 7227, 3215, 2623, 6772, 5993, 2626, 5990, 168620, 57057, 6928, 26298, 3172, 84159, 51176, 4582, 3659, 4783, 5325, 3170, 84699, 10062, 140628, 170463, 5966, 64764, 6095, 219736, 6299, 26508, 165, 2302, 9745, 26257, 147912, 51317, 2494, 467, 6777, 116039, 4790, 2353, 4005, 3665
GOTERM_MF_FAT	GO:0000976~transcription regulatory region sequence-specific DNA binding	51	1.36613	29.3811	0.0207762	835	692	15478	1	0.446724	4.84791	8531, 6774, 6772, 5993, 5990, 6928, 26298, 51176, 29128, 5325, 10062, 6095, 219736, 6299, 8543, 165, 26257, 9745, 147912, 6777, 4790, 619279, 3660, 5971, 7227, 3215, 2623, 2626, 168620, 57057, 3172, 84159, 4582, 3659, 4783, 84699, 3170, 140628, 170463, 5966, 64764, 26508, 9658, 2302, 51317, 2494, 467, 116039, 2353, 4005, 3665
GOTERM_MF_FAT	GO:1990837~sequence-specific double-stranded DNA binding	51	1.30395	51.5952	0.0428451	835	725	15478	1	0.584969	4.84791	8531, 6774, 6772, 5993, 5990, 6928, 26298, 51176, 29128, 5325, 10062, 6095, 219736, 6299, 8543, 165, 26257, 9745, 147912, 6777, 4790, 619279, 3660, 5971, 7227, 3215, 2623, 2626, 168620, 57057, 3172, 84159, 4582, 3659, 4783, 84699, 3170, 140628, 170463, 5966, 64764, 26508, 9658, 2302, 51317, 2494, 467, 116039, 2353, 4005, 3665
GOTERM_MF_FAT	GO:0000981~RNA polymerase II transcription factor activity, sequence-specific DNA binding	46	1.28804	66.39	0.0636869	835	662	15478	1	0.682875	4.37262	3660, 8531, 4303, 5971, 6774, 7227, 3215, 8553, 2623, 6772, 2626, 168620, 57057, 6928, 3171, 26298, 3172, 84159, 51176, 3659, 4783, 5325, 3170, 84699, 10062, 94234, 140628, 170463, 5966, 64764, 6095, 56938, 6299, 26508, 165, 2302, 9745, 26257, 2494, 467, 6777, 116039, 4790, 2353, 4005, 3665
GOTERM_MF_FAT	GO:0044212~transcription regulatory region DNA binding	56	1.21693	80.1679	0.0930272	835	853	15478	1	0.747511	5.32319	8531, 6774, 6772, 27164, 5993, 5990, 6928, 26298, 51176, 29128, 5325, 10062, 6095, 219736, 6299, 8543, 10379, 165, 26257, 9745, 147912, 6777, 4790, 619279, 3660, 5971, 7227, 3215, 2623, 8553, 2626, 168620, 57057, 3171, 3172, 84159, 4582, 3659, 4783, 84699, 3170, 140628, 170463, 5966, 64764, 56938, 26508, 9658, 2302, 51317, 2494, 467, 116039, 2353, 4005, 3665
GOTERM_MF_FAT	GO:0000975~regulatory region DNA binding	56	1.21267	81.4844	0.0967792	835	856	15478	1	0.755307	5.32319	8531, 6774, 6772, 27164, 5993, 5990, 6928, 26298, 51176, 29128, 5325, 10062, 6095, 219736, 6299, 8543, 10379, 165, 26257, 9745, 147912, 6777, 4790, 619279, 3660, 5971, 7227, 3215, 2623, 8553, 2626, 168620, 57057, 3171, 3172, 84159, 4582, 3659, 4783, 84699, 3170, 140628, 170463, 5966, 64764, 56938, 26508, 9658, 2302, 51317, 2494, 467, 116039, 2353, 4005, 3665
GOTERM_MF_FAT	GO:0001067~regulatory region nucleic acid binding	56	1.21125	81.7012	0.0974209	835	857	15478	1	0.751255	5.32319	8531, 6774, 6772, 27164, 5993, 5990, 6928, 26298, 51176, 29128, 5325, 10062, 6095, 219736, 6299, 8543, 10379, 165, 26257, 9745, 147912, 6777, 4790, 619279, 3660, 5971, 7227, 3215, 2623, 8553, 2626, 168620, 57057, 3171, 3172, 84159, 4582, 3659, 4783, 84699, 3170, 140628, 170463, 5966, 64764, 56938, 26508, 9658, 2302, 51317, 2494, 467, 116039, 2353, 4005, 3665
GOTERM_MF_FAT	GO:0003690~double-stranded DNA binding	53	1.22042	81.8683	0.0979206	835	805	15478	1	0.743606	5.03802	8531, 6774, 6772, 5993, 5990, 6928, 26298, 51176, 55601, 29128, 5325, 10062, 6095, 219736, 6299, 8543, 165, 26257, 9745, 147912, 6777, 4790, 619279, 3660, 5971, 7227, 3215, 2623, 2626, 168620, 57057, 3172, 84159, 4582, 3659, 4783, 84699, 3170, 140628, 170463, 23586, 5966, 64764, 26508, 9658, 2302, 51317, 2494, 467, 116039, 2353, 4005, 3665
Annotation Cluster 132	Enrichment Score: 1.42
GOTERM_BP_FAT	GO:0009615~response to virus	30	1.76884	6.44029	0.00337469	908	311	16650	1	0.0702512	2.85171	59, 148022, 1191, 6772, 7706, 4599, 56829, 63901, 3965, 3459, 6356, 55601, 919, 3659, 3105, 23586, 602, 10410, 9636, 11213, 8372, 10379, 10964, 85363, 3373, 9844, 567, 3669, 91543, 3665
GOTERM_BP_FAT	GO:0016032~viral process	65	1.23386	69.2973	0.0581991	908	966	16650	1	0.438096	6.17871	10152, 6774, 148022, 6123, 1191, 6772, 7706, 4599, 56829, 8672, 9830, 2192, 3965, 25827, 6356, 8777, 51176, 55601, 3105, 602, 4217, 9636, 64784, 7037, 3690, 10964, 155382, 10379, 85363, 3694, 348, 7132, 9820, 6510, 89849, 3643, 59, 7102, 3561, 63901, 1604, 3459, 919, 3659, 81607, 5699, 23586, 81603, 3673, 10410, 5156, 4179, 11213, 8372, 858, 290, 3373, 2494, 9844, 3669, 567, 4240, 5817, 3665, 915…
GOTERM_BP_FAT	GO:0044764~multi-organism cellular process	65	1.22498	74.1877	0.06646	908	973	16650	1	0.471757	6.17871	10152, 6774, 148022, 6123, 1191, 6772, 7706, 4599, 56829, 8672, 9830, 2192, 3965, 25827, 6356, 8777, 51176, 55601, 3105, 602, 4217, 9636, 64784, 7037, 3690, 10964, 155382, 10379, 85363, 3694, 348, 7132, 9820, 6510, 89849, 3643, 59, 7102, 3561, 63901, 1604, 3459, 919, 3659, 81607, 5699, 23586, 81603, 3673, 10410, 5156, 4179, 11213, 8372, 858, 290, 3373, 2494, 9844, 3669, 567, 4240, 5817, 3665, 915…
GOTERM_BP_FAT	GO:0044403~symbiosis, encompassing mutualism through parasitism	66	1.21267	80.3406	0.0792793	908	998	16650	1	0.517428	6.27376	10152, 6774, 148022, 6123, 1191, 6772, 7706, 4599, 56829, 8672, 9830, 2192, 3965, 25827, 6356, 8777, 51176, 55601, 3105, 602, 4217, 9636, 64784, 7037, 3690, 10964, 155382, 10379, 85363, 3694, 348, 7132, 9820, 6510, 89849, 3643, 59, 114609, 7102, 3561, 63901, 1604, 3459, 919, 3659, 81607, 5699, 23586, 81603, 3673, 10410, 5156, 4179, 11213, 8372, 858, 290, 3373, 9844, 2494, 3669, 567, 4240, 5817, 3…
GOTERM_BP_FAT	GO:0044419~interspecies interaction between organisms	66	1.21267	80.3406	0.0792793	908	998	16650	1	0.517428	6.27376	10152, 6774, 148022, 6123, 1191, 6772, 7706, 4599, 56829, 8672, 9830, 2192, 3965, 25827, 6356, 8777, 51176, 55601, 3105, 602, 4217, 9636, 64784, 7037, 3690, 10964, 155382, 10379, 85363, 3694, 348, 7132, 9820, 6510, 89849, 3643, 59, 114609, 7102, 3561, 63901, 1604, 3459, 919, 3659, 81607, 5699, 23586, 81603, 3673, 10410, 5156, 4179, 11213, 8372, 858, 290, 3373, 9844, 2494, 3669, 567, 4240, 5817, 3…
Annotation Cluster 133	Enrichment Score: 1.42
GOTERM_BP_FAT	GO:0030301~cholesterol transport	12	3.0143	3.66076	0.001892	908	73	16650	0.999998	0.0469663	1.14068	10347, 26119, 64137, 114879, 1191, 4035, 55937, 1066, 4790, 10062, 348, 335
GOTERM_BP_FAT	GO:0015918~sterol transport	12	2.93392	4.54585	0.00235968	908	75	16650	1	0.0549377	1.14068	10347, 26119, 64137, 114879, 1191, 4035, 55937, 1066, 4790, 10062, 348, 335
GOTERM_BP_FAT	GO:0034380~high-density lipoprotein particle assembly	4	8.14978	18.8761	0.0105664	908	9	16650	1	0.15403	0.380228	10347, 55937, 348, 335
GOTERM_BP_FAT	GO:0033344~cholesterol efflux	7	3.29126	30.0485	0.0179833	908	39	16650	1	0.217863	0.665399	10347, 64137, 4035, 55937, 10062, 348, 335
GOTERM_BP_FAT	GO:0010875~positive regulation of cholesterol efflux	4	5.23914	52.7698	0.0373751	908	14	16650	1	0.339589	0.380228	10347, 4035, 10062, 348
GOTERM_BP_FAT	GO:0032374~regulation of cholesterol transport	6	2.89532	66.3166	0.0537574	908	38	16650	1	0.418223	0.570342	10347, 4035, 4790, 10062, 348, 335
GOTERM_BP_FAT	GO:0032371~regulation of sterol transport	6	2.89532	66.3166	0.0537574	908	38	16650	1	0.418223	0.570342	10347, 4035, 4790, 10062, 348, 335
GOTERM_BP_FAT	GO:0032373~positive regulation of sterol transport	4	4.31459	71.5939	0.0619098	908	17	16650	1	0.454925	0.380228	10347, 4035, 10062, 348
GOTERM_BP_FAT	GO:0032376~positive regulation of cholesterol transport	4	4.31459	71.5939	0.0619098	908	17	16650	1	0.454925	0.380228	10347, 4035, 10062, 348
GOTERM_BP_FAT	GO:0010874~regulation of cholesterol efflux	4	3.6674	85.0969	0.0921388	908	20	16650	1	0.556269	0.380228	10347, 4035, 10062, 348
GOTERM_BP_FAT	GO:0019915~lipid storage	7	2.13932	89.2753	0.107181	908	60	16650	1	0.597096	0.665399	718, 6777, 3690, 4790, 10062, 348, 335
GOTERM_BP_FAT	GO:0043277~apoptotic cell clearance	5	2.61957	92.0864	0.120856	908	35	16650	1	0.630276	0.475285	10347, 718, 4035, 4240, 10062
GOTERM_BP_FAT	GO:0032369~negative regulation of lipid transport	4	2.71659	97.9884	0.179923	908	27	16650	1	0.754145	0.380228	3690, 4790, 10062, 348
GOTERM_BP_FAT	GO:0010883~regulation of lipid storage	5	2.18298	98.5642	0.193845	908	42	16650	1	0.774472	0.475285	718, 3690, 4790, 10062, 4232
Annotation Cluster 134	Enrichment Score: 1.41
GOTERM_BP_FAT	GO:0071526~semaphorin-plexin signaling pathway	9	4.46035	1.38281	0.00070683	908	37	16650	0.99271	0.0241867	0.855513	56920, 8828, 223117, 9855, 57715, 5362, 5364, 4233, 10505
GOTERM_BP_FAT	GO:0050919~negative chemotaxis	9	4.0252	2.8029	0.00144258	908	41	16650	0.999957	0.0384882	0.855513	56920, 23767, 8828, 223117, 3084, 3690, 57715, 335, 10505
GOTERM_MF_FAT	GO:0045499~chemorepellent activity	7	4.80577	4.35529	0.00268388	835	27	15478	0.980549	0.145804	0.665399	56920, 23767, 223117, 3084, 57715, 335, 10505
GOTERM_BP_FAT	GO:0014032~neural crest cell development	10	2.61957	23.2769	0.0133648	908	70	16650	1	0.179961	0.95057	1910, 56920, 157506, 182, 8828, 223117, 51176, 3084, 57715, 10505
GOTERM_BP_FAT	GO:0060560~developmental growth involved in morphogenesis	20	1.78898	28.1952	0.0166784	908	205	16650	1	0.207263	1.90114	8408, 6299, 223117, 3084, 2335, 652, 5362, 57715, 5364, 6792, 10505, 6928, 157506, 23767, 56920, 8828, 2255, 6356, 2331, 23242
GOTERM_BP_FAT	GO:0014033~neural crest cell differentiation	10	2.3509	39.9635	0.0255758	908	78	16650	1	0.270394	0.95057	1910, 56920, 157506, 182, 8828, 223117, 51176, 3084, 57715, 10505
GOTERM_BP_FAT	GO:0048675~axon extension	12	2.07589	44.51	0.0294646	908	106	16650	1	0.293142	1.14068	56920, 8408, 8828, 223117, 2331, 3084, 2335, 57715, 5362, 6792, 5364, 10505
GOTERM_MF_FAT	GO:0030215~semaphorin receptor binding	5	4.02968	42.3532	0.0326978	835	23	15478	1	0.522135	0.475285	56920, 223117, 57715, 5364, 10505
GOTERM_MF_FAT	GO:0038191~neuropilin binding	4	4.94307	52.2712	0.0436572	835	15	15478	1	0.58701	0.380228	56920, 223117, 57715, 10505
GOTERM_BP_FAT	GO:0001755~neural crest cell migration	7	2.46844	71.8031	0.0622618	908	52	16650	1	0.456412	0.665399	1910, 56920, 8828, 223117, 51176, 57715, 10505
GOTERM_BP_FAT	GO:1902284~neuron projection extension involved in neuron projection guidance	6	2.75055	73.1344	0.0645622	908	40	16650	1	0.46529	0.570342	56920, 8828, 223117, 2331, 57715, 10505
GOTERM_BP_FAT	GO:0048846~axon extension involved in axon guidance	6	2.75055	73.1344	0.0645622	908	40	16650	1	0.46529	0.570342	56920, 8828, 223117, 2331, 57715, 10505
GOTERM_BP_FAT	GO:0050922~negative regulation of chemotaxis	7	2.37702	77.1483	0.0722173	908	54	16650	1	0.49303	0.665399	4681, 56920, 2950, 223117, 57715, 285, 10505
GOTERM_BP_FAT	GO:0050770~regulation of axonogenesis	15	1.63723	78.436	0.0749458	908	168	16650	1	0.502777	1.42586	1600, 223117, 3084, 2335, 57715, 5362, 5364, 6792, 10505, 348, 56920, 7070, 2664, 2331, 6474
GOTERM_BP_FAT	GO:1990138~neuron projection extension	13	1.69065	82.0381	0.0834916	908	141	16650	1	0.531632	1.23574	56920, 23767, 8408, 8828, 223117, 2331, 3084, 2335, 57715, 5362, 6792, 5364, 10505
GOTERM_BP_FAT	GO:0048588~developmental cell growth	16	1.5606	84.1894	0.0894096	908	188	16650	1	0.549289	1.52091	8408, 223117, 3084, 2335, 3479, 57715, 2626, 5362, 5364, 6792, 10505, 23767, 56920, 8828, 2331, 23242
GOTERM_BP_FAT	GO:0030516~regulation of axon extension	9	1.8337	91.3512	0.116881	908	90	16650	1	0.623337	0.855513	56920, 223117, 3084, 2335, 57715, 5362, 6792, 348, 10505
GOTERM_BP_FAT	GO:0048841~regulation of axon extension involved in axon guidance	5	2.54681	93.6247	0.130452	908	36	16650	1	0.65347	0.475285	56920, 223117, 57715, 5362, 10505
GOTERM_BP_FAT	GO:0050771~negative regulation of axonogenesis	7	1.97475	95.0833	0.141848	908	65	16650	1	0.679381	0.665399	56920, 1600, 7070, 223117, 2664, 57715, 10505
GOTERM_BP_FAT	GO:0048843~negative regulation of axon extension involved in axon guidance	4	2.82108	97.2124	0.166223	908	26	16650	1	0.730122	0.380228	56920, 223117, 57715, 10505
GOTERM_BP_FAT	GO:1902667~regulation of axon guidance	5	2.29213	97.5525	0.171714	908	40	16650	1	0.740865	0.475285	56920, 223117, 57715, 5362, 10505
GOTERM_BP_FAT	GO:1902668~negative regulation of axon guidance	4	2.61957	98.5666	0.193915	908	28	16650	1	0.774273	0.380228	56920, 223117, 57715, 10505
Annotation Cluster 135	Enrichment Score: 1.41
GOTERM_BP_FAT	GO:0018119~peptidyl-cysteine S-nitrosylation	4	6.668	31.6389	0.0191294	908	11	16650	1	0.228191	0.380228	6279, 4842, 9722, 6280
GOTERM_BP_FAT	GO:0017014~protein nitrosylation	4	6.668	31.6389	0.0191294	908	11	16650	1	0.228191	0.380228	6279, 4842, 9722, 6280
GOTERM_BP_FAT	GO:0018198~peptidyl-cysteine modification	4	2.82108	97.2124	0.166223	908	26	16650	1	0.730122	0.380228	6279, 4842, 9722, 6280
Annotation Cluster 136	Enrichment Score: 1.41
GOTERM_MF_FAT	GO:0008236~serine-type peptidase activity	26	1.70904	15.5303	0.0101345	835	282	15478	1	0.318116	2.47148	2147, 649, 3026, 54933, 57414, 5327, 11098, 2152, 4323, 629, 1369, 5328, 64285, 4313, 203100, 79651, 4316, 5624, 165, 5649, 718, 1675, 715, 3001, 56265, 1515
GOTERM_MF_FAT	GO:0017171~serine hydrolase activity	26	1.69105	17.3844	0.0114595	835	285	15478	1	0.318877	2.47148	2147, 649, 3026, 54933, 57414, 5327, 11098, 2152, 4323, 629, 1369, 5328, 64285, 4313, 203100, 79651, 4316, 5624, 165, 5649, 718, 1675, 715, 3001, 56265, 1515
GOTERM_MF_FAT	GO:0004252~serine-type endopeptidase activity	22	1.59923	45.0234	0.0354627	835	255	15478	1	0.525516	2.09125	64285, 4313, 2147, 203100, 79651, 649, 4316, 5624, 3026, 54933, 57414, 718, 1675, 715, 3001, 5327, 11098, 2152, 629, 4323, 1515, 5328
GOTERM_MF_FAT	GO:0008233~peptidase activity	50	1.26443	69.2305	0.0686632	835	733	15478	1	0.690166	4.75285	2147, 5069, 649, 9510, 92949, 79841, 158880, 745, 5327, 11098, 11096, 2152, 5328, 5222, 79716, 4313, 203100, 84182, 79651, 4316, 56999, 5649, 165, 3549, 55593, 3001, 56265, 1515, 1889, 57558, 3026, 54933, 57414, 9476, 629, 5699, 4323, 11274, 1369, 64285, 4179, 5624, 290, 23621, 2686, 718, 1675, 715, 8510, 131870
GOTERM_MF_FAT	GO:0070011~peptidase activity, acting on L-amino acid peptides	48	1.25671	74.7377	0.0796826	835	708	15478	1	0.71124	4.56274	2147, 5069, 1889, 9510, 649, 57558, 92949, 3026, 79841, 54933, 57414, 158880, 5327, 11098, 11096, 2152, 9476, 4323, 5699, 629, 5328, 11274, 1369, 5222, 64285, 79716, 4313, 203100, 84182, 79651, 4179, 4316, 56999, 290, 5624, 165, 5649, 23621, 2686, 718, 55593, 1675, 715, 3001, 8510, 56265, 1515, 131870
GOTERM_MF_FAT	GO:0004175~endopeptidase activity	33	1.23577	94.9381	0.164778	835	495	15478	1	0.842118	3.13688	2147, 1889, 5069, 9510, 649, 3026, 54933, 57414, 5327, 11098, 11096, 2152, 9476, 629, 4323, 5699, 5328, 64285, 5222, 4313, 203100, 79651, 4179, 4316, 56999, 5624, 23621, 718, 1675, 715, 3001, 8510, 1515
Annotation Cluster 137	Enrichment Score: 1.39
GOTERM_BP_FAT	GO:0034205~beta-amyloid formation	4	6.668	31.6389	0.0191294	908	11	16650	1	0.228191	0.380228	10347, 1191, 1454, 348
GOTERM_BP_FAT	GO:1902003~regulation of beta-amyloid formation	4	6.668	31.6389	0.0191294	908	11	16650	1	0.228191	0.380228	10347, 1191, 1454, 348
GOTERM_BP_FAT	GO:1902430~negative regulation of beta-amyloid formation	3	11.0022	41.1348	0.0265502	908	5	16650	1	0.27596	0.285171	10347, 1191, 348
GOTERM_BP_FAT	GO:1902991~regulation of amyloid precursor protein catabolic process	4	5.64216	45.7473	0.0305753	908	13	16650	1	0.300803	0.380228	10347, 1191, 1454, 348
GOTERM_BP_FAT	GO:1900221~regulation of beta-amyloid clearance	3	9.1685	53.7525	0.0384023	908	6	16650	1	0.344629	0.285171	10347, 1191, 348
GOTERM_BP_FAT	GO:0050435~beta-amyloid metabolic process	5	3.82021	54.2562	0.0389369	908	24	16650	1	0.347256	0.475285	10347, 1191, 1454, 23621, 348
GOTERM_BP_FAT	GO:1902004~positive regulation of beta-amyloid formation	3	7.85872	64.9551	0.0518515	908	7	16650	1	0.409267	0.285171	1191, 1454, 348
GOTERM_BP_FAT	GO:1902993~positive regulation of amyloid precursor protein catabolic process	3	7.85872	64.9551	0.0518515	908	7	16650	1	0.409267	0.285171	1191, 1454, 348
GOTERM_BP_FAT	GO:1902992~negative regulation of amyloid precursor protein catabolic process	3	7.85872	64.9551	0.0518515	908	7	16650	1	0.409267	0.285171	10347, 1191, 348
GOTERM_BP_FAT	GO:0042982~amyloid precursor protein metabolic process	5	2.95758	82.9054	0.0857918	908	31	16650	1	0.539091	0.475285	10347, 26119, 1191, 1454, 348
GOTERM_BP_FAT	GO:0042987~amyloid precursor protein catabolic process	4	3.6674	85.0969	0.0921388	908	20	16650	1	0.556269	0.380228	10347, 1191, 1454, 348
Annotation Cluster 138	Enrichment Score: 1.39
GOTERM_BP_FAT	GO:0006600~creatine metabolic process	5	8.335	4.09437	0.00212061	908	11	16650	1	0.0505215	0.475285	6777, 6776, 2593, 2690, 6535
GOTERM_BP_FAT	GO:0060397~JAK-STAT cascade involved in growth hormone signaling pathway	5	6.11233	13.5508	0.0073669	908	15	16650	1	0.119605	0.475285	6774, 6777, 6776, 2690, 3718
GOTERM_BP_FAT	GO:0046449~creatinine metabolic process	3	13.7528	27.9718	0.0165233	908	4	16650	1	0.206262	0.285171	6777, 6776, 2690
GOTERM_BP_FAT	GO:0000255~allantoin metabolic process	3	11.0022	41.1348	0.0265502	908	5	16650	1	0.27596	0.285171	6777, 6776, 2690
GOTERM_BP_FAT	GO:0072338~cellular lactam metabolic process	3	11.0022	41.1348	0.0265502	908	5	16650	1	0.27596	0.285171	6777, 6776, 2690
GOTERM_BP_FAT	GO:0006549~isoleucine metabolic process	3	11.0022	41.1348	0.0265502	908	5	16650	1	0.27596	0.285171	6777, 6776, 2690
GOTERM_BP_FAT	GO:0060396~growth hormone receptor signaling pathway	5	4.1675	44.2036	0.0291932	908	22	16650	1	0.292069	0.475285	6774, 6777, 6776, 2690, 3718
GOTERM_BP_FAT	GO:0071378~cellular response to growth hormone stimulus	5	3.82021	54.2562	0.0389369	908	24	16650	1	0.347256	0.475285	6774, 6777, 6776, 2690, 3718
GOTERM_BP_FAT	GO:0060416~response to growth hormone	6	3.05617	58.8483	0.0440859	908	36	16650	1	0.372669	0.570342	6715, 6774, 6777, 6776, 2690, 3718
GOTERM_BP_FAT	GO:0019530~taurine metabolic process	3	7.85872	64.9551	0.0518515	908	7	16650	1	0.409267	0.285171	6777, 6776, 2690
GOTERM_BP_FAT	GO:0006101~citrate metabolic process	3	7.85872	64.9551	0.0518515	908	7	16650	1	0.409267	0.285171	6777, 6776, 2690
GOTERM_BP_FAT	GO:0006103~2-oxoglutarate metabolic process	4	4.07489	76.7443	0.0713912	908	18	16650	1	0.48982	0.380228	6777, 84706, 6776, 2690
GOTERM_BP_FAT	GO:0006573~valine metabolic process	3	6.11233	81.7396	0.082724	908	9	16650	1	0.529986	0.285171	6777, 6776, 2690
GOTERM_BP_FAT	GO:0006105~succinate metabolic process	3	4.58425	94.4241	0.136348	908	12	16650	1	0.666926	0.285171	6777, 6776, 2690
GOTERM_BP_FAT	GO:0006107~oxaloacetate metabolic process	3	4.58425	94.4241	0.136348	908	12	16650	1	0.666926	0.285171	6777, 6776, 2690
GOTERM_BP_FAT	GO:0072350~tricarboxylic acid metabolic process	3	3.92936	97.7519	0.17528	908	14	16650	1	0.745904	0.285171	6777, 6776, 2690
GOTERM_BP_FAT	GO:0040014~regulation of multicellular organism growth	7	1.8337	98.0387	0.180976	908	70	16650	1	0.754973	0.665399	6774, 6777, 6776, 2593, 2690, 3479, 7429
Annotation Cluster 139	Enrichment Score: 1.39
GOTERM_BP_FAT	GO:0071407~cellular response to organic cyclic compound	42	1.48107	19.6761	0.0110643	908	520	16650	1	0.159061	3.9924	5142, 112, 6774, 5144, 6772, 730249, 114907, 333, 56829, 6262, 3753, 57190, 3172, 2950, 51176, 54331, 6566, 249, 10062, 54852, 10411, 6781, 6095, 3673, 6715, 9420, 5743, 26508, 652, 51569, 655, 6502, 5724, 164091, 409, 23318, 2494, 85315, 50507, 10287, 1811, 4790
GOTERM_BP_FAT	GO:0071383~cellular response to steroid hormone stimulus	20	1.52174	74.998	0.0679707	908	241	16650	1	0.476037	1.90114	6095, 6781, 6715, 9420, 730249, 26508, 114907, 652, 51569, 655, 6502, 164091, 409, 3172, 2950, 85315, 2494, 51176, 10062, 54852
GOTERM_BP_FAT	GO:0071396~cellular response to lipid	36	1.29692	84.8585	0.0914067	908	509	16650	1	0.554123	3.42205	5142, 1910, 5166, 148022, 112, 5144, 730249, 114907, 3172, 2950, 51176, 23328, 4582, 10062, 54852, 6095, 3673, 6781, 6715, 9420, 26508, 652, 51569, 7133, 655, 6502, 5724, 164091, 409, 2494, 7099, 85315, 3860, 567, 4790, 56603
Annotation Cluster 140	Enrichment Score: 1.37
GOTERM_BP_FAT	GO:0043010~camera-type eye development	25	1.59175	39.9286	0.025547	908	288	16650	1	0.270534	2.37643	220, 10818, 5950, 7111, 1410, 1282, 5146, 4867, 5156, 1181, 652, 25987, 655, 7482, 362, 57728, 7042, 157506, 182, 7070, 147912, 2255, 146862, 116039, 4693
GOTERM_BP_FAT	GO:0001654~eye development	28	1.53723	40.7878	0.0262596	908	334	16650	1	0.274972	2.6616	1410, 5950, 10818, 5146, 6774, 25987, 362, 57728, 283375, 7042, 220, 7111, 1282, 4867, 5156, 1181, 652, 7482, 655, 157506, 5523, 182, 7070, 147912, 2255, 146862, 116039, 4693
GOTERM_BP_FAT	GO:0090596~sensory organ morphogenesis	22	1.61366	47.6019	0.032286	908	250	16650	1	0.311075	2.09125	220, 5950, 10818, 219736, 6299, 6774, 5146, 652, 25987, 8820, 7482, 655, 362, 57728, 5523, 182, 7070, 2255, 3860, 116039, 525, 56603
GOTERM_BP_FAT	GO:0007423~sensory organ development	38	1.37437	57.5211	0.0425439	908	507	16650	1	0.366435	3.61217	10818, 1410, 5950, 5146, 6774, 1889, 25987, 8820, 362, 6678, 283375, 57728, 7042, 51176, 9497, 220, 7111, 219736, 6299, 1282, 4867, 5156, 1181, 652, 655, 7482, 157506, 5523, 182, 7070, 147912, 2255, 146862, 3860, 116039, 4693, 525, 56603
GOTERM_BP_FAT	GO:0048593~camera-type eye morphogenesis	11	1.88511	74.177	0.0664404	908	107	16650	1	0.472104	1.04563	220, 5950, 10818, 182, 7070, 5146, 652, 25987, 655, 7482, 362
GOTERM_BP_FAT	GO:0048592~eye morphogenesis	13	1.64401	86.8156	0.09777	908	145	16650	1	0.571919	1.23574	220, 10818, 5950, 5523, 182, 7070, 5146, 6774, 652, 25987, 7482, 655, 362
Annotation Cluster 141	Enrichment Score: 1.37
GOTERM_BP_FAT	GO:0030449~regulation of complement activation	7	3.77527	16.8481	0.00932509	908	34	16650	1	0.141315	0.665399	7448, 718, 4179, 710, 5199, 629, 1604
GOTERM_BP_FAT	GO:0002921~negative regulation of humoral immune response	4	5.64216	45.7473	0.0305753	908	13	16650	1	0.300803	0.380228	4179, 710, 1604, 2302
GOTERM_BP_FAT	GO:0045916~negative regulation of complement activation	3	5.5011	87.3828	0.0997824	908	10	16650	1	0.578007	0.285171	4179, 710, 1604
GOTERM_BP_FAT	GO:2000258~negative regulation of protein activation cascade	3	5.001	91.5088	0.117705	908	11	16650	1	0.624021	0.285171	4179, 710, 1604
Annotation Cluster 142	Enrichment Score: 1.37
GOTERM_BP_FAT	GO:0046890~regulation of lipid biosynthetic process	14	2.00561	35.8692	0.0223059	908	128	16650	1	0.249907	1.3308	27122, 1717, 5166, 3490, 718, 58526, 5743, 634, 4790, 83643, 10062, 335, 7132, 348
GOTERM_BP_FAT	GO:0042304~regulation of fatty acid biosynthetic process	6	3.23594	50.9663	0.0355415	908	34	16650	1	0.327851	0.570342	5166, 58526, 5743, 634, 10062, 335
GOTERM_BP_FAT	GO:0045723~positive regulation of fatty acid biosynthetic process	4	5.23914	52.7698	0.0373751	908	14	16650	1	0.339589	0.380228	58526, 5743, 10062, 335
GOTERM_BP_FAT	GO:0046889~positive regulation of lipid biosynthetic process	7	2.10425	90.7224	0.113728	908	61	16650	1	0.614306	0.665399	58526, 5743, 83643, 10062, 348, 335, 7132
Annotation Cluster 143	Enrichment Score: 1.36
GOTERM_BP_FAT	GO:0048608~reproductive structure development	34	1.49153	33.7351	0.0206794	908	418	16650	1	0.239587	3.23194	10818, 5950, 8531, 2623, 9510, 2626, 57728, 7042, 6928, 84159, 51176, 3696, 5798, 4323, 6781, 6715, 6299, 23089, 5156, 5743, 9420, 652, 7482, 655, 56977, 409, 3972, 157506, 9820, 2255, 6777, 3643, 4693, 1515
GOTERM_BP_FAT	GO:0061458~reproductive system development	34	1.4739	38.2235	0.0241611	908	423	16650	1	0.26212	3.23194	10818, 5950, 8531, 2623, 9510, 2626, 57728, 7042, 6928, 84159, 51176, 3696, 5798, 4323, 6781, 6715, 6299, 23089, 5156, 5743, 9420, 652, 7482, 655, 56977, 409, 3972, 157506, 9820, 2255, 6777, 3643, 4693, 1515
GOTERM_BP_FAT	GO:0007548~sex differentiation	23	1.56785	52.8878	0.0374973	908	269	16650	1	0.340073	2.18631	5950, 8531, 6299, 6715, 5156, 2623, 9510, 2626, 7482, 57728, 6928, 3972, 409, 7042, 157506, 3172, 2255, 84159, 6777, 3643, 5798, 4323, 1515
GOTERM_BP_FAT	GO:0008406~GO:nad development	19	1.6357	58.0451	0.0431472	908	213	16650	1	0.3693	1.80608	8531, 6299, 6715, 5156, 2623, 9510, 2626, 7482, 57728, 3972, 409, 7042, 157506, 84159, 6777, 3643, 5798, 4323, 1515
GOTERM_BP_FAT	GO:0003006~developmental process involved in reproduction	46	1.32626	58.6894	0.0438988	908	636	16650	1	0.372703	4.37262	10818, 5950, 8531, 2623, 9510, 3479, 2626, 5990, 285, 57728, 7042, 6928, 3172, 84223, 84159, 51176, 3696, 5798, 249, 54852, 4323, 6781, 6715, 23089, 6299, 4867, 5156, 5743, 9420, 652, 655, 7482, 56977, 164091, 3972, 409, 157506, 9820, 147912, 2255, 85315, 1811, 6777, 3643, 4693, 1515
GOTERM_BP_FAT	GO:0045137~development of primary sexual characteristics	19	1.59818	65.0547	0.0519885	908	218	16650	1	0.409668	1.80608	8531, 6299, 6715, 5156, 2623, 9510, 2626, 7482, 57728, 3972, 409, 7042, 157506, 84159, 6777, 3643, 5798, 4323, 1515
GOTERM_BP_FAT	GO:0046661~male sex differentiation	13	1.50874	96.254	0.153618	908	158	16650	1	0.705714	1.23574	7042, 3972, 8531, 6715, 2255, 84159, 2623, 6777, 3643, 2626, 7482, 4323, 1515
Annotation Cluster 144	Enrichment Score: 1.36
GOTERM_BP_FAT	GO:0032496~response to lipopolysaccharide	28	1.70012	14.4502	0.00789391	908	302	16650	1	0.125878	2.6616	5142, 1910, 114609, 148022, 5144, 730249, 6678, 8797, 3965, 2950, 23328, 249, 10062, 6279, 5743, 11213, 7133, 5724, 7132, 355, 55593, 6863, 2255, 7099, 567, 4790, 2353, 54
GOTERM_BP_FAT	GO:0002237~response to molecule of bacterial origin	28	1.6248	24.0391	0.0138648	908	316	16650	1	0.183962	2.6616	5142, 1910, 114609, 148022, 5144, 730249, 6678, 8797, 3965, 2950, 23328, 249, 10062, 6279, 5743, 11213, 7133, 5724, 7132, 355, 55593, 6863, 2255, 7099, 567, 4790, 2353, 54
GOTERM_BP_FAT	GO:0071219~cellular response to molecule of bacterial origin	14	1.65625	80.9332	0.080709	908	155	16650	1	0.523104	1.3308	5142, 1910, 2950, 148022, 114609, 7099, 5144, 23328, 730249, 567, 4790, 7133, 10062, 5724
GOTERM_BP_FAT	GO:0071222~cellular response to lipopolysaccharide	13	1.59987	90.6614	0.113433	908	149	16650	1	0.613708	1.23574	5142, 1910, 2950, 148022, 7099, 23328, 5144, 730249, 567, 4790, 7133, 10062, 5724
GOTERM_BP_FAT	GO:0071216~cellular response to biotic stimulus	14	1.46696	96.7182	0.159284	908	175	16650	1	0.716865	1.3308	5142, 1910, 2950, 148022, 114609, 7099, 5144, 23328, 730249, 567, 4790, 7133, 10062, 5724
Annotation Cluster 145	Enrichment Score: 1.36
GOTERM_BP_FAT	GO:0007162~negative regulation of cell adhesion	24	2.00953	3.81114	0.00197117	908	219	16650	0.999999	0.0481985	2.28137	1600, 634, 652, 285, 5364, 3718, 335, 5621, 2302, 80381, 2192, 3549, 3965, 27289, 51176, 4582, 3659, 3566, 10457, 3958, 5592, 7045, 6494, 4323
GOTERM_BP_FAT	GO:0050866~negative regulation of cell activation	18	2.07589	11.2248	0.00602772	908	159	16650	1	0.106146	1.71103	2147, 5156, 634, 652, 3718, 2302, 5621, 80381, 348, 3549, 355, 3965, 3659, 3566, 10457, 3958, 10062, 5592
GOTERM_BP_FAT	GO:0050868~negative regulation of T cell activation	12	2.47241	16.0549	0.00884737	908	89	16650	1	0.136034	1.14068	3549, 3965, 634, 3659, 652, 3566, 10457, 3958, 3718, 80381, 2302, 5621
GOTERM_BP_FAT	GO:0022408~negative regulation of cell-cell adhesion	15	2.06808	23.6985	0.0136408	908	133	16650	1	0.181945	1.42586	634, 652, 3718, 2302, 5621, 80381, 335, 3549, 3965, 51176, 3659, 3566, 10457, 3958, 5592
GOTERM_BP_FAT	GO:1903038~negative regulation of leukocyte cell-cell adhesion	12	2.29213	26.015	0.0151837	908	96	16650	1	0.19462	1.14068	3549, 3965, 634, 3659, 652, 3566, 10457, 3958, 3718, 80381, 2302, 5621
GOTERM_BP_FAT	GO:0045581~negative regulation of T cell differentiation	6	3.5491	39.0017	0.0247891	908	31	16650	1	0.265977	0.570342	3549, 3659, 652, 3566, 3718, 2302
GOTERM_BP_FAT	GO:0051250~negative regulation of lymphocyte activation	13	1.95394	49.4447	0.0340438	908	122	16650	1	0.320036	1.23574	3549, 355, 3965, 634, 3659, 652, 3566, 10457, 3958, 3718, 80381, 2302, 5621
GOTERM_BP_FAT	GO:0002695~negative regulation of leukocyte activation	14	1.80787	60.6283	0.0462298	908	142	16650	1	0.383533	1.3308	652, 634, 3718, 5621, 2302, 80381, 3549, 3965, 355, 3659, 3566, 10457, 3958, 10062
GOTERM_BP_FAT	GO:0045620~negative regulation of lymphocyte differentiation	6	2.75055	73.1344	0.0645622	908	40	16650	1	0.46529	0.570342	3549, 3659, 652, 3566, 3718, 2302
GOTERM_BP_FAT	GO:0042130~negative regulation of T cell proliferation	7	2.42187	74.5511	0.0671319	908	53	16650	1	0.473029	0.665399	3549, 3965, 652, 10457, 80381, 2302, 5621
GOTERM_BP_FAT	GO:0045619~regulation of lymphocyte differentiation	13	1.70272	80.6988	0.0801386	908	140	16650	1	0.52094	1.23574	4179, 652, 8744, 3718, 2302, 3965, 355, 3549, 6777, 3659, 3566, 4323, 56603
GOTERM_BP_FAT	GO:0070664~negative regulation of leukocyte proliferation	8	2.12603	81.0108	0.0808995	908	69	16650	1	0.523527	0.760456	3549, 3965, 2950, 652, 10457, 80381, 2302, 5621
GOTERM_BP_FAT	GO:0033085~negative regulation of T cell differentiation in thymus	3	6.11233	81.7396	0.082724	908	9	16650	1	0.529986	0.285171	3549, 652, 2302
GOTERM_BP_FAT	GO:2000399~negative regulation of thymocyte aggregation	3	6.11233	81.7396	0.082724	908	9	16650	1	0.529986	0.285171	3549, 652, 2302
GOTERM_BP_FAT	GO:0045580~regulation of T cell differentiation	11	1.78502	83.846	0.0884154	908	113	16650	1	0.546842	1.04563	3549, 3965, 4179, 6777, 3659, 652, 3566, 8744, 3718, 56603, 2302
GOTERM_BP_FAT	GO:1902106~negative regulation of leukocyte differentiation	9	1.87538	89.0456	0.106219	908	88	16650	1	0.594449	0.855513	3549, 7099, 634, 3659, 652, 3566, 3718, 28959, 2302
GOTERM_BP_FAT	GO:0046636~negative regulation of alpha-beta T cell activation	4	3.334	90.9907	0.115048	908	22	16650	1	0.617566	0.380228	3549, 3965, 3566, 3718
GOTERM_BP_FAT	GO:0032945~negative regulation of mononuclear cell proliferation	7	1.97475	95.0833	0.141848	908	65	16650	1	0.679381	0.665399	3549, 3965, 652, 10457, 80381, 2302, 5621
GOTERM_BP_FAT	GO:0050672~negative regulation of lymphocyte proliferation	7	1.97475	95.0833	0.141848	908	65	16650	1	0.679381	0.665399	3549, 3965, 652, 10457, 80381, 2302, 5621
GOTERM_BP_FAT	GO:0046639~negative regulation of alpha-beta T cell differentiation	3	3.6674	98.6158	0.195342	908	15	16650	1	0.776024	0.285171	3549, 3566, 3718
Annotation Cluster 146	Enrichment Score: 1.35
GOTERM_BP_FAT	GO:2001236~regulation of extrinsic apoptotic signaling pathway	18	2.0501	12.6043	0.00681788	908	161	16650	1	0.116333	1.71103	8406, 51703, 2623, 3084, 652, 8742, 3479, 4118, 4000, 8797, 7042, 64798, 355, 9181, 2950, 2255, 467, 3958
GOTERM_BP_FAT	GO:2001237~negative regulation of extrinsic apoptotic signaling pathway	11	1.92102	70.4189	0.0599771	908	105	16650	1	0.446405	1.04563	8797, 355, 9181, 2950, 2255, 2623, 3084, 652, 3479, 3958, 4000
GOTERM_BP_FAT	GO:0097191~extrinsic apoptotic signaling pathway	19	1.54846	74.1571	0.0664039	908	225	16650	1	0.472363	1.80608	8406, 2623, 3084, 652, 8742, 3479, 7133, 4118, 4000, 2261, 7132, 8797, 7042, 355, 9181, 2950, 2255, 467, 3958
GOTERM_BP_FAT	GO:2001234~negative regulation of apoptotic signaling pathway	18	1.57174	74.3942	0.0668406	908	210	16650	1	0.472405	1.71103	8531, 1191, 2623, 3084, 652, 3479, 960, 4000, 8797, 409, 355, 9181, 2950, 2255, 23017, 4582, 3958, 5329
GOTERM_BP_FAT	GO:2001233~regulation of apoptotic signaling pathway	28	1.35115	86.2676	0.0959026	908	380	16650	1	0.567574	2.6616	8531, 1191, 3084, 2623, 8742, 3479, 960, 6280, 4000, 8797, 7042, 3965, 2950, 23017, 4582, 5329, 6279, 8406, 51703, 652, 4118, 409, 64798, 9181, 355, 2255, 467, 3958
Annotation Cluster 147	Enrichment Score: 1.35
GOTERM_CC_FAT	GO:0044449~contractile fiber part	21	1.79293	18.4424	0.0134685	830	205	14527	0.999906	0.155185	1.9962	5142, 347273, 1410, 7111, 4313, 59, 10529, 5175, 4842, 114907, 7138, 255743, 9722, 81493, 6262, 667, 3753, 7169, 287, 1674, 79026
GOTERM_CC_FAT	GO:0043292~contractile fiber	21	1.64085	38.2929	0.031602	830	224	14527	1	0.283085	1.9962	5142, 347273, 1410, 7111, 4313, 59, 10529, 5175, 4842, 114907, 7138, 255743, 9722, 81493, 6262, 667, 3753, 7169, 287, 1674, 79026
GOTERM_CC_FAT	GO:0030018~Z disc	13	1.92823	43.1459	0.0368639	830	118	14527	1	0.310879	1.23574	347273, 5142, 1410, 10529, 4842, 114907, 9722, 81493, 6262, 667, 3753, 287, 1674
GOTERM_CC_FAT	GO:0031674~I band	13	1.73688	66.9269	0.0709538	830	131	14527	1	0.471239	1.23574	347273, 5142, 1410, 10529, 4842, 114907, 9722, 81493, 6262, 667, 3753, 287, 1674
GOTERM_CC_FAT	GO:0030017~sarcomere	17	1.58266	67.2274	0.0715178	830	188	14527	1	0.46977	1.61597	5142, 347273, 7111, 1410, 4313, 10529, 4842, 114907, 7138, 9722, 81493, 6262, 667, 3753, 7169, 287, 1674
GOTERM_CC_FAT	GO:0030016~myofibril	18	1.48605	79.0231	0.0986679	830	212	14527	1	0.549938	1.71103	5142, 347273, 7111, 1410, 4313, 10529, 4842, 114907, 7138, 9722, 81493, 6262, 667, 3753, 7169, 287, 1674, 79026
Annotation Cluster 148	Enrichment Score: 1.35
GOTERM_BP_FAT	GO:0045824~negative regulation of innate immune response	8	3.86042	7.56114	0.00398445	908	38	16650	1	0.0800583	0.760456	409, 3965, 11213, 730249, 634, 710, 10062, 3105
GOTERM_BP_FAT	GO:0045953~negative regulation of natural killer cell mediated cytotoxicity	4	6.668	31.6389	0.0191294	908	11	16650	1	0.228191	0.380228	409, 3965, 634, 3105
GOTERM_BP_FAT	GO:0002716~negative regulation of natural killer cell mediated immunity	4	6.11233	38.6335	0.024491	908	12	16650	1	0.264409	0.380228	409, 3965, 634, 3105
GOTERM_BP_FAT	GO:0042269~regulation of natural killer cell mediated cytotoxicity	6	3.334	46.9586	0.0316862	908	33	16650	1	0.307458	0.570342	409, 3965, 6777, 634, 5817, 3105
GOTERM_BP_FAT	GO:0001911~negative regulation of leukocyte mediated cytotoxicity	4	5.23914	52.7698	0.0373751	908	14	16650	1	0.339589	0.380228	409, 3965, 634, 3105
GOTERM_BP_FAT	GO:0002715~regulation of natural killer cell mediated immunity	6	3.14349	54.9419	0.0396738	908	35	16650	1	0.352178	0.570342	409, 3965, 6777, 634, 5817, 3105
GOTERM_BP_FAT	GO:0031341~regulation of cell killing	8	2.40485	61.3783	0.047161	908	61	16650	1	0.387895	0.760456	7042, 409, 3965, 6777, 634, 567, 5817, 3105
GOTERM_BP_FAT	GO:0001910~regulation of leukocyte mediated cytotoxicity	7	2.51684	68.9152	0.0576073	908	51	16650	1	0.436033	0.665399	409, 3965, 6777, 634, 567, 5817, 3105
GOTERM_BP_FAT	GO:0031342~negative regulation of cell killing	4	4.31459	71.5939	0.0619098	908	17	16650	1	0.454925	0.380228	409, 3965, 634, 3105
GOTERM_BP_FAT	GO:0002704~negative regulation of leukocyte mediated immunity	6	2.44493	86.4294	0.0964463	908	45	16650	1	0.568866	0.570342	409, 3965, 634, 3105, 3718, 2302
GOTERM_BP_FAT	GO:0002707~negative regulation of lymphocyte mediated immunity	5	2.69662	90.269	0.111578	908	34	16650	1	0.608529	0.475285	409, 3965, 634, 3105, 2302
GOTERM_BP_FAT	GO:0001914~regulation of T cell mediated cytotoxicity	4	3.18904	93.1423	0.127226	908	23	16650	1	0.645609	0.380228	634, 567, 5817, 3105
GOTERM_BP_FAT	GO:0042267~natural killer cell mediated cytotoxicity	6	2.07589	96.8257	0.160705	908	53	16650	1	0.719211	0.570342	409, 3965, 6777, 634, 5817, 3105
Annotation Cluster 149	Enrichment Score: 1.34
GOTERM_BP_FAT	GO:0007417~central nervous system development	68	1.37933	11.3256	0.00608504	908	904	16650	1	0.106833	6.46388	9600, 5066, 6594, 10818, 2147, 4854, 6774, 1191, 3084, 27164, 200894, 10991, 79143, 7448, 6928, 2950, 745, 6867, 51176, 9751, 4826, 65250, 6095, 1282, 6299, 205, 9253, 8875, 4035, 8543, 306, 57526, 5362, 7482, 4118, 5649, 409, 2255, 8828, 7077, 3912, 2022, 5592, 1000, 6285, 1600, 25987, 8820, 6280, 8646, 57057, 5803, 23017, 1462, 339451, 220, 6715, 6279, 652, 1404, 84623, 655, 2302, 85458, 355, 7…
GOTERM_BP_FAT	GO:0060322~head development	53	1.34981	36.1812	0.0225481	908	720	16650	1	0.251478	5.03802	9600, 10818, 6594, 4854, 3084, 27164, 200894, 10991, 79143, 6928, 6867, 51176, 9751, 4826, 65250, 4313, 6095, 6299, 205, 1282, 9253, 4035, 306, 57526, 5362, 7482, 5649, 409, 28982, 8828, 2255, 3912, 5592, 1000, 1600, 25987, 8820, 8646, 7042, 6237, 84159, 23017, 339451, 220, 6715, 652, 84623, 655, 2302, 85458, 23767, 355, 116039
GOTERM_BP_FAT	GO:0021537~telencephalon development	21	1.667	42.3915	0.0276163	908	231	16650	1	0.283771	1.9962	220, 6299, 1600, 6715, 9253, 3084, 4035, 306, 27164, 652, 25987, 200894, 84623, 5649, 79143, 85458, 8828, 6867, 51176, 3912, 1000
GOTERM_BP_FAT	GO:0030900~forebrain development	28	1.42226	69.7483	0.0589065	908	361	16650	1	0.441691	2.6616	10818, 1600, 4854, 3084, 27164, 25987, 200894, 8820, 79143, 8646, 6867, 51176, 220, 6299, 6715, 9253, 4035, 306, 652, 7482, 84623, 5649, 85458, 2255, 8828, 3912, 5592, 1000
GOTERM_BP_FAT	GO:0007420~brain development	46	1.23319	89.1362	0.106596	908	684	16650	1	0.595399	4.37262	9600, 10818, 6594, 1600, 4854, 3084, 27164, 200894, 10991, 25987, 8820, 79143, 6928, 8646, 6867, 9751, 23017, 51176, 339451, 4826, 65250, 220, 6095, 6715, 6299, 205, 1282, 9253, 4035, 306, 57526, 652, 5362, 84623, 655, 7482, 5649, 2302, 409, 85458, 355, 2255, 8828, 3912, 5592, 1000
GOTERM_BP_FAT	GO:0021987~cerebral cortex development	10	1.72991	92.5714	0.123675	908	106	16650	1	0.636894	0.95057	85458, 6715, 1600, 8828, 6867, 4035, 3912, 79143, 5649, 1000
GOTERM_BP_FAT	GO:0021543~pallium development	13	1.51835	95.8134	0.148825	908	157	16650	1	0.696337	1.23574	1600, 6715, 4035, 306, 84623, 5649, 79143, 85458, 8828, 6867, 51176, 3912, 1000
Annotation Cluster 150	Enrichment Score: 1.32
GOTERM_BP_FAT	GO:0014066~regulation of phosphatidylinositol 3-kinase signaling	17	2.19528	8.65485	0.00458625	908	142	16650	1	0.0883211	1.61597	10818, 8870, 2147, 5156, 3084, 634, 3479, 5649, 9542, 5364, 113791, 2261, 7042, 25827, 2255, 152831, 5526
GOTERM_BP_FAT	GO:0048017~inositol lipid-mediated signaling	18	1.76506	41.387	0.0267624	908	187	16650	1	0.277447	1.71103	10818, 2147, 4343, 5156, 3084, 3479, 5649, 9542, 5364, 113791, 80243, 2261, 5724, 7042, 2255, 152831, 5337, 5338
GOTERM_BP_FAT	GO:0048015~phosphatidylinositol-mediated signaling	16	1.59452	79.6666	0.0777019	908	184	16650	1	0.512311	1.52091	10818, 2147, 4343, 5156, 3084, 3479, 5649, 9542, 5364, 113791, 80243, 2261, 5724, 7042, 2255, 152831
GOTERM_BP_FAT	GO:0014068~positive regulation of phosphatidylinositol 3-kinase signaling	7	1.97475	95.0833	0.141848	908	65	16650	1	0.679381	0.665399	7042, 2147, 5156, 3084, 3479, 5649, 5364
GOTERM_BP_FAT	GO:0014065~phosphatidylinositol 3-kinase signaling	9	1.65033	97.8986	0.178102	908	100	16650	1	0.751314	0.855513	7042, 2147, 5156, 3084, 3479, 5649, 5364, 113791, 80243
Annotation Cluster 151	Enrichment Score: 1.32
GOTERM_BP_FAT	GO:0044283~small molecule biosynthetic process	38	1.42788	40.6707	0.0261619	908	488	16650	1	0.274496	3.61217	5950, 2645, 4047, 5351, 335, 9200, 9023, 2875, 5947, 84706, 10826, 10062, 220, 5745, 56997, 6713, 5321, 5743, 9420, 1066, 5723, 634, 6507, 54898, 5724, 348, 27122, 3972, 5831, 1717, 51477, 157506, 2686, 5832, 467, 58526, 11001, 4790
GOTERM_BP_FAT	GO:0046394~carboxylic acid biosynthetic process	23	1.60974	44.0953	0.0290976	908	262	16650	1	0.292076	2.18631	220, 5321, 5743, 9420, 634, 5723, 6507, 54898, 5351, 335, 5831, 157506, 2686, 5832, 9200, 2875, 9023, 58526, 11001, 5947, 84706, 10826, 10062
GOTERM_BP_FAT	GO:0016053~organic acid biosynthetic process	23	1.51709	63.9452	0.0504827	908	278	16650	1	0.403856	2.18631	220, 5321, 5743, 9420, 634, 5723, 6507, 54898, 5351, 335, 5831, 157506, 2686, 5832, 9200, 2875, 9023, 58526, 11001, 5947, 84706, 10826, 10062
GOTERM_BP_FAT	GO:0072330~monocarboxylic acid biosynthetic process	15	1.47879	94.6296	0.137993	908	186	16650	1	0.671262	1.42586	220, 157506, 2686, 9200, 9023, 58526, 9420, 5743, 11001, 5947, 634, 54898, 10826, 10062, 335
Annotation Cluster 152	Enrichment Score: 1.3
GOTERM_BP_FAT	GO:0060561~apoptotic process involved in morphogenesis	6	4.07489	24.3619	0.0140781	908	27	16650	1	0.185827	0.570342	7042, 6928, 1410, 51176, 652, 655
GOTERM_BP_FAT	GO:1902742~apoptotic process involved in development	6	3.334	46.9586	0.0316862	908	33	16650	1	0.307458	0.570342	7042, 6928, 1410, 51176, 652, 655
GOTERM_BP_FAT	GO:1902337~regulation of apoptotic process involved in morphogenesis	3	5.001	91.5088	0.117705	908	11	16650	1	0.624021	0.285171	7042, 6928, 655
GOTERM_BP_FAT	GO:1904748~regulation of apoptotic process involved in development	3	5.001	91.5088	0.117705	908	11	16650	1	0.624021	0.285171	7042, 6928, 655

## Sheet: cluster2
Category	Term	Count	Fold Enrichment	FDR	PValue	List Total	Pop Hits	Pop Total	Bonferroni	Benjamini	%	Genes
Annotation Cluster 1	Enrichment Score: 11.91
GOTERM_BP_FAT	GO:0006629~lipid metabolic process	84	2.4743	2.1616e-11	1.13693e-14	425	1330	16650	5.82294e-11	5.82294e-11	16.8337	6770, 5168, 55902, 3628, 79642, 942, 23171, 2252, 10955, 162515, 9415, 51084, 10924, 79888, 3638, 1583, 1727, 3632, 5264, 8877, 887, 51422, 706, 56994, 3712, 2066, 5447, 6647, 2710, 3291, 388121, 113026, 1588, 3292, 3612, 55750, 1586, 9108, 22949, 23600, 8630, 239, 30, 56894, 31, 3248, 116255, 11145, 122970, 2938, 133, 54886, 126129, 23259, 51495, 3991, 1950, 5825, 117283, 10630, 3417, 10901, 355…
GOTERM_BP_FAT	GO:0044255~cellular lipid metabolic process	68	2.55417	3.40107e-09	1.78193e-12	425	1043	16650	9.16257e-09	4.58129e-09	13.6273	5168, 6770, 55902, 3628, 942, 79642, 23171, 2252, 10955, 9415, 51084, 10924, 79888, 3638, 3632, 5264, 8877, 887, 51422, 56994, 3712, 2066, 5447, 2710, 388121, 3612, 55750, 9108, 22949, 23600, 239, 30, 56894, 31, 3248, 116255, 11145, 122970, 2938, 54886, 126129, 23259, 51495, 3991, 1950, 5825, 117283, 10630, 3417, 10901, 5287, 84803, 2170, 8898, 11343, 124872, 55304, 9524, 54704, 79071, 26275, 857…
GOTERM_BP_FAT	GO:0008610~lipid biosynthetic process	47	2.95079	1.77142e-07	9.28092e-11	425	624	16650	4.77225e-07	1.59075e-07	9.41884	6770, 55902, 133, 51495, 23171, 2252, 9415, 79888, 5825, 3638, 1583, 1727, 3417, 8877, 3553, 5287, 84803, 51422, 2170, 8898, 11343, 706, 56994, 5447, 6647, 55304, 9524, 2710, 3291, 79071, 3292, 1588, 80339, 3612, 55750, 1586, 9108, 23600, 239, 5336, 10555, 56894, 31, 116255, 11145, 2181, 2182
Annotation Cluster 2	Enrichment Score: 5.74
GOTERM_BP_FAT	GO:0006631~fatty acid metabolic process	29	3.10415	0.000461935	2.4202e-07	425	366	16650	0.00124369	0.000177765	5.81162	55902, 122970, 2938, 126129, 51495, 3991, 9415, 51084, 5825, 3638, 10630, 5264, 51422, 2170, 11343, 3712, 5447, 54704, 9524, 26275, 79071, 22949, 23600, 239, 30, 31, 3248, 2181, 2182
GOTERM_BP_FAT	GO:0019752~carboxylic acid metabolic process	46	2.18174	0.0024783	1.29846e-06	425	826	16650	0.00665445	0.00051346	9.21844	6770, 669, 55902, 122970, 2938, 126129, 51495, 18, 2729, 3991, 9415, 51084, 58510, 5825, 3638, 10630, 5209, 1727, 2954, 3417, 5264, 51422, 2170, 11343, 1528, 883, 3712, 5860, 48, 5447, 9524, 54704, 957, 79071, 26275, 4190, 55577, 22949, 23600, 445, 239, 30, 31, 3248, 2181, 2182
GOTERM_BP_FAT	GO:0043436~oxoacid metabolic process	46	2.16861	0.00285397	1.49529e-06	425	831	16650	0.00765929	0.000512453	9.21844	6770, 669, 55902, 122970, 2938, 126129, 51495, 18, 2729, 3991, 9415, 51084, 58510, 5825, 3638, 10630, 5209, 1727, 2954, 3417, 5264, 51422, 2170, 11343, 1528, 883, 3712, 5860, 48, 5447, 9524, 54704, 957, 79071, 26275, 4190, 55577, 22949, 23600, 445, 239, 30, 31, 3248, 2181, 2182
GOTERM_BP_FAT	GO:0006082~organic acid metabolic process	47	2.03009	0.0123185	6.45435e-06	425	907	16650	0.0326437	0.00150743	9.41884	6770, 669, 55902, 122970, 2938, 126129, 51495, 18, 2729, 3991, 9415, 51084, 58510, 5825, 3638, 10630, 5209, 1727, 2954, 57412, 3417, 5264, 51422, 2170, 11343, 1528, 883, 3712, 5860, 48, 5447, 9524, 54704, 957, 79071, 26275, 4190, 55577, 22949, 23600, 445, 239, 30, 31, 3248, 2181, 2182
GOTERM_BP_FAT	GO:0032787~monocarboxylic acid metabolic process	34	2.38283	0.0131207	6.87468e-06	425	559	16650	0.0347322	0.00153576	6.81363	6770, 669, 55902, 122970, 2938, 126129, 51495, 3991, 9415, 51084, 5825, 3638, 10630, 5209, 3417, 5264, 51422, 2170, 11343, 3712, 5447, 9524, 54704, 957, 26275, 79071, 22949, 23600, 239, 30, 31, 3248, 2181, 2182
Annotation Cluster 3	Enrichment Score: 4.39
GOTERM_BP_FAT	GO:0001944~vasculature development	37	2.37628	0.00505252	2.64721e-06	425	610	16650	0.0135197	0.000716163	7.41483	5754, 5168, 5311, 133, 6461, 5310, 441478, 23554, 1950, 5613, 22899, 84700, 3198, 10630, 4638, 6943, 8877, 3553, 147372, 79625, 694, 1139, 2013, 1948, 51666, 113026, 857, 6997, 239, 1512, 6862, 7128, 6672, 3248, 2185, 83478, 54828
GOTERM_BP_FAT	GO:0072358~cardiovascular system development	49	2.03137	0.00740583	3.88024e-06	425	945	16650	0.0197545	0.000997114	9.81964	5311, 5168, 5754, 6445, 5310, 133, 6461, 441478, 23554, 1950, 5613, 10409, 22899, 84700, 3198, 10630, 4638, 6943, 8877, 147372, 3553, 7043, 79625, 2066, 6717, 694, 1139, 2013, 6546, 1948, 284086, 775, 51666, 22943, 113026, 857, 6997, 239, 1512, 6862, 7128, 6672, 3248, 4629, 83852, 2185, 83478, 4607, 54828
GOTERM_BP_FAT	GO:0072359~circulatory system development	49	2.03137	0.00740583	3.88024e-06	425	945	16650	0.0197545	0.000997114	9.81964	5311, 5168, 5754, 6445, 5310, 133, 6461, 441478, 23554, 1950, 5613, 10409, 22899, 84700, 3198, 10630, 4638, 6943, 8877, 147372, 3553, 7043, 79625, 2066, 6717, 694, 1139, 2013, 6546, 1948, 284086, 775, 51666, 22943, 113026, 857, 6997, 239, 1512, 6862, 7128, 6672, 3248, 4629, 83852, 2185, 83478, 4607, 54828
GOTERM_BP_FAT	GO:0048514~blood vessel morphogenesis	30	2.39367	0.047614	2.49518e-05	425	491	16650	0.120414	0.00400147	6.01202	5311, 133, 6461, 441478, 23554, 1950, 5613, 84700, 3198, 4638, 6943, 8877, 147372, 3553, 79625, 694, 1139, 1948, 51666, 113026, 857, 6997, 239, 1512, 6862, 7128, 3248, 2185, 83478, 54828
GOTERM_BP_FAT	GO:0001568~blood vessel development	32	2.17647	0.144541	7.57805e-05	425	576	16650	0.322725	0.00776327	6.41283	5754, 5311, 133, 6461, 5310, 441478, 23554, 1950, 5613, 84700, 3198, 4638, 6943, 8877, 147372, 3553, 79625, 694, 1139, 1948, 51666, 113026, 857, 6997, 239, 1512, 6862, 7128, 3248, 2185, 83478, 54828
GOTERM_BP_FAT	GO:0001525~angiogenesis	23	2.18174	1.80158	0.000952046	425	413	16650	0.992537	0.041695	4.60922	694, 6461, 1139, 133, 1948, 441478, 23554, 113026, 857, 6997, 1950, 5613, 239, 1512, 6943, 7128, 8877, 3553, 147372, 2185, 83478, 79625, 54828
GOTERM_BP_FAT	GO:0048646~anatomical structure formation involved in morphogenesis	46	1.5657	5.00832	0.00268836	425	1151	16650	0.999999	0.0804693	9.21844	5754, 6461, 133, 58, 441478, 3281, 23554, 1950, 57822, 5613, 3198, 10630, 80312, 6943, 51177, 286827, 8877, 3553, 147372, 256764, 1847, 87, 8898, 2201, 79625, 694, 1139, 5076, 1948, 4317, 22943, 113026, 857, 6997, 239, 1512, 3914, 6862, 7128, 4629, 57562, 2185, 2114, 83478, 2001, 54828
Annotation Cluster 4	Enrichment Score: 3.75
GOTERM_BP_FAT	GO:0048878~chemical homeostasis	58	2.1661	8.79764e-05	4.60931e-08	425	1049	16650	0.000236983	4.7401e-05	11.6232	6770, 9550, 5734, 23171, 5025, 57822, 288, 65010, 79888, 127124, 7851, 887, 706, 3712, 26154, 6549, 57835, 1139, 5076, 6647, 9448, 389015, 6546, 775, 9914, 239, 1512, 84502, 81855, 5836, 31, 6446, 81894, 4645, 286133, 5311, 212, 133, 5310, 51495, 2769, 2729, 6993, 3759, 2170, 48, 6717, 29116, 797, 23566, 857, 80339, 51312, 6387, 5336, 2185, 55013, 51289
GOTERM_BP_FAT	GO:0050801~ion homeostasis	41	2.2979	0.0029887	1.56588e-06	425	699	16650	0.00801941	0.000503107	8.21643	286133, 5311, 212, 9550, 133, 5310, 5734, 2769, 23171, 2729, 5025, 288, 65010, 127124, 3759, 887, 706, 6549, 48, 6717, 57835, 1139, 6647, 6546, 389015, 775, 9914, 797, 23566, 857, 51312, 6387, 239, 84502, 5336, 81855, 6446, 81894, 2185, 55013, 51289
GOTERM_BP_FAT	GO:0042592~homeostatic process	72	1.71471	0.0118213	6.19381e-06	425	1645	16650	0.0313469	0.00151545	14.4289	6770, 9079, 9550, 140609, 5734, 23171, 5025, 57822, 65010, 288, 79888, 57864, 127124, 7851, 887, 340719, 706, 3712, 26154, 6549, 57835, 6647, 1139, 5076, 9448, 389015, 6546, 775, 9914, 239, 1512, 84502, 81855, 31, 5836, 7128, 6446, 81894, 4645, 5311, 286133, 669, 212, 5310, 133, 2769, 51495, 18, 2729, 6993, 8792, 3759, 3553, 2170, 5284, 6717, 51218, 48, 58476, 29116, 797, 23566, 857, 80339, 5570,…
GOTERM_BP_FAT	GO:0055080~cation homeostasis	37	2.25432	0.0163119	8.5469e-06	425	643	16650	0.0429966	0.00168889	7.41483	286133, 5311, 212, 9550, 133, 5310, 5734, 2769, 5025, 288, 65010, 127124, 3759, 887, 6549, 48, 6717, 57835, 1139, 6647, 6546, 389015, 775, 9914, 797, 23566, 857, 6387, 51312, 84502, 5336, 81855, 6446, 81894, 2185, 55013, 51289
GOTERM_BP_FAT	GO:0098771~inorganic ion homeostasis	37	2.20293	0.0268078	1.4047e-05	425	658	16650	0.0696835	0.00257633	7.41483	286133, 5311, 212, 9550, 133, 5310, 5734, 2769, 5025, 288, 65010, 127124, 3759, 887, 6549, 48, 6717, 57835, 1139, 6647, 6546, 389015, 775, 9914, 797, 23566, 857, 6387, 51312, 84502, 5336, 81855, 6446, 81894, 2185, 55013, 51289
GOTERM_BP_FAT	GO:0030003~cellular cation homeostasis	33	2.25624	0.0551113	2.88818e-05	425	573	16650	0.138011	0.00449026	6.61323	286133, 5311, 212, 9550, 133, 5310, 5734, 2769, 5025, 65010, 127124, 3759, 887, 6549, 48, 6717, 57835, 1139, 6647, 6546, 389015, 775, 9914, 797, 23566, 857, 6387, 84502, 5336, 6446, 2185, 55013, 51289
GOTERM_BP_FAT	GO:0043269~regulation of ion transport	32	2.2629	0.0714669	3.7456e-05	425	554	16650	0.17519	0.00519194	6.41283	5311, 3742, 23171, 18, 3749, 5025, 1950, 288, 4638, 8792, 3759, 3553, 706, 55799, 6717, 6546, 1183, 818, 775, 5923, 9914, 23566, 857, 6387, 84502, 5336, 6446, 2185, 9132, 9465, 338440, 2182
GOTERM_BP_FAT	GO:0006873~cellular ion homeostasis	33	2.19868	0.0905098	4.74407e-05	425	588	16650	0.21647	0.0062355	6.61323	286133, 5311, 212, 9550, 133, 5310, 5734, 2769, 5025, 65010, 127124, 3759, 887, 6549, 48, 6717, 57835, 1139, 6647, 6546, 389015, 775, 9914, 797, 23566, 857, 6387, 84502, 5336, 6446, 2185, 55013, 51289
GOTERM_BP_FAT	GO:0030001~metal ion transport	41	1.97326	0.10363	5.43209e-05	425	814	16650	0.243706	0.00678967	8.21643	286133, 5311, 3742, 9550, 5310, 23171, 3749, 1027, 5025, 1950, 288, 4638, 127124, 3759, 11094, 706, 6549, 6717, 55799, 57835, 1139, 6546, 389015, 29986, 775, 818, 9914, 81539, 23566, 857, 51312, 6387, 84502, 5336, 6446, 81894, 2185, 55013, 9132, 1179, 9465
GOTERM_BP_FAT	GO:0051924~regulation of calcium ion transport	17	3.26471	0.133741	7.01149e-05	425	204	16650	0.302703	0.00764179	3.40681	5311, 6717, 55799, 6546, 818, 775, 9914, 857, 23566, 5025, 1950, 6387, 4638, 84502, 5336, 2185, 706
GOTERM_BP_FAT	GO:0070838~divalent metal ion transport	26	2.43681	0.141184	7.40193e-05	425	418	16650	0.316563	0.00789826	5.21042	5311, 5310, 5025, 1950, 4638, 3759, 11094, 706, 55799, 6717, 1139, 6546, 29986, 818, 775, 9914, 857, 23566, 6387, 51312, 84502, 5336, 2185, 81894, 1179, 55013
GOTERM_BP_FAT	GO:0055082~cellular chemical homeostasis	37	2.033	0.144477	7.57473e-05	425	713	16650	0.322609	0.00791762	7.41483	286133, 5311, 6770, 212, 9550, 133, 5310, 5734, 2769, 2729, 5025, 65010, 127124, 3759, 887, 6549, 48, 6717, 57835, 1139, 5076, 6647, 6546, 9448, 389015, 775, 9914, 797, 23566, 857, 6387, 84502, 5336, 6446, 2185, 55013, 51289
GOTERM_BP_FAT	GO:0072511~divalent inorganic cation transport	26	2.41945	0.157544	8.26027e-05	425	421	16650	0.346074	0.00798233	5.21042	5311, 5310, 5025, 1950, 4638, 3759, 11094, 706, 55799, 6717, 1139, 6546, 29986, 818, 775, 9914, 857, 23566, 6387, 51312, 84502, 5336, 2185, 81894, 1179, 55013
GOTERM_BP_FAT	GO:0010959~regulation of metal ion transport	22	2.67665	0.159162	8.34521e-05	425	322	16650	0.348924	0.00791534	4.40882	5311, 55799, 6717, 6546, 818, 775, 9914, 23171, 857, 23566, 5025, 1950, 288, 6387, 4638, 84502, 5336, 6446, 3759, 2185, 9465, 706
GOTERM_BP_FAT	GO:0055065~metal ion homeostasis	31	2.17647	0.192187	0.000100783	425	558	16650	0.404441	0.00905098	6.21242	5311, 286133, 212, 5310, 133, 5734, 2769, 5025, 288, 3759, 887, 6717, 48, 1139, 6647, 6546, 775, 9914, 797, 23566, 857, 6387, 51312, 84502, 5336, 81855, 6446, 81894, 2185, 55013, 51289
GOTERM_BP_FAT	GO:0006812~cation transport	45	1.80814	0.312044	0.00016373	425	975	16650	0.569139	0.0119561	9.01804	286133, 5311, 3742, 9550, 5310, 23171, 3749, 1027, 5025, 1950, 288, 4638, 127124, 3759, 11094, 1528, 706, 6549, 6717, 55799, 57835, 1139, 6546, 389015, 29986, 775, 818, 9914, 81539, 23566, 857, 114134, 51312, 6387, 84502, 5336, 6446, 81894, 2185, 1143, 55013, 9132, 1179, 9465, 154091
GOTERM_BP_FAT	GO:0006875~cellular metal ion homeostasis	27	2.15431	0.703253	0.000369685	425	491	16650	0.850622	0.0211361	5.41082	5311, 286133, 212, 5310, 133, 5734, 2769, 5025, 3759, 887, 6717, 48, 1139, 6647, 6546, 775, 9914, 797, 857, 23566, 6387, 84502, 5336, 6446, 2185, 55013, 51289
GOTERM_BP_FAT	GO:0019725~cellular homeostasis	39	1.83419	0.713741	0.000375217	425	833	16650	0.854813	0.0209826	7.81563	286133, 5311, 6770, 212, 9550, 133, 5310, 5734, 2769, 2729, 5025, 65010, 127124, 3759, 887, 26154, 6549, 48, 6717, 51218, 57835, 1139, 5076, 6647, 6546, 9448, 389015, 775, 9914, 797, 23566, 857, 6387, 84502, 5336, 6446, 2185, 55013, 51289
GOTERM_BP_FAT	GO:0006816~calcium ion transport	22	2.33572	1.01111	0.0005323	425	369	16650	0.935288	0.026743	4.40882	5311, 6717, 55799, 5310, 1139, 6546, 818, 775, 9914, 857, 23566, 5025, 1950, 6387, 4638, 84502, 5336, 2185, 1179, 55013, 11094, 706
GOTERM_BP_FAT	GO:0098655~cation transmembrane transport	33	1.83901	2.14685	0.00113639	425	703	16650	0.99711	0.0475542	6.61323	5311, 286133, 3742, 9550, 5310, 23171, 3749, 5025, 288, 127124, 3759, 11094, 1528, 6549, 55799, 6717, 57835, 1139, 6546, 389015, 29986, 775, 9914, 857, 51312, 84502, 5336, 2185, 81894, 1143, 9132, 55013, 9465
GOTERM_BP_FAT	GO:0051928~positive regulation of calcium ion transport	10	3.73109	2.71205	0.0014395	425	105	16650	0.999393	0.054171	2.00401	5311, 6387, 6717, 4638, 5336, 9914, 857, 23566, 5025, 706
GOTERM_BP_FAT	GO:0098662~inorganic cation transmembrane transport	30	1.85086	3.32947	0.00177252	425	635	16650	0.999891	0.0622221	6.01202	5311, 286133, 3742, 9550, 5310, 23171, 3749, 288, 127124, 3759, 11094, 1528, 6549, 55799, 6717, 57835, 6546, 389015, 29986, 775, 9914, 857, 51312, 84502, 5336, 2185, 81894, 9132, 55013, 9465
GOTERM_BP_FAT	GO:0006874~cellular calcium ion homeostasis	21	2.0934	5.05869	0.00271607	425	393	16650	0.999999	0.0807959	4.20842	5311, 6717, 5310, 1139, 133, 6546, 5734, 2769, 775, 9914, 797, 23566, 857, 5025, 6387, 84502, 5336, 2185, 887, 55013, 51289
GOTERM_BP_FAT	GO:0072507~divalent inorganic cation homeostasis	22	1.99049	6.88771	0.00373196	425	433	16650	1	0.101839	4.40882	5311, 6717, 5310, 1139, 133, 6546, 5734, 775, 2769, 9914, 797, 23566, 857, 5025, 288, 6387, 84502, 5336, 2185, 887, 55013, 51289
GOTERM_BP_FAT	GO:0055074~calcium ion homeostasis	21	2.03137	7.01675	0.00380435	425	405	16650	1	0.103166	4.20842	5311, 6717, 5310, 1139, 133, 6546, 5734, 2769, 775, 9914, 797, 23566, 857, 5025, 6387, 84502, 5336, 2185, 887, 55013, 51289
GOTERM_BP_FAT	GO:0007204~positive regulation of cytosolic calcium ion concentration	16	2.3302	7.15866	0.00388406	425	269	16650	1	0.10412	3.20641	5311, 6717, 5310, 133, 6546, 5734, 2769, 775, 857, 23566, 5025, 84502, 5336, 2185, 887, 51289
GOTERM_BP_FAT	GO:0072503~cellular divalent inorganic cation homeostasis	21	1.99202	8.65255	0.0047303	425	413	16650	1	0.120429	4.20842	5311, 6717, 5310, 1139, 133, 6546, 5734, 2769, 775, 9914, 797, 23566, 857, 5025, 6387, 84502, 5336, 2185, 887, 55013, 51289
GOTERM_BP_FAT	GO:0051480~regulation of cytosolic calcium ion concentration	16	2.14666	14.3773	0.00809938	425	292	16650	1	0.175273	3.20641	5311, 6717, 5310, 133, 6546, 5734, 2769, 775, 857, 23566, 5025, 84502, 5336, 2185, 887, 51289
GOTERM_BP_FAT	GO:0070509~calcium ion import	10	2.43332	34.9381	0.0222683	425	161	16650	1	0.312538	2.00401	5311, 6387, 6717, 6546, 84502, 5336, 775, 9914, 2185, 55013
Annotation Cluster 5	Enrichment Score: 3.54
GOTERM_BP_FAT	GO:0035384~thioester biosynthetic process	10	6.02715	0.0713763	3.74085e-05	425	65	16650	0.174989	0.00532903	2.00401	55902, 122970, 9524, 54704, 641372, 31, 79071, 55750, 2181, 2182
GOTERM_BP_FAT	GO:0071616~acyl-CoA biosynthetic process	10	6.02715	0.0713763	3.74085e-05	425	65	16650	0.174989	0.00532903	2.00401	55902, 122970, 9524, 54704, 641372, 31, 79071, 55750, 2181, 2182
GOTERM_BP_FAT	GO:0044272~sulfur compound biosynthetic process	17	3.26471	0.133741	7.01149e-05	425	204	16650	0.302703	0.00764179	3.40681	122970, 55902, 2938, 54704, 9524, 8509, 64579, 79071, 2729, 55750, 2952, 31, 2954, 641372, 79017, 2181, 2182
GOTERM_BP_FAT	GO:0035338~long-chain fatty-acyl-CoA biosynthetic process	8	7.46218	0.157364	8.25085e-05	425	42	16650	0.345757	0.00812597	1.60321	122970, 9524, 641372, 31, 79071, 55750, 2181, 2182
GOTERM_BP_FAT	GO:0046949~fatty-acyl-CoA biosynthetic process	8	7.28865	0.183866	9.64161e-05	425	43	16650	0.390914	0.00881441	1.60321	122970, 9524, 641372, 31, 79071, 55750, 2181, 2182
GOTERM_BP_FAT	GO:0035336~long-chain fatty-acyl-CoA metabolic process	8	6.8133	0.285851	0.000149968	425	46	16650	0.537538	0.0114443	1.60321	122970, 9524, 641372, 31, 79071, 55750, 2181, 2182
GOTERM_BP_FAT	GO:0035337~fatty-acyl-CoA metabolic process	8	6.39616	0.429331	0.000225396	425	49	16650	0.686237	0.0151358	1.60321	122970, 9524, 641372, 31, 79071, 55750, 2181, 2182
GOTERM_BP_FAT	GO:0051186~cofactor metabolic process	23	2.34041	0.710593	0.000373557	425	385	16650	0.853567	0.0211203	4.60922	5860, 212, 669, 122970, 55902, 54704, 9524, 957, 51522, 79071, 23171, 4190, 645, 55750, 9540, 5209, 31, 641372, 3417, 51422, 2181, 2182, 706
GOTERM_BP_FAT	GO:0006637~acyl-CoA metabolic process	10	4.08088	1.43821	0.0007587	425	96	16650	0.979813	0.0348572	2.00401	55902, 122970, 9524, 54704, 641372, 31, 79071, 55750, 2181, 2182
GOTERM_BP_FAT	GO:0035383~thioester metabolic process	10	4.08088	1.43821	0.0007587	425	96	16650	0.979813	0.0348572	2.00401	55902, 122970, 9524, 54704, 641372, 31, 79071, 55750, 2181, 2182
GOTERM_BP_FAT	GO:0051188~cofactor biosynthetic process	14	2.99711	1.59876	0.000844044	425	183	16650	0.986988	0.0383611	2.80561	5860, 122970, 55902, 212, 54704, 9524, 51522, 79071, 55750, 31, 641372, 2181, 2182, 706
GOTERM_BP_FAT	GO:0006732~coenzyme metabolic process	19	2.36303	2.35033	0.00124533	425	315	16650	0.998351	0.049968	3.80762	5860, 122970, 55902, 669, 54704, 9524, 957, 79071, 23171, 4190, 55750, 9540, 5209, 31, 641372, 3417, 51422, 2181, 2182
GOTERM_BP_FAT	GO:0006790~sulfur compound metabolic process	21	2.21157	2.69828	0.00143209	425	372	16650	0.99937	0.0546998	4.20842	122970, 55902, 2938, 6647, 54704, 9524, 8509, 64579, 79071, 2729, 55750, 27233, 2952, 31, 2954, 641372, 79017, 3417, 2181, 2182, 79625
GOTERM_BP_FAT	GO:0009108~coenzyme biosynthetic process	11	3.01357	6.73288	0.00364524	425	143	16650	1	0.100657	2.20441	5860, 55902, 122970, 9524, 54704, 641372, 31, 79071, 55750, 2181, 2182
Annotation Cluster 6	Enrichment Score: 3.49
GOTERM_BP_FAT	GO:0006694~steroid biosynthetic process	15	4.02498	0.0421468	2.20862e-05	425	146	16650	0.107357	0.00377846	3.00601	6770, 5447, 6647, 133, 3291, 1588, 3292, 1586, 23600, 3638, 1583, 1727, 3553, 51422, 706
GOTERM_BP_FAT	GO:0008202~steroid metabolic process	19	2.69693	0.505891	0.000265687	425	276	16650	0.744962	0.0171468	3.80762	6770, 5447, 6647, 133, 3291, 1588, 3292, 3991, 1586, 23600, 8630, 3638, 1583, 30, 1727, 3553, 10901, 51422, 706
GOTERM_BP_FAT	GO:0016125~sterol metabolic process	10	3.03694	10.459	0.00577126	425	129	16650	1	0.136996	2.00401	6770, 3638, 5447, 6647, 1583, 1727, 51422, 1588, 3991, 1586
Annotation Cluster 7	Enrichment Score: 3.46
GOTERM_CC_FAT	GO:0031907~microbody lumen	8	6.1771	0.392635	0.000272024	409	46	14527	0.130739	0.0676582	1.60321	23600, 5825, 122970, 30, 641372, 3417, 5264, 196743
GOTERM_CC_FAT	GO:0005782~peroxisomal matrix	8	6.1771	0.392635	0.000272024	409	46	14527	0.130739	0.0676582	1.60321	23600, 5825, 122970, 30, 641372, 3417, 5264, 196743
GOTERM_CC_FAT	GO:0044438~microbody part	11	4.20109	0.399433	0.000276743	409	93	14527	0.132849	0.046403	2.20441	23600, 5825, 122970, 30, 641372, 3417, 5264, 10901, 196743, 2181, 2182
GOTERM_CC_FAT	GO:0044439~peroxisomal part	11	4.20109	0.399433	0.000276743	409	93	14527	0.132849	0.046403	2.20441	23600, 5825, 122970, 30, 641372, 3417, 5264, 10901, 196743, 2181, 2182
GOTERM_CC_FAT	GO:0042579~microbody	13	3.42028	0.608132	0.000421749	409	135	14527	0.195268	0.0528631	2.60521	23600, 5825, 122970, 6647, 30, 641372, 3417, 5264, 10901, 196743, 2181, 84263, 2182
GOTERM_CC_FAT	GO:0005777~peroxisome	13	3.42028	0.608132	0.000421749	409	135	14527	0.195268	0.0528631	2.60521	23600, 5825, 122970, 6647, 30, 641372, 3417, 5264, 10901, 196743, 2181, 84263, 2182
KEGG_PATHWAY	hsa:04146Peroxisome	10	4.16265	0.753572	0.000591499	200	83	6910	0.125164	0.0263892	2.00401	23600, 5825, 6647, 30, 3417, 5264, 10901, 196743, 2181, 2182
Annotation Cluster 8	Enrichment Score: 3.37
GOTERM_BP_FAT	GO:0006811~ion transport	68	1.82716	0.00273078	1.43074e-06	425	1458	16650	0.00732989	0.000525353	13.6273	9550, 23171, 10955, 79905, 5025, 162515, 288, 65010, 127124, 51422, 11094, 706, 1528, 6549, 55799, 57835, 219855, 1139, 389015, 1183, 6546, 29986, 775, 5923, 9914, 84502, 81855, 31, 6446, 81894, 1143, 1179, 338440, 154091, 5311, 286133, 3742, 5310, 18, 3749, 1027, 1950, 6539, 5825, 51449, 4638, 10630, 8792, 11309, 3553, 3759, 9635, 2170, 6812, 6717, 818, 81539, 23566, 857, 114134, 51312, 6387, 53…
GOTERM_BP_FAT	GO:0030001~metal ion transport	41	1.97326	0.10363	5.43209e-05	425	814	16650	0.243706	0.00678967	8.21643	286133, 5311, 3742, 9550, 5310, 23171, 3749, 1027, 5025, 1950, 288, 4638, 127124, 3759, 11094, 706, 6549, 6717, 55799, 57835, 1139, 6546, 389015, 29986, 775, 818, 9914, 81539, 23566, 857, 51312, 6387, 84502, 5336, 6446, 81894, 2185, 55013, 9132, 1179, 9465
GOTERM_BP_FAT	GO:0034220~ion transmembrane transport	46	1.87136	0.1171	6.13858e-05	425	963	16650	0.27069	0.00714832	9.21844	286133, 5311, 3742, 9550, 5310, 23171, 3749, 5025, 162515, 288, 65010, 51449, 127124, 3759, 9635, 51422, 11094, 1528, 6549, 6717, 55799, 57835, 1139, 219855, 6546, 1183, 389015, 29986, 775, 5923, 9914, 857, 51312, 84502, 5336, 81855, 31, 6446, 81894, 2185, 1143, 55013, 1179, 9132, 9465, 338440
GOTERM_BP_FAT	GO:0098660~inorganic ion transmembrane transport	37	1.99935	0.201669	0.00010576	425	725	16650	0.41949	0.00917542	7.41483	5311, 286133, 3742, 9550, 5310, 23171, 3749, 288, 65010, 51449, 127124, 3759, 9635, 11094, 1528, 6549, 55799, 6717, 57835, 219855, 6546, 1183, 389015, 29986, 775, 9914, 857, 51312, 84502, 5336, 81894, 2185, 55013, 1179, 9132, 9465, 338440
GOTERM_BP_FAT	GO:0006812~cation transport	45	1.80814	0.312044	0.00016373	425	975	16650	0.569139	0.0119561	9.01804	286133, 5311, 3742, 9550, 5310, 23171, 3749, 1027, 5025, 1950, 288, 4638, 127124, 3759, 11094, 1528, 706, 6549, 6717, 55799, 57835, 1139, 6546, 389015, 29986, 775, 818, 9914, 81539, 23566, 857, 114134, 51312, 6387, 84502, 5336, 6446, 81894, 2185, 1143, 55013, 9132, 1179, 9465, 154091
GOTERM_BP_FAT	GO:0055085~transmembrane transport	56	1.65952	0.387588	0.000203441	425	1322	16650	0.64873	0.0140384	11.2224	9550, 23171, 5025, 162515, 288, 65010, 57864, 29957, 127124, 55640, 51422, 11094, 1528, 26154, 6549, 55799, 57835, 1139, 219855, 389015, 6546, 1183, 29986, 775, 5923, 9914, 84502, 81855, 31, 6446, 81894, 1143, 1179, 338440, 154091, 286133, 5311, 3742, 5310, 3749, 6539, 5825, 51449, 3759, 9635, 6717, 5243, 81539, 857, 114134, 51312, 5336, 2185, 55013, 9132, 9465
GOTERM_BP_FAT	GO:0098655~cation transmembrane transport	33	1.83901	2.14685	0.00113639	425	703	16650	0.99711	0.0475542	6.61323	5311, 286133, 3742, 9550, 5310, 23171, 3749, 5025, 288, 127124, 3759, 11094, 1528, 6549, 55799, 6717, 57835, 1139, 6546, 389015, 29986, 775, 9914, 857, 51312, 84502, 5336, 2185, 81894, 1143, 9132, 55013, 9465
GOTERM_BP_FAT	GO:0098662~inorganic cation transmembrane transport	30	1.85086	3.32947	0.00177252	425	635	16650	0.999891	0.0622221	6.01202	5311, 286133, 3742, 9550, 5310, 23171, 3749, 288, 127124, 3759, 11094, 1528, 6549, 55799, 6717, 57835, 6546, 389015, 29986, 775, 9914, 857, 51312, 84502, 5336, 2185, 81894, 9132, 55013, 9465
GOTERM_MF_FAT	GO:0008324~cation transmembrane transporter activity	28	1.72016	10.7516	0.00706543	409	616	15478	0.999664	0.304796	5.61122	5311, 3742, 9550, 5310, 3749, 5025, 6539, 127124, 3759, 11094, 1528, 6549, 55799, 57835, 1139, 6546, 389015, 29986, 775, 9914, 81539, 114134, 51312, 81894, 1143, 9132, 55013, 154091
GOTERM_MF_FAT	GO:0046873~metal ion transmembrane transporter activity	20	1.79353	23.4237	0.0164986	409	422	15478	1	0.397809	4.00802	5311, 6549, 3742, 55799, 57835, 5310, 6546, 389015, 29986, 775, 9914, 81539, 3749, 6539, 51312, 3759, 81894, 55013, 9132, 11094
GOTERM_MF_FAT	GO:0022890~inorganic cation transmembrane transporter activity	23	1.68031	26.9842	0.0194133	409	518	15478	1	0.395033	4.60922	5311, 6549, 55799, 3742, 57835, 9550, 5310, 6546, 389015, 29986, 775, 9914, 81539, 3749, 6539, 51312, 127124, 3759, 81894, 55013, 9132, 11094, 1528
Annotation Cluster 9	Enrichment Score: 3.32
GOTERM_BP_FAT	GO:0044283~small molecule biosynthetic process	31	2.48867	0.0158086	8.28317e-06	425	488	16650	0.0416979	0.00170224	6.21242	6770, 669, 55902, 133, 51495, 18, 9415, 5825, 3638, 117283, 1727, 8877, 3553, 51422, 11343, 883, 5447, 6647, 9524, 8850, 79071, 4190, 3292, 3612, 23600, 239, 445, 5336, 31, 2185, 2181
GOTERM_BP_FAT	GO:0072330~monocarboxylic acid biosynthetic process	14	2.94877	1.85558	0.000980836	425	186	16650	0.993565	0.0422109	2.80561	6770, 55902, 9524, 51495, 79071, 9415, 23600, 239, 5825, 3638, 31, 51422, 2181, 11343
GOTERM_BP_FAT	GO:0046394~carboxylic acid biosynthetic process	17	2.54198	2.18729	0.00115803	425	262	16650	0.997415	0.0480473	3.40681	6770, 55902, 9524, 51495, 79071, 18, 9415, 23600, 239, 5825, 445, 3638, 31, 51422, 2181, 11343, 883
GOTERM_BP_FAT	GO:0006633~fatty acid biosynthetic process	12	3.24219	2.31082	0.00122415	425	145	16650	0.998161	0.0495256	2.40481	55902, 5825, 239, 3638, 9524, 31, 51495, 79071, 51422, 2181, 11343, 9415
GOTERM_BP_FAT	GO:0016053~organic acid biosynthetic process	17	2.39568	3.96978	0.00212003	425	278	16650	0.999982	0.0701682	3.40681	6770, 55902, 9524, 51495, 79071, 18, 9415, 23600, 239, 5825, 445, 3638, 31, 51422, 2181, 11343, 883
Annotation Cluster 10	Enrichment Score: 3.31
GOTERM_BP_FAT	GO:0051899~membrane depolarization	11	4.73562	0.200859	0.000105335	425	91	16650	0.41822	0.00929554	2.20441	288, 239, 6546, 775, 23171, 3759, 2729, 857, 5025, 11094, 706
GOTERM_BP_FAT	GO:0042391~regulation of membrane potential	23	2.50294	0.279744	0.000146759	425	360	16650	0.529845	0.0113696	4.60922	5311, 6717, 23593, 1139, 6647, 6546, 775, 23171, 18, 2729, 857, 5025, 65010, 288, 239, 3759, 2185, 1143, 1269, 11094, 9465, 8898, 706
GOTERM_BP_FAT	GO:2000021~regulation of ion homeostasis	14	2.75613	3.39207	0.0018064	425	199	16650	0.999908	0.0625219	2.80561	5311, 288, 6717, 239, 6546, 84502, 5336, 775, 23171, 2729, 2185, 857, 5025, 706
GOTERM_BP_FAT	GO:0001508~action potential	11	3.26471	3.81562	0.00203616	425	132	16650	0.999972	0.0679229	2.20441	288, 6717, 6546, 775, 23171, 3759, 857, 1143, 1269, 5025, 9465
Annotation Cluster 11	Enrichment Score: 3.24
GOTERM_BP_FAT	GO:0044282~small molecule catabolic process	24	2.75729	0.0436077	2.28519e-05	425	341	16650	0.110865	0.00378334	4.80962	3712, 5860, 122970, 3628, 2710, 126129, 219, 26275, 18, 55577, 3991, 3612, 9108, 51084, 58510, 23600, 5825, 30, 5209, 2954, 3632, 5264, 8898, 883
GOTERM_BP_FAT	GO:0046395~carboxylic acid catabolic process	16	3.23105	0.262132	0.000137508	425	194	16650	0.506936	0.0108198	3.20641	5860, 3712, 122970, 126129, 26275, 18, 55577, 3991, 51084, 58510, 23600, 5825, 30, 2954, 5264, 883
GOTERM_BP_FAT	GO:0016054~organic acid catabolic process	16	2.82353	1.11127	0.00058531	425	222	16650	0.950735	0.0285326	3.20641	5860, 3712, 122970, 126129, 26275, 18, 55577, 3991, 51084, 58510, 23600, 5825, 30, 2954, 5264, 883
GOTERM_BP_FAT	GO:0072329~monocarboxylic acid catabolic process	9	3.39027	9.25865	0.00507737	425	104	16650	1	0.126214	1.80361	23600, 51084, 3712, 5825, 30, 126129, 26275, 5264, 3991
GOTERM_BP_FAT	GO:0009062~fatty acid catabolic process	8	3.60243	12.083	0.00672426	425	87	16650	1	0.15228	1.60321	23600, 3712, 5825, 30, 126129, 26275, 5264, 3991
Annotation Cluster 12	Enrichment Score: 3.22
GOTERM_BP_FAT	GO:0006869~lipid transport	21	2.63688	0.294773	0.000154655	425	312	16650	0.548554	0.0114599	4.20842	6770, 26154, 148229, 5243, 388121, 857, 5025, 1950, 5825, 8792, 31, 11309, 57488, 3553, 5306, 51422, 2170, 2181, 338440, 2182, 706
GOTERM_BP_FAT	GO:0010876~lipid localization	21	2.40557	0.970914	0.000511042	425	342	16650	0.92781	0.0264644	4.20842	6770, 26154, 148229, 5243, 388121, 857, 5025, 1950, 5825, 8792, 31, 11309, 57488, 3553, 5306, 51422, 2170, 2181, 338440, 2182, 706
GOTERM_MF_FAT	GO:0005319~lipid transporter activity	10	3.37889	4.44566	0.00283071	409	112	15478	0.959138	0.191982	2.00401	148229, 26154, 6770, 5825, 5243, 388121, 11309, 5306, 2170, 338440
Annotation Cluster 13	Enrichment Score: 3.08
GOTERM_BP_FAT	GO:0006641~triglyceride metabolic process	15	5.70531	0.000649719	3.40406e-07	425	103	16650	0.00174884	0.000194466	3.00601	2710, 23259, 23171, 857, 80339, 3991, 79888, 3638, 10555, 56894, 116255, 84803, 2170, 11343, 2182
GOTERM_BP_FAT	GO:0006639~acylglycerol metabolic process	15	4.98006	0.00348239	1.82454e-06	425	118	16650	0.00933793	0.000551718	3.00601	2710, 23259, 23171, 857, 80339, 3991, 79888, 3638, 10555, 56894, 116255, 84803, 2170, 11343, 2182
GOTERM_BP_FAT	GO:0006638~neutral lipid metabolic process	15	4.93821	0.00385654	2.02058e-06	425	119	16650	0.010336	0.000577046	3.00601	2710, 23259, 23171, 857, 80339, 3991, 79888, 3638, 10555, 56894, 116255, 84803, 2170, 11343, 2182
GOTERM_BP_FAT	GO:0019432~triglyceride biosynthetic process	8	7.83529	0.113645	5.95736e-05	425	40	16650	0.263861	0.00726719	1.60321	79888, 2710, 56894, 10555, 116255, 23171, 84803, 80339
GOTERM_BP_FAT	GO:0046463~acylglycerol biosynthetic process	8	7.46218	0.157364	8.25085e-05	425	42	16650	0.345757	0.00812597	1.60321	79888, 2710, 56894, 10555, 116255, 23171, 84803, 80339
GOTERM_BP_FAT	GO:0046460~neutral lipid biosynthetic process	8	7.46218	0.157364	8.25085e-05	425	42	16650	0.345757	0.00812597	1.60321	79888, 2710, 56894, 10555, 116255, 23171, 84803, 80339
KEGG_PATHWAY	hsa:00561Glycerolipid metabolism	9	5.36121	0.292104	0.000228791	200	58	6910	0.0503983	0.0170898	1.80361	2710, 56894, 10555, 219, 116255, 84803, 80339, 55750, 11343
GOTERM_MF_FAT	GO:0016411~acylglycerol O-acyltransferase activity	6	8.10933	1.18008	0.000739712	409	28	15478	0.565997	0.129874	1.2024	79888, 56894, 10555, 116255, 84803, 80339
GOTERM_MF_FAT	GO:0008374~O-acyltransferase activity	7	5.40622	2.74597	0.00173416	409	49	15478	0.858835	0.195502	1.40281	79888, 126129, 56894, 10555, 116255, 84803, 80339
GOTERM_BP_FAT	GO:0006654~phosphatidic acid biosynthetic process	6	6.71597	3.39574	0.00180839	425	35	16650	0.999909	0.0621706	1.2024	79888, 56894, 10555, 23259, 23171, 84803
GOTERM_BP_FAT	GO:0046473~phosphatidic acid metabolic process	6	6.71597	3.39574	0.00180839	425	35	16650	0.999909	0.0621706	1.2024	79888, 56894, 10555, 23259, 23171, 84803
GOTERM_MF_FAT	GO:0016746~transferase activity, transferring acyl groups	15	2.13403	16.4093	0.0111107	409	266	15478	0.999997	0.34302	3.00601	212, 55304, 126129, 8850, 79071, 80339, 7051, 79888, 29800, 30, 56894, 10555, 79017, 116255, 84803
GOTERM_MF_FAT	GO:0003841~1-acylglycerol-3-phosphate O-acyltransferase activity	4	7.96706	18.7667	0.0128726	409	19	15478	1	0.366632	0.801603	79888, 56894, 10555, 84803
GOTERM_MF_FAT	GO:0042171~lysophosphatidic acid acyltransferase activity	4	7.5687	21.3424	0.0148532	409	20	15478	1	0.382632	0.801603	79888, 56894, 10555, 84803
GOTERM_MF_FAT	GO:0071617~lysophospholipid acyltransferase activity	4	7.5687	21.3424	0.0148532	409	20	15478	1	0.382632	0.801603	79888, 56894, 10555, 84803
GOTERM_MF_FAT	GO:0016747~transferase activity, transferring acyl groups other than amino-acyl groups	13	2.15774	25.5894	0.018256	409	228	15478	1	0.397642	2.60521	212, 55304, 8850, 126129, 79071, 80339, 79888, 29800, 30, 56894, 10555, 116255, 84803
GOTERM_BP_FAT	GO:0016024~CDP-diacylglycerol biosynthetic process	3	9.04072	55.8433	0.0419229	425	13	16650	1	0.430624	0.601202	56894, 10555, 84803
GOTERM_BP_FAT	GO:0046341~CDP-diacylglycerol metabolic process	3	8.39496	60.9741	0.048103	425	14	16650	1	0.460315	0.601202	56894, 10555, 84803
KEGG_PATHWAY	hsa:00564Glycerophospholipid metabolism	7	2.54579	51.9012	0.0556421	200	95	6910	0.999998	0.444627	1.40281	56994, 79888, 56894, 10555, 23171, 11145, 84803
Annotation Cluster 14	Enrichment Score: 2.96
GOTERM_BP_FAT	GO:0019751~polyol metabolic process	13	4.71569	0.0372797	1.95352e-05	425	108	16650	0.0955707	0.00345784	2.60521	3706, 117283, 3628, 2710, 5336, 3632, 116255, 8877, 113026, 2185, 3612, 8898, 9108
GOTERM_BP_FAT	GO:0043647~inositol phosphate metabolic process	10	5.76125	0.102857	5.39155e-05	425	68	16650	0.242128	0.00690706	2.00401	3706, 117283, 3628, 5336, 3632, 113026, 2185, 3612, 8898, 9108
GOTERM_BP_FAT	GO:0046855~inositol phosphate dephosphorylation	5	17.8075	0.226329	0.000118707	425	11	16650	0.456881	0.00979729	1.002	3628, 3632, 3612, 8898, 9108
GOTERM_BP_FAT	GO:0046174~polyol catabolic process	6	11.1933	0.289562	0.000151918	425	21	16650	0.542153	0.0114228	1.2024	3628, 2710, 3632, 3612, 8898, 9108
GOTERM_BP_FAT	GO:0046838~phosphorylated carbohydrate dephosphorylation	5	16.3235	0.332512	0.000174487	425	12	16650	0.592327	0.0125584	1.002	3628, 3632, 3612, 8898, 9108
GOTERM_BP_FAT	GO:0071545~inositol phosphate catabolic process	5	15.0679	0.470356	0.000246983	425	13	16650	0.719208	0.016152	1.002	3628, 3632, 3612, 8898, 9108
GOTERM_BP_FAT	GO:1901616~organic hydroxy compound catabolic process	8	5.59664	0.992215	0.000522307	425	56	16650	0.931874	0.0267705	1.60321	4129, 3628, 2710, 3632, 219, 3612, 8898, 9108
GOTERM_BP_FAT	GO:0046164~alcohol catabolic process	7	6.68867	1.05617	0.000556145	425	41	16650	0.942759	0.0276545	1.40281	3628, 2710, 3632, 219, 3612, 8898, 9108
KEGG_PATHWAY	hsa:00562Inositol phosphate metabolism	9	4.37958	1.17302	0.000922532	200	71	6910	0.188271	0.0293588	1.80361	3706, 3628, 5336, 3632, 5287, 113026, 3612, 8898, 9108
KEGG_PATHWAY	hsa:04070Phosphatidylinositol signaling system	10	3.52551	2.46989	0.00195429	200	98	6910	0.357315	0.0537633	2.00401	3706, 117283, 3628, 5336, 3632, 5287, 113026, 3612, 8898, 9108
GOTERM_BP_FAT	GO:0046434~organophosphate catabolic process	9	2.89007	21.8411	0.0128279	425	122	16650	1	0.231599	1.80361	5168, 10924, 3628, 5336, 3632, 23171, 3612, 8898, 9108
GOTERM_BP_FAT	GO:0046839~phospholipid dephosphorylation	4	4.47731	68.6036	0.0588902	425	35	16650	1	0.509607	0.801603	54886, 3632, 8898, 9108
GOTERM_MF_FAT	GO:0052745~inositol phosphate phosphatase activity	3	5.97529	77.3007	0.0882902	409	19	15478	1	0.674089	0.601202	3628, 3632, 3612
GOTERM_BP_FAT	GO:0046856~phosphatidylinositol dephosphorylation	3	4.89706	91.9725	0.12379	425	24	16650	1	0.683906	0.601202	3632, 8898, 9108
Annotation Cluster 15	Enrichment Score: 2.87
GOTERM_BP_FAT	GO:0051270~regulation of cellular component movement	43	2.10048	0.014923	7.81909e-06	425	802	16650	0.0394084	0.00167384	8.61723	1601, 5168, 9079, 8519, 5734, 2252, 1027, 57111, 1950, 5613, 10630, 4638, 8877, 104, 147372, 3759, 3554, 5962, 87, 81029, 2066, 6717, 5793, 9423, 6546, 2013, 775, 9732, 857, 1588, 6997, 239, 6387, 1512, 94241, 6672, 6446, 54986, 2185, 4607, 11009, 54828, 23380
GOTERM_BP_FAT	GO:0006928~movement of cell or subcellular component	73	1.59325	0.115354	6.04698e-05	425	1795	16650	0.267246	0.0072052	14.6293	5168, 9079, 5734, 23171, 25924, 2252, 288, 51177, 8877, 340719, 5268, 87, 706, 2066, 5793, 6647, 1139, 2013, 6546, 1948, 775, 1588, 4192, 239, 1512, 94241, 9050, 6446, 4607, 11009, 54828, 1601, 5754, 221692, 8519, 58, 57111, 1027, 1950, 5613, 4638, 10630, 8792, 4983, 104, 3759, 3553, 147372, 3554, 5962, 1269, 6477, 79625, 3730, 81029, 6717, 694, 9423, 29116, 9732, 857, 6997, 4486, 6387, 23284, 68…
GOTERM_BP_FAT	GO:0040012~regulation of locomotion	37	1.88741	0.616143	0.000323759	425	768	16650	0.810817	0.0191747	7.41483	1601, 9079, 5168, 8519, 5734, 2252, 57111, 1950, 5613, 4638, 1132, 8877, 104, 147372, 3554, 5962, 81029, 2066, 5793, 9423, 6546, 2013, 1948, 9732, 1588, 6997, 6387, 239, 1512, 94241, 6672, 6446, 54986, 2185, 11009, 54828, 23380
GOTERM_BP_FAT	GO:0030334~regulation of cell migration	34	1.94453	0.665941	0.000350009	425	685	16650	0.834711	0.0202475	6.81363	1601, 9079, 5168, 8519, 5734, 2252, 57111, 5613, 4638, 8877, 104, 147372, 3554, 5962, 2066, 81029, 5793, 9423, 6546, 2013, 9732, 1588, 6997, 6387, 239, 1512, 94241, 6672, 6446, 54986, 2185, 11009, 54828, 23380
GOTERM_BP_FAT	GO:2000145~regulation of cell motility	35	1.86301	1.19326	0.000628744	425	736	16650	0.960601	0.0300489	7.01403	1601, 9079, 5168, 8519, 5734, 2252, 57111, 1950, 5613, 4638, 8877, 104, 147372, 3554, 5962, 2066, 81029, 5793, 9423, 6546, 2013, 9732, 1588, 6997, 6387, 239, 1512, 94241, 6672, 6446, 54986, 2185, 11009, 54828, 23380
GOTERM_BP_FAT	GO:0051674~localization of cell	53	1.56117	2.40199	0.00127301	425	1330	16650	0.99857	0.0502674	10.6212	9079, 5168, 5734, 2252, 51177, 8877, 340719, 706, 2066, 5793, 1139, 2013, 6546, 1948, 4192, 1588, 239, 1512, 94241, 9050, 6446, 11009, 54828, 5754, 1601, 221692, 8519, 57111, 5613, 4638, 10630, 8792, 4983, 104, 3553, 147372, 3554, 5962, 1269, 79625, 81029, 694, 9423, 9732, 857, 6997, 6387, 23284, 6862, 6672, 54986, 2185, 23380
GOTERM_BP_FAT	GO:0048870~cell motility	53	1.56117	2.40199	0.00127301	425	1330	16650	0.99857	0.0502674	10.6212	9079, 5168, 5734, 2252, 51177, 8877, 340719, 706, 2066, 5793, 1139, 2013, 6546, 1948, 4192, 1588, 239, 1512, 94241, 9050, 6446, 11009, 54828, 5754, 1601, 221692, 8519, 57111, 5613, 4638, 10630, 8792, 4983, 104, 3553, 147372, 3554, 5962, 1269, 79625, 81029, 694, 9423, 9732, 857, 6997, 6387, 23284, 6862, 6672, 54986, 2185, 23380
GOTERM_BP_FAT	GO:0040011~locomotion	59	1.51073	2.58843	0.00137306	425	1530	16650	0.999146	0.0528968	11.8236	9079, 5168, 5734, 2252, 288, 51177, 8877, 340719, 706, 2066, 5793, 1139, 2013, 6546, 1948, 4192, 1588, 239, 1512, 94241, 9050, 6446, 11009, 54828, 1601, 5754, 221692, 8519, 57111, 1950, 5613, 4638, 10630, 8792, 4983, 104, 3553, 147372, 3554, 5962, 1269, 6477, 79625, 81029, 3730, 694, 9423, 9732, 857, 6997, 6387, 2861, 23284, 6862, 6672, 54986, 2185, 374946, 23380
GOTERM_BP_FAT	GO:0016477~cell migration	48	1.58824	3.02956	0.00161051	425	1184	16650	0.999748	0.0582894	9.61924	5754, 1601, 5168, 8519, 5734, 2252, 57111, 5613, 4638, 8792, 4983, 51177, 8877, 104, 3553, 147372, 1269, 3554, 5962, 340719, 706, 79625, 81029, 2066, 5793, 694, 9423, 6546, 2013, 1948, 9732, 857, 4192, 1588, 6997, 239, 6387, 1512, 94241, 23284, 6862, 6672, 9050, 54986, 2185, 11009, 54828, 23380
GOTERM_BP_FAT	GO:0010634~positive regulation of epithelial cell migration	9	3.35798	9.77952	0.0053774	425	105	16650	1	0.131282	1.80361	5168, 239, 1512, 147372, 2252, 2185, 57111, 6997, 54828
GOTERM_BP_FAT	GO:0051272~positive regulation of cellular component movement	20	1.86555	20.0372	0.0116471	425	420	16650	1	0.22117	4.00802	5168, 81029, 1601, 9423, 6546, 2252, 9732, 57111, 6997, 239, 6387, 1512, 4638, 10630, 8877, 147372, 2185, 5962, 3554, 54828
GOTERM_BP_FAT	GO:2000147~positive regulation of cell motility	19	1.81993	28.5786	0.0174793	425	409	16650	1	0.277468	3.80762	5168, 81029, 1601, 9423, 6546, 2252, 9732, 57111, 6997, 239, 6387, 1512, 4638, 8877, 147372, 2185, 3554, 5962, 54828
GOTERM_BP_FAT	GO:0040017~positive regulation of locomotion	19	1.76387	36.239	0.0233023	425	422	16650	1	0.320304	3.80762	5168, 81029, 1601, 9423, 6546, 2252, 9732, 57111, 6997, 239, 6387, 1512, 4638, 8877, 147372, 2185, 3554, 5962, 54828
GOTERM_BP_FAT	GO:0030335~positive regulation of cell migration	18	1.78526	38.3819	0.0250501	425	395	16650	1	0.32978	3.60721	5168, 81029, 1601, 6546, 9732, 2252, 57111, 6997, 239, 6387, 1512, 4638, 8877, 147372, 2185, 3554, 5962, 54828
Annotation Cluster 16	Enrichment Score: 2.8
GOTERM_CC_FAT	GO:0005783~endoplasmic reticulum	73	1.56195	0.152851	0.000105779	409	1660	14527	0.0530218	0.0530218	14.6293	148229, 4306, 79642, 10857, 55784, 1047, 79803, 162515, 9415, 288, 65010, 79888, 1522, 3638, 1727, 80315, 115817, 7162, 57488, 11093, 1622, 23037, 1528, 5447, 219855, 831, 3291, 1588, 1586, 23508, 8630, 445, 29800, 84502, 56894, 116255, 11145, 6446, 5311, 55214, 126129, 51495, 51062, 51251, 80020, 161176, 286827, 10901, 5287, 3759, 84803, 9479, 387758, 57157, 11343, 81029, 6717, 48, 9524, 55304, …
GOTERM_CC_FAT	GO:0044432~endoplasmic reticulum part	51	1.53903	2.94714	0.0020666	409	1177	14527	0.65541	0.162695	10.2204	148229, 4306, 79642, 10857, 1047, 162515, 9415, 1522, 79888, 3638, 1727, 57488, 11093, 1622, 1528, 5447, 219855, 3291, 1588, 1586, 23508, 84502, 56894, 6446, 116255, 5311, 55214, 126129, 51495, 51062, 80020, 286827, 10901, 9479, 84803, 11343, 81029, 6717, 55304, 9524, 818, 79071, 8608, 10418, 857, 80339, 2861, 152573, 10555, 2181, 2182
GOTERM_CC_FAT	GO:0042175~nuclear outer membrane-endoplasmic reticulum membrane network	44	1.53066	7.0762	0.00506246	409	1021	14527	0.926743	0.252051	8.81764	148229, 5311, 4306, 126129, 10857, 51495, 1047, 162515, 51062, 9415, 79888, 3638, 1727, 161176, 286827, 10901, 57488, 84803, 9479, 11343, 1528, 6717, 5447, 219855, 55304, 9524, 3291, 818, 79071, 8608, 857, 1588, 80339, 1586, 23508, 2861, 84502, 10555, 56894, 152573, 116255, 6446, 2181, 2182
GOTERM_CC_FAT	GO:0005789~endoplasmic reticulum membrane	43	1.52882	7.86404	0.00564813	409	999	14527	0.945906	0.25301	8.61723	148229, 5311, 4306, 126129, 10857, 51495, 1047, 162515, 51062, 9415, 79888, 3638, 1727, 286827, 10901, 57488, 84803, 9479, 11343, 1528, 6717, 5447, 219855, 55304, 9524, 3291, 818, 79071, 8608, 1588, 857, 80339, 1586, 23508, 2861, 84502, 10555, 56894, 152573, 116255, 6446, 2181, 2182
Annotation Cluster 17	Enrichment Score: 2.75
GOTERM_BP_FAT	GO:0010038~response to metal ion	22	2.79832	0.0840711	4.40646e-05	425	308	16650	0.202748	0.00594502	4.40882	6770, 5860, 48, 79800, 6647, 4129, 58, 942, 18, 2729, 3292, 857, 1027, 288, 29904, 445, 2244, 29957, 2185, 11093, 706, 1528
GOTERM_BP_FAT	GO:0071248~cellular response to metal ion	10	2.9456	12.5764	0.00701711	425	133	16650	1	0.157008	2.00401	288, 6770, 29904, 79800, 6647, 942, 29957, 1027, 3292, 706
GOTERM_BP_FAT	GO:0071241~cellular response to inorganic substance	10	2.52751	29.1246	0.0178743	425	155	16650	1	0.281104	2.00401	288, 6770, 29904, 79800, 6647, 942, 29957, 1027, 3292, 706
Annotation Cluster 18	Enrichment Score: 2.72
GOTERM_BP_FAT	GO:0006644~phospholipid metabolic process	27	2.69151	0.0180412	9.45304e-06	425	393	16650	0.0474453	0.00179867	5.41082	5168, 3628, 942, 54886, 2252, 10955, 1950, 10924, 79888, 117283, 3417, 3632, 5287, 887, 84803, 2170, 8898, 56994, 2066, 388121, 3612, 9108, 5336, 10555, 56894, 11145, 2185
GOTERM_BP_FAT	GO:0006650~glycerophospholipid metabolic process	19	2.67753	0.550509	0.000289181	425	278	16650	0.773991	0.0177583	3.80762	56994, 2066, 3628, 942, 2252, 10955, 3612, 1950, 9108, 79888, 117283, 5336, 10555, 56894, 3632, 11145, 5287, 84803, 8898
GOTERM_BP_FAT	GO:0045017~glycerolipid biosynthetic process	15	2.89481	1.37229	0.000723694	425	203	16650	0.975828	0.0338811	3.00601	56994, 2710, 23171, 2252, 3612, 80339, 9108, 79888, 5336, 56894, 10555, 116255, 5287, 84803, 8898
GOTERM_BP_FAT	GO:0008654~phospholipid biosynthetic process	13	2.31497	18.9221	0.0109297	425	220	16650	1	0.212143	2.60521	56994, 79888, 5336, 10555, 56894, 11145, 2252, 5287, 84803, 2170, 3612, 8898, 9108
GOTERM_BP_FAT	GO:0046474~glycerophospholipid biosynthetic process	10	2.25152	48.68	0.0343468	425	174	16650	1	0.389651	2.00401	56994, 5336, 56894, 10555, 5287, 2252, 84803, 3612, 8898, 9108
GOTERM_BP_FAT	GO:0090407~organophosphate biosynthetic process	22	1.50679	69.4269	0.0601996	425	572	16650	1	0.511209	4.40882	56994, 2550, 133, 2710, 2252, 3612, 9108, 51084, 79888, 117283, 5336, 10555, 56894, 5836, 11145, 2185, 5287, 84803, 51422, 2170, 4883, 8898
Annotation Cluster 19	Enrichment Score: 2.59
GOTERM_BP_FAT	GO:0035556~intracellular signal transduction	98	1.44497	0.204057	0.000107014	425	2657	16650	0.423221	0.00912968	19.6393	139818, 942, 5734, 1107, 5025, 51421, 8877, 51422, 57162, 10333, 6546, 9448, 284086, 388121, 113026, 1512, 25837, 10625, 10725, 11009, 51495, 389337, 286827, 5962, 1847, 6477, 7043, 79625, 814, 9423, 329, 818, 260425, 6387, 9175, 5336, 6672, 2185, 83478, 11123, 23380, 22836, 55784, 23171, 2252, 10955, 65010, 23612, 2244, 3632, 5583, 222643, 2066, 259173, 6647, 1139, 5076, 775, 51666, 5923, 26118,…
GOTERM_BP_FAT	GO:0010646~regulation of cell communication	107	1.38804	0.419375	0.000220159	425	3020	16650	0.677671	0.0149824	21.4429	6770, 942, 9860, 1107, 94121, 5025, 288, 8877, 51422, 2201, 57162, 10333, 5447, 9448, 6546, 2013, 284086, 388121, 1512, 10625, 10725, 11009, 10874, 51495, 18, 3749, 389337, 6943, 286827, 147372, 5962, 1269, 1847, 6477, 11343, 7043, 6812, 81029, 329, 260425, 6387, 9175, 6672, 2185, 83478, 11123, 23380, 6461, 23171, 2252, 25924, 10955, 23612, 2244, 5583, 222643, 2066, 259173, 6647, 1139, 775, 5791,…
GOTERM_BP_FAT	GO:0023051~regulation of signaling	106	1.35267	1.1479	0.000604711	425	3070	16650	0.955415	0.0291881	21.2425	6770, 942, 9860, 1107, 94121, 5025, 8877, 51422, 2201, 57162, 10333, 5447, 9448, 6546, 2013, 284086, 388121, 1512, 10625, 10725, 11009, 10874, 51495, 18, 3749, 389337, 6943, 286827, 147372, 5962, 1269, 1847, 6477, 11343, 7043, 6812, 81029, 329, 260425, 6387, 9175, 6672, 2185, 83478, 11123, 23380, 6461, 23171, 2252, 25924, 10955, 23612, 2244, 5583, 222643, 2066, 259173, 6647, 1139, 775, 5791, 5923…
GOTERM_BP_FAT	GO:1902531~regulation of intracellular signal transduction	65	1.48569	2.0963	0.00110937	425	1714	16650	0.996679	0.0468304	13.0261	942, 1107, 23171, 2252, 10955, 5025, 23612, 2244, 8877, 51422, 222643, 2066, 10333, 57162, 259173, 1139, 6647, 9448, 284086, 388121, 5923, 94241, 84502, 10625, 7128, 10725, 11009, 5311, 51495, 1950, 22899, 389337, 8792, 4983, 286827, 117289, 3553, 84803, 9479, 5962, 1847, 6477, 29937, 7043, 6717, 118788, 329, 957, 260425, 23566, 857, 6997, 4486, 6387, 9462, 2861, 9175, 54986, 2185, 83478, 84253, …
GOTERM_BP_FAT	GO:0009966~regulation of signal transduction	93	1.33556	4.28437	0.00229157	425	2728	16650	0.999992	0.0737419	18.6373	6461, 942, 9860, 23171, 1107, 2252, 10955, 5025, 23612, 2244, 8877, 51422, 5583, 222643, 2201, 57162, 2066, 10333, 5447, 259173, 6647, 1139, 9448, 2013, 284086, 5791, 388121, 5923, 22943, 1512, 94241, 84502, 10625, 7128, 10725, 11009, 5311, 1601, 133, 140735, 51495, 441478, 18, 2729, 1950, 22899, 6993, 389337, 8792, 4983, 6943, 3455, 286827, 117289, 147372, 3553, 84803, 5962, 9479, 3554, 1847, 64…
GOTERM_BP_FAT	GO:0010647~positive regulation of cell communication	53	1.33528	38.4969	0.0251456	425	1555	16650	1	0.329991	10.6212	6461, 25924, 10955, 5025, 288, 2244, 8877, 5583, 222643, 2066, 10333, 57162, 5447, 1139, 6647, 2013, 388121, 5923, 1512, 94241, 1143, 11009, 1601, 5311, 10874, 51495, 140735, 441478, 18, 1950, 8792, 3553, 147372, 3554, 9479, 5865, 1847, 6477, 29937, 7043, 6717, 118788, 329, 23566, 857, 6997, 4486, 10551, 2861, 9175, 10555, 2185, 10783
GOTERM_BP_FAT	GO:0023056~positive regulation of signaling	52	1.30338	52.4166	0.0381639	425	1563	16650	1	0.412649	10.4208	6461, 25924, 10955, 5025, 2244, 8877, 5583, 222643, 2066, 10333, 57162, 5447, 1139, 6647, 2013, 388121, 5923, 1512, 94241, 1143, 11009, 1601, 5311, 10874, 51495, 140735, 441478, 18, 1950, 8792, 3553, 147372, 3554, 9479, 5865, 1847, 6477, 29937, 7043, 6717, 118788, 329, 23566, 857, 6997, 4486, 10551, 2861, 9175, 10555, 2185, 10783
GOTERM_BP_FAT	GO:0009967~positive regulation of signal transduction	47	1.28942	67.9326	0.0578471	425	1428	16650	1	0.504779	9.41884	1601, 5311, 6461, 51495, 140735, 441478, 18, 10955, 5025, 1950, 8792, 2244, 8877, 147372, 3553, 3554, 9479, 1847, 5583, 6477, 29937, 222643, 7043, 57162, 10333, 2066, 5447, 1139, 118788, 6647, 2013, 329, 388121, 5923, 23566, 857, 6997, 4486, 1512, 10551, 2861, 94241, 9175, 10555, 2185, 10783, 11009
Annotation Cluster 20	Enrichment Score: 2.57
GOTERM_BP_FAT	GO:0006820~anion transport	25	2.09276	1.79424	0.000948133	425	468	16650	0.992385	0.0418837	5.01002	6812, 57835, 219855, 1183, 18, 81539, 10955, 5025, 6539, 162515, 65010, 5825, 51449, 10630, 8792, 31, 11309, 3553, 9635, 51422, 1179, 2170, 338440, 2182, 706
GOTERM_BP_FAT	GO:0046942~carboxylic acid transport	17	2.42182	3.56475	0.00189996	425	275	16650	0.999943	0.0647848	3.40681	6812, 18, 81539, 10955, 5025, 6539, 162515, 65010, 5825, 10630, 8792, 31, 11309, 3553, 51422, 2170, 2182
GOTERM_BP_FAT	GO:0015718~monocarboxylic acid transport	11	3.14556	4.98529	0.00267569	425	137	16650	0.999999	0.0805734	2.20441	65010, 5825, 8792, 31, 11309, 3553, 51422, 2170, 5025, 2182, 162515
GOTERM_BP_FAT	GO:0015711~organic anion transport	18	2.13044	9.15172	0.00501598	425	331	16650	1	0.125388	3.60721	6812, 57835, 18, 81539, 10955, 5025, 6539, 162515, 65010, 5825, 10630, 8792, 31, 11309, 3553, 51422, 2170, 2182
GOTERM_BP_FAT	GO:0015908~fatty acid transport	8	3.73109	10.095	0.00555993	425	84	16650	1	0.134169	1.60321	5825, 8792, 31, 3553, 51422, 2170, 5025, 2182
Annotation Cluster 21	Enrichment Score: 2.57
GOTERM_BP_FAT	GO:0051240~positive regulation of multicellular organismal process	59	1.61524	0.50615	0.000265823	425	1431	16650	0.745141	0.0169429	11.8236	5168, 6770, 6461, 942, 5734, 126520, 2252, 10409, 2244, 7162, 8877, 5583, 2201, 706, 2066, 10333, 57162, 5447, 1139, 5076, 6647, 6546, 1948, 51666, 22943, 29904, 239, 1512, 7128, 1143, 54828, 5754, 1601, 3706, 133, 8519, 10874, 11075, 18, 57111, 1950, 8792, 3556, 3553, 147372, 79625, 7043, 694, 9423, 329, 23566, 857, 6997, 27190, 6387, 23284, 5336, 10555, 2185
GOTERM_BP_FAT	GO:0051094~positive regulation of developmental process	45	1.61886	3.03955	0.0016159	425	1089	16650	0.999755	0.0580706	9.01804	5754, 1601, 3706, 5168, 6770, 133, 6461, 942, 23259, 11075, 2252, 126520, 1950, 10409, 2244, 7162, 3556, 8877, 3553, 147372, 6665, 5583, 2201, 706, 7043, 79625, 2066, 5447, 694, 1139, 5076, 9423, 6546, 1948, 51666, 22943, 23566, 29904, 239, 6387, 1512, 10551, 23284, 7128, 2185
GOTERM_BP_FAT	GO:2000026~regulation of multicellular organismal development	64	1.45688	3.72248	0.00198556	425	1721	16650	0.999964	0.066723	12.8257	6770, 5168, 6461, 942, 55840, 23554, 126520, 2252, 57822, 10409, 57864, 7162, 8877, 6665, 5583, 2201, 706, 2066, 5793, 5447, 1139, 5076, 6647, 9448, 2013, 6546, 1948, 51666, 22943, 5552, 29904, 239, 1512, 7128, 1601, 3706, 5754, 133, 11075, 441478, 1027, 1950, 5613, 22899, 6993, 11178, 3556, 3553, 147372, 8898, 79625, 7043, 694, 814, 9423, 23566, 857, 6387, 23284, 6672, 54986, 2185, 374946, 23380
GOTERM_BP_FAT	GO:0045597~positive regulation of cell differentiation	30	1.3975	69.7144	0.0606648	425	841	16650	1	0.512422	6.01202	5754, 3706, 6770, 1601, 133, 6461, 8519, 942, 11075, 126520, 2244, 3556, 5583, 2201, 7043, 79625, 706, 81029, 5447, 694, 5076, 9423, 1948, 51666, 22943, 23566, 29904, 6387, 239, 2185
Annotation Cluster 22	Enrichment Score: 2.53
GOTERM_BP_FAT	GO:0044242~cellular lipid catabolic process	16	3.44409	0.127888	6.70444e-05	425	182	16650	0.291605	0.00763192	3.20641	5168, 3712, 126129, 23259, 26275, 80339, 3991, 23600, 10924, 5825, 30, 5336, 8877, 5264, 2170, 11343
GOTERM_BP_FAT	GO:0019395~fatty acid oxidation	9	3.71146	5.42397	0.00291746	425	95	16650	1	0.0845812	1.80361	23600, 3712, 5825, 239, 5447, 30, 126129, 26275, 5264
GOTERM_BP_FAT	GO:0034440~lipid oxidation	9	3.63493	6.15022	0.00332008	425	97	16650	1	0.0941173	1.80361	23600, 3712, 5825, 239, 5447, 30, 126129, 26275, 5264
GOTERM_BP_FAT	GO:0072329~monocarboxylic acid catabolic process	9	3.39027	9.25865	0.00507737	425	104	16650	1	0.126214	1.80361	23600, 51084, 3712, 5825, 30, 126129, 26275, 5264, 3991
GOTERM_BP_FAT	GO:0009062~fatty acid catabolic process	8	3.60243	12.083	0.00672426	425	87	16650	1	0.15228	1.60321	23600, 3712, 5825, 30, 126129, 26275, 5264, 3991
GOTERM_BP_FAT	GO:0006635~fatty acid beta-oxidation	6	3.40665	45.2906	0.0311057	425	69	16650	1	0.370559	1.2024	23600, 3712, 5825, 30, 126129, 26275
Annotation Cluster 23	Enrichment Score: 2.52
GOTERM_BP_FAT	GO:1901700~response to oxygen-containing compound	59	1.57668	0.939976	0.000494684	425	1466	16650	0.921472	0.0258888	11.8236	6770, 9550, 942, 5734, 5025, 65010, 1583, 80315, 127124, 11093, 706, 57162, 5447, 1139, 5076, 6647, 9448, 3291, 6546, 5791, 22943, 29904, 445, 1512, 94241, 31, 7128, 11009, 5754, 5311, 4129, 133, 2769, 18, 2729, 1027, 28999, 1132, 8792, 3553, 1269, 2170, 58189, 7043, 81029, 5860, 6717, 694, 8850, 329, 857, 6387, 2861, 23284, 5336, 6862, 6672, 2185, 9465
GOTERM_BP_FAT	GO:1901698~response to nitrogen compound	40	1.7509	1.41685	0.000747352	425	895	16650	0.978599	0.0346543	8.01603	6770, 9550, 133, 2769, 18, 389421, 2729, 1027, 5025, 28999, 65010, 1583, 1132, 80315, 127124, 3553, 1269, 11093, 2170, 706, 57162, 5860, 5447, 694, 1139, 6647, 6546, 3291, 8850, 329, 5791, 857, 29904, 6387, 445, 23284, 7128, 2185, 1143, 9465
GOTERM_BP_FAT	GO:0009719~response to endogenous stimulus	59	1.49316	3.33679	0.00177648	425	1548	16650	0.999893	0.0619346	11.8236	6770, 9550, 4306, 5734, 2252, 5025, 65010, 1583, 80315, 2244, 127124, 11093, 2201, 706, 5447, 1139, 5076, 6647, 3291, 6546, 5791, 22943, 4192, 29904, 445, 1512, 31, 7128, 3248, 1143, 1601, 5311, 4129, 133, 58, 11075, 18, 2729, 1027, 28999, 6943, 3417, 3553, 1269, 5962, 2170, 7043, 3730, 5860, 694, 8850, 329, 857, 6997, 6387, 23284, 6862, 2185, 9465
GOTERM_BP_FAT	GO:0010033~response to organic substance	95	1.31884	5.47586	0.00294613	425	2822	16650	1	0.0848996	19.0381	6770, 9550, 4306, 942, 5734, 389421, 2252, 126520, 5025, 65010, 1583, 80315, 2244, 127124, 8877, 11093, 2201, 706, 10333, 57162, 5447, 6647, 5076, 1139, 9448, 3291, 6546, 5791, 22943, 308, 4192, 29904, 239, 445, 1512, 94241, 7128, 31, 3248, 1143, 11009, 1601, 5754, 4129, 133, 58, 8519, 2769, 11075, 18, 2729, 1027, 28999, 5825, 1132, 80020, 8792, 6943, 3455, 3417, 3556, 147372, 3553, 5962, 3554, 1…
GOTERM_BP_FAT	GO:0070887~cellular response to chemical stimulus	86	1.27235	21.2594	0.0124443	425	2648	16650	1	0.22867	17.2345	6770, 9550, 79800, 4306, 942, 5734, 389421, 2252, 126520, 5025, 65010, 288, 1583, 80315, 2244, 127124, 29957, 8877, 11093, 2201, 706, 5447, 6647, 5076, 9448, 6546, 5791, 22943, 1588, 3292, 29904, 239, 445, 1512, 94241, 7128, 31, 3248, 1179, 11009, 54828, 5311, 1601, 5754, 8519, 2769, 11075, 2729, 1027, 28999, 1132, 8792, 6943, 57412, 3455, 3556, 3553, 147372, 5962, 3554, 1269, 58985, 79625, 7043,…
GOTERM_BP_FAT	GO:0071310~cellular response to organic substance	70	1.25451	47.5519	0.0332461	425	2186	16650	1	0.384694	14.0281	6770, 9550, 4306, 942, 5734, 389421, 126520, 2252, 5025, 65010, 1583, 80315, 2244, 127124, 8877, 11093, 2201, 706, 5447, 6647, 5076, 9448, 6546, 5791, 22943, 29904, 239, 445, 1512, 94241, 31, 7128, 3248, 11009, 1601, 5754, 8519, 11075, 2729, 1027, 28999, 8792, 6943, 3455, 3556, 3553, 147372, 3554, 5962, 58985, 7043, 3730, 81029, 6717, 10410, 8850, 329, 818, 857, 26509, 6997, 4486, 6387, 10551, 68…
Annotation Cluster 24	Enrichment Score: 2.37
GOTERM_BP_FAT	GO:0060541~respiratory system development	14	2.70183	4.03167	0.00215373	425	203	16650	0.999985	0.0707896	2.80561	26154, 5754, 5310, 2252, 10409, 445, 1522, 1512, 10551, 10630, 6943, 83716, 147372, 7043
GOTERM_BP_FAT	GO:0030324~lung development	12	2.67112	10.0103	0.00551088	425	176	16650	1	0.133689	2.40481	26154, 5754, 1522, 1512, 10551, 5310, 10630, 6943, 83716, 147372, 2252, 7043
GOTERM_BP_FAT	GO:0030323~respiratory tube development	12	2.61176	11.7014	0.00649883	425	180	16650	1	0.150195	2.40481	26154, 5754, 1522, 1512, 10551, 5310, 10630, 6943, 83716, 147372, 2252, 7043
Annotation Cluster 25	Enrichment Score: 2.34
GOTERM_BP_FAT	GO:1901342~regulation of vasculature development	16	2.55846	2.96498	0.00157568	425	245	16650	0.999699	0.057879	3.20641	5168, 694, 1139, 133, 2013, 1948, 51666, 23554, 239, 1512, 6672, 7128, 8877, 3553, 147372, 2185
GOTERM_BP_FAT	GO:1904018~positive regulation of vasculature development	11	3.01357	6.73288	0.00364524	425	143	16650	1	0.100657	2.20441	239, 1512, 694, 1139, 133, 1948, 51666, 8877, 147372, 3553, 2185
GOTERM_BP_FAT	GO:0045765~regulation of angiogenesis	14	2.47059	8.47399	0.00462846	425	222	16650	1	0.118575	2.80561	5168, 694, 133, 1139, 2013, 23554, 239, 1512, 6672, 7128, 8877, 3553, 147372, 2185
GOTERM_BP_FAT	GO:0045766~positive regulation of angiogenesis	9	2.77629	26.5308	0.0160231	425	127	16650	1	0.263972	1.80361	239, 1512, 694, 1139, 133, 8877, 147372, 3553, 2185
Annotation Cluster 26	Enrichment Score: 2.33
GOTERM_BP_FAT	GO:0090130~tissue migration	17	2.81013	0.746531	0.000392517	425	237	16650	0.867174	0.0217036	3.40681	5168, 5793, 58, 2013, 1948, 2252, 57111, 6997, 5613, 239, 1512, 6862, 6672, 147372, 2185, 340719, 54828
GOTERM_BP_FAT	GO:0001667~ameboidal-type cell migration	19	2.3261	2.79688	0.00148513	425	320	16650	0.99952	0.0550366	3.80762	5168, 2066, 5793, 6546, 2013, 1948, 2252, 57111, 6997, 5613, 239, 1512, 6862, 6672, 147372, 2185, 340719, 54828, 23380
GOTERM_BP_FAT	GO:0010631~epithelial cell migration	15	2.5774	4.09076	0.00218593	425	228	16650	0.999987	0.0713551	3.00601	5168, 5793, 239, 1512, 2013, 1948, 6672, 2252, 2185, 147372, 57111, 6997, 340719, 5613, 54828
GOTERM_BP_FAT	GO:0090132~epithelium migration	15	2.54393	4.60019	0.00246431	425	231	16650	0.999997	0.0766929	3.00601	5168, 5793, 239, 1512, 2013, 1948, 6672, 2252, 2185, 147372, 57111, 6997, 340719, 5613, 54828
GOTERM_BP_FAT	GO:0010632~regulation of epithelial cell migration	12	2.78176	7.48916	0.00407016	425	169	16650	1	0.108276	2.40481	5168, 5793, 239, 1512, 2013, 6672, 147372, 2252, 2185, 57111, 6997, 54828
GOTERM_BP_FAT	GO:0010634~positive regulation of epithelial cell migration	9	3.35798	9.77952	0.0053774	425	105	16650	1	0.131282	1.80361	5168, 239, 1512, 147372, 2252, 2185, 57111, 6997, 54828
GOTERM_BP_FAT	GO:0043542~endothelial cell migration	9	2.28953	57.3029	0.0436087	425	154	16650	1	0.438707	1.80361	239, 2013, 1948, 6672, 147372, 2185, 6997, 5613, 54828
GOTERM_BP_FAT	GO:0010594~regulation of endothelial cell migration	7	2.38465	76.7704	0.0736281	425	115	16650	1	0.55109	1.40281	239, 2013, 6672, 147372, 2185, 6997, 54828
Annotation Cluster 27	Enrichment Score: 2.26
GOTERM_MF_FAT	GO:0017016~Ras GTPase binding	17	2.3916	3.34921	0.00212126	409	269	15478	0.908857	0.18095	3.40681	3706, 6647, 139818, 22836, 92558, 94121, 25924, 9732, 857, 79803, 9910, 9853, 5875, 5583, 79774, 4645, 23380
GOTERM_MF_FAT	GO:0031267~small GTPase binding	17	2.21079	7.15889	0.00461963	409	291	15478	0.994609	0.264523	3.40681	3706, 6647, 139818, 22836, 92558, 94121, 25924, 9732, 857, 79803, 9910, 9853, 5875, 5583, 79774, 4645, 23380
GOTERM_MF_FAT	GO:0017137~Rab GTPase binding	10	2.82414	13.6319	0.00909383	409	134	15478	0.999967	0.349078	2.00401	9910, 92558, 22836, 9853, 94121, 5875, 25924, 79803, 79774, 4645
GOTERM_MF_FAT	GO:0051020~GTPase binding	17	2.03589	14.8056	0.00993861	409	316	15478	0.999987	0.35166	3.40681	3706, 6647, 139818, 22836, 92558, 94121, 25924, 9732, 857, 79803, 9910, 9853, 5875, 5583, 79774, 4645, 23380
Annotation Cluster 28	Enrichment Score: 2.2
GOTERM_CC_FAT	GO:0044421~extracellular region part	135	1.23646	4.34029	0.00306392	409	3878	14527	0.794095	0.202093	27.0541	5168, 9550, 64093, 942, 5025, 10409, 10924, 51084, 1522, 1727, 2952, 51422, 1622, 11093, 2201, 1528, 81621, 4317, 4190, 3855, 9540, 5552, 1512, 3914, 31, 5836, 79017, 1179, 11009, 55214, 4225, 342035, 18, 4638, 722, 3417, 83716, 147372, 5962, 2170, 58189, 7043, 79625, 81029, 6812, 3730, 23593, 121227, 9423, 814, 10410, 10217, 5243, 26275, 81539, 10418, 27190, 7051, 6387, 5336, 4629, 89932, 57149,…
GOTERM_CC_FAT	GO:0005576~extracellular region	156	1.19854	6.07346	0.00432369	409	4623	14527	0.892636	0.243415	31.2625	84735, 5168, 9550, 64093, 942, 5025, 10409, 10924, 51084, 1522, 5016, 1727, 2952, 51422, 80737, 11093, 1622, 2201, 1528, 81621, 4317, 4190, 4192, 3855, 9540, 5552, 1512, 3914, 31, 5836, 79017, 1179, 11009, 55214, 4225, 10874, 342035, 18, 4638, 722, 3417, 83716, 147372, 9635, 5962, 2170, 58189, 7043, 79625, 81029, 6812, 3730, 121227, 23593, 9423, 814, 10410, 10217, 5243, 26275, 797, 81539, 10418, …
GOTERM_CC_FAT	GO:0070062~extracellular exosome	100	1.26355	10.4064	0.00757042	409	2811	14527	0.980031	0.278291	20.0401	9550, 942, 5025, 10409, 51084, 10924, 1522, 2952, 1727, 1622, 1528, 4190, 3855, 9540, 1512, 31, 5836, 79017, 18, 4638, 3417, 83716, 5962, 2170, 6812, 81029, 23593, 10410, 814, 5243, 10217, 26275, 81539, 7051, 6387, 5336, 4629, 2182, 22836, 10857, 51673, 23171, 645, 374897, 23612, 2244, 8839, 3632, 8972, 5268, 87, 5583, 706, 5793, 6647, 219855, 2710, 308, 3612, 22949, 445, 239, 2519, 29800, 7128, …
GOTERM_CC_FAT	GO:0031988~membrane-bounded vesicle	124	1.21968	10.9753	0.00800751	409	3611	14527	0.984085	0.272759	24.8497	9550, 942, 94121, 5025, 10409, 10924, 51084, 1522, 5016, 1727, 2952, 1622, 1528, 26154, 10333, 29986, 4190, 3855, 9540, 5552, 1512, 25837, 31, 5836, 79017, 1179, 18, 6677, 4638, 3417, 83716, 5962, 2170, 7043, 6812, 81029, 23593, 121227, 814, 10410, 10217, 53344, 5243, 818, 26275, 81539, 7051, 6387, 5336, 4629, 23380, 2182, 148229, 22836, 51673, 10857, 23171, 25924, 645, 374897, 65010, 23612, 8839…
GOTERM_CC_FAT	GO:1903561~extracellular vesicle	100	1.25729	11.8895	0.00871537	409	2825	14527	0.988981	0.275306	20.0401	9550, 942, 5025, 10409, 51084, 10924, 1522, 2952, 1727, 1622, 1528, 4190, 3855, 9540, 1512, 31, 5836, 79017, 18, 4638, 3417, 83716, 5962, 2170, 6812, 81029, 23593, 10410, 814, 5243, 10217, 26275, 81539, 7051, 6387, 5336, 4629, 2182, 22836, 10857, 51673, 23171, 645, 374897, 23612, 2244, 8839, 3632, 8972, 5268, 87, 5583, 706, 5793, 6647, 219855, 2710, 308, 3612, 22949, 445, 239, 2519, 29800, 7128, …
GOTERM_CC_FAT	GO:0043230~extracellular organelle	100	1.25684	12.0015	0.00880256	409	2826	14527	0.989469	0.247675	20.0401	9550, 942, 5025, 10409, 51084, 10924, 1522, 2952, 1727, 1622, 1528, 4190, 3855, 9540, 1512, 31, 5836, 79017, 18, 4638, 3417, 83716, 5962, 2170, 6812, 81029, 23593, 10410, 814, 5243, 10217, 26275, 81539, 7051, 6387, 5336, 4629, 2182, 22836, 10857, 51673, 23171, 645, 374897, 23612, 2244, 8839, 3632, 8972, 5268, 87, 5583, 706, 5793, 6647, 219855, 2710, 308, 3612, 22949, 445, 239, 2519, 29800, 7128, …
Annotation Cluster 29	Enrichment Score: 2.19
GOTERM_BP_FAT	GO:0046683~response to organophosphorus	11	3.16869	4.73168	0.0025364	425	136	16650	0.999998	0.0783751	2.20441	65010, 6770, 445, 29904, 6647, 6546, 329, 3553, 2185, 5025, 9465
GOTERM_BP_FAT	GO:0014074~response to purine-containing compound	11	2.83514	10.165	0.00560051	425	152	16650	1	0.134453	2.20441	65010, 6770, 445, 29904, 6647, 6546, 329, 3553, 2185, 5025, 9465
GOTERM_BP_FAT	GO:0071320~cellular response to cAMP	6	4.52036	17.7458	0.010183	425	52	16650	1	0.201414	1.2024	65010, 6770, 445, 29904, 6546, 9465
GOTERM_BP_FAT	GO:0051591~response to cAMP	8	3.19808	21.4543	0.0125726	425	98	16650	1	0.229127	1.60321	65010, 6770, 445, 29904, 6546, 329, 2185, 9465
Annotation Cluster 30	Enrichment Score: 2.16
GOTERM_BP_FAT	GO:0046209~nitric oxide metabolic process	9	5.03697	0.747078	0.000392805	425	70	16650	0.867371	0.0214884	1.80361	5311, 10333, 445, 5447, 3553, 2185, 857, 5025, 706
GOTERM_BP_FAT	GO:2001057~reactive nitrogen species metabolic process	9	4.76471	1.09008	0.000574092	425	74	16650	0.947808	0.0282612	1.80361	5311, 10333, 445, 5447, 3553, 2185, 857, 5025, 706
GOTERM_BP_FAT	GO:1903409~reactive oxygen species biosynthetic process	9	4.1481	2.71043	0.00143863	425	85	16650	0.99939	0.0545379	1.80361	5311, 445, 6647, 4129, 3553, 2185, 857, 5025, 706
GOTERM_BP_FAT	GO:0034405~response to fluid shear stress	6	6.91349	2.97794	0.00158267	425	34	16650	0.99971	0.0577165	1.2024	5311, 445, 5310, 2185, 5025, 7043
GOTERM_BP_FAT	GO:0045428~regulation of nitric oxide biosynthetic process	7	4.9861	4.95525	0.00265917	425	55	16650	0.999999	0.0805668	1.40281	5311, 445, 3553, 2185, 857, 5025, 706
GOTERM_BP_FAT	GO:0006809~nitric oxide biosynthetic process	7	4.15508	11.8726	0.00659985	425	66	16650	1	0.151672	1.40281	5311, 445, 3553, 2185, 857, 5025, 706
GOTERM_BP_FAT	GO:1903426~regulation of reactive oxygen species biosynthetic process	7	3.97442	14.4983	0.00817286	425	69	16650	1	0.175985	1.40281	5311, 445, 3553, 2185, 857, 5025, 706
GOTERM_BP_FAT	GO:0072593~reactive oxygen species metabolic process	13	2.29412	20.0615	0.0116628	425	222	16650	1	0.220628	2.60521	5311, 10333, 445, 239, 5447, 6647, 5076, 4129, 2185, 3553, 857, 5025, 706
GOTERM_BP_FAT	GO:2000377~regulation of reactive oxygen species metabolic process	10	2.56055	27.2937	0.016561	425	153	16650	1	0.269876	2.00401	5311, 445, 5076, 6647, 329, 3553, 2185, 857, 5025, 706
GOTERM_BP_FAT	GO:0045429~positive regulation of nitric oxide biosynthetic process	5	4.5554	36.377	0.0234132	425	43	16650	1	0.319072	1.002	5311, 445, 3553, 2185, 5025
GOTERM_BP_FAT	GO:1904407~positive regulation of nitric oxide metabolic process	5	4.5554	36.377	0.0234132	425	43	16650	1	0.319072	1.002	5311, 445, 3553, 2185, 5025
GOTERM_BP_FAT	GO:2000379~positive regulation of reactive oxygen species metabolic process	7	3.15213	36.5969	0.0235904	425	87	16650	1	0.320245	1.40281	5311, 445, 6647, 3553, 2185, 5025, 706
GOTERM_BP_FAT	GO:1903428~positive regulation of reactive oxygen species biosynthetic process	5	3.91765	52.3427	0.0380857	425	50	16650	1	0.412827	1.002	5311, 445, 3553, 2185, 5025
GOTERM_BP_FAT	GO:0071498~cellular response to fluid shear stress	3	6.52941	77.7411	0.0756976	425	18	16650	1	0.557822	0.601202	5311, 445, 2185
Annotation Cluster 31	Enrichment Score: 2.12
KEGG_PATHWAY	hsa:01040Biosynthesis of unsaturated fatty acids	6	9.01304	0.529457	0.000415154	200	23	6910	0.0895754	0.023188	1.2024	122970, 30, 9524, 51495, 79071, 9415
GOTERM_BP_FAT	GO:0000038~very long-chain fatty acid metabolic process	6	7.34559	2.2548	0.00119416	425	32	16650	0.997854	0.0491138	1.2024	5825, 122970, 30, 9524, 51495, 79071
KEGG_PATHWAY	hsa:00062Fatty acid elongation	4	5.528	35.7049	0.0339586	200	25	6910	0.999594	0.478302	0.801603	122970, 9524, 51495, 79071
GOTERM_BP_FAT	GO:0030497~fatty acid elongation	3	9.79412	50.3998	0.0360697	425	12	16650	1	0.400656	0.601202	9524, 51495, 79071
GOTERM_BP_FAT	GO:0042761~very long-chain fatty acid biosynthetic process	3	9.04072	55.8433	0.0419229	425	13	16650	1	0.430624	0.601202	9524, 51495, 79071
Annotation Cluster 32	Enrichment Score: 2.1
GOTERM_BP_FAT	GO:0009611~response to wounding	33	1.99202	0.560038	0.0002942	425	649	16650	0.779751	0.0178506	6.61323	5754, 286133, 139818, 133, 2769, 18, 2252, 5025, 79803, 57822, 10630, 4638, 2244, 11093, 58189, 6665, 5583, 87, 7043, 79625, 706, 2066, 6812, 81029, 6647, 308, 26509, 4192, 857, 239, 5336, 7128, 11009
GOTERM_BP_FAT	GO:0042060~wound healing	28	2.02388	1.36912	0.000722012	425	542	16650	0.975618	0.0341141	5.61122	286133, 5754, 139818, 2769, 18, 79803, 5025, 57822, 4638, 10630, 2244, 6665, 58189, 11093, 87, 5583, 7043, 79625, 2066, 6812, 81029, 308, 26509, 857, 239, 5336, 7128, 11009
GOTERM_BP_FAT	GO:0050878~regulation of body fluid levels	25	1.94714	4.74039	0.00254118	425	503	16650	0.999998	0.0780489	5.01002	286133, 139818, 2769, 18, 79803, 5025, 57822, 10630, 2244, 11093, 87, 4883, 5583, 2066, 26154, 6812, 57835, 3291, 2013, 308, 857, 239, 10551, 5336, 4645
GOTERM_BP_FAT	GO:0030168~platelet activation	10	2.43332	34.9381	0.0222683	425	161	16650	1	0.312538	2.00401	6812, 239, 10630, 5336, 2244, 2769, 18, 11093, 5583, 87
GOTERM_BP_FAT	GO:0050817~coagulation	16	1.7509	55.2695	0.0412746	425	358	16650	1	0.427993	3.20641	6812, 286133, 139818, 2769, 18, 308, 857, 5025, 79803, 239, 10630, 5336, 2244, 11093, 5583, 87
GOTERM_BP_FAT	GO:0007599~hemostasis	16	1.7509	55.2695	0.0412746	425	358	16650	1	0.427993	3.20641	6812, 286133, 139818, 2769, 18, 308, 857, 5025, 79803, 239, 10630, 5336, 2244, 11093, 5583, 87
GOTERM_BP_FAT	GO:0007596~blood coagulation	14	1.60372	86.3964	0.0992382	425	342	16650	1	0.625616	2.80561	6812, 239, 139818, 10630, 5336, 2244, 2769, 18, 308, 5025, 79803, 11093, 5583, 87
Annotation Cluster 33	Enrichment Score: 1.99
GOTERM_BP_FAT	GO:0060548~negative regulation of cell death	39	1.70332	2.77487	0.00147329	425	897	16650	0.99949	0.0550058	7.81563	1601, 6770, 2729, 1027, 80315, 8839, 2244, 57864, 8877, 3553, 9479, 5583, 79625, 7043, 2066, 6812, 5447, 5051, 831, 5076, 6647, 9448, 329, 308, 857, 4192, 6997, 29904, 239, 6387, 1512, 10551, 2861, 5336, 10625, 7128, 2185, 374946, 23380
GOTERM_BP_FAT	GO:0043069~negative regulation of programmed cell death	35	1.65401	7.85951	0.00427945	425	829	16650	1	0.112945	7.01403	1601, 6770, 2729, 1027, 80315, 2244, 57864, 8877, 3553, 9479, 5583, 7043, 79625, 2066, 6812, 5447, 5051, 831, 5076, 6647, 9448, 329, 308, 857, 4192, 6997, 29904, 6387, 239, 1512, 5336, 10625, 7128, 2185, 374946
GOTERM_BP_FAT	GO:0043066~negative regulation of apoptotic process	34	1.62836	11.269	0.00624452	425	818	16650	1	0.1454	6.81363	1601, 6770, 2729, 1027, 80315, 2244, 57864, 8877, 3553, 9479, 5583, 7043, 79625, 2066, 6812, 5447, 5051, 831, 5076, 6647, 9448, 329, 308, 857, 4192, 6997, 29904, 6387, 239, 1512, 10625, 7128, 2185, 374946
GOTERM_BP_FAT	GO:0010941~regulation of cell death	55	1.4279	12.0485	0.0067038	425	1509	16650	1	0.15252	11.022	6770, 10955, 23612, 80315, 8839, 2244, 57864, 29957, 8877, 5583, 87, 706, 2066, 5447, 831, 5076, 6647, 9448, 308, 4192, 9540, 29904, 239, 1512, 94241, 10625, 7128, 5875, 6446, 1601, 133, 140735, 2729, 1027, 8792, 3553, 9479, 6477, 79625, 7043, 6812, 23593, 694, 5051, 329, 857, 6997, 6387, 10551, 2861, 5336, 6672, 2185, 374946, 23380
GOTERM_BP_FAT	GO:0008219~cell death	68	1.36057	12.6288	0.00704825	425	1958	16650	1	0.15697	13.6273	6770, 6461, 55840, 10955, 5025, 23612, 80315, 8839, 2244, 57864, 8877, 5583, 87, 706, 2066, 5447, 6647, 831, 5076, 9448, 2013, 308, 4192, 9540, 5552, 29904, 239, 1512, 94241, 6304, 10625, 7128, 5836, 79017, 6446, 5875, 11009, 1601, 2620, 133, 140735, 2729, 1027, 8792, 3553, 9479, 6477, 79625, 7043, 6812, 23593, 694, 5051, 9423, 329, 260425, 8045, 857, 6997, 6387, 10551, 2861, 5336, 6672, 2185, 37…
GOTERM_BP_FAT	GO:0012501~programmed cell death	62	1.31152	32.9662	0.0207376	425	1852	16650	1	0.301751	12.4248	6770, 6461, 55840, 10955, 5025, 23612, 80315, 2244, 57864, 8877, 5583, 87, 706, 2066, 5447, 6647, 831, 5076, 9448, 308, 4192, 9540, 5552, 29904, 239, 1512, 94241, 6304, 10625, 5836, 7128, 79017, 6446, 5875, 11009, 1601, 2620, 133, 140735, 2729, 1027, 8792, 3553, 9479, 6477, 79625, 7043, 6812, 694, 5051, 9423, 329, 260425, 8045, 857, 6997, 6387, 5336, 6672, 2185, 374946, 10783
GOTERM_BP_FAT	GO:0043067~regulation of programmed cell death	49	1.35856	37.7555	0.0245334	425	1413	16650	1	0.327436	9.81964	6770, 10955, 23612, 80315, 2244, 57864, 8877, 5583, 87, 706, 2066, 5447, 831, 5076, 6647, 9448, 308, 4192, 9540, 29904, 239, 1512, 94241, 10625, 7128, 5875, 6446, 1601, 133, 140735, 2729, 1027, 8792, 3553, 9479, 6477, 79625, 7043, 6812, 694, 5051, 329, 857, 6997, 6387, 5336, 6672, 2185, 374946
GOTERM_BP_FAT	GO:0042981~regulation of apoptotic process	48	1.34319	45.083	0.0309134	425	1400	16650	1	0.370388	9.61924	1601, 6770, 133, 140735, 2729, 10955, 1027, 23612, 8792, 80315, 2244, 57864, 8877, 3553, 9479, 5583, 6477, 87, 706, 79625, 7043, 2066, 6812, 5447, 694, 5051, 6647, 831, 5076, 9448, 329, 308, 857, 4192, 6997, 9540, 29904, 239, 6387, 1512, 94241, 10625, 6672, 7128, 5875, 6446, 2185, 374946
GOTERM_BP_FAT	GO:0006915~apoptotic process	57	1.27822	55.7324	0.0417969	425	1747	16650	1	0.431283	11.4228	6770, 6461, 55840, 10955, 5025, 23612, 80315, 2244, 57864, 8877, 5583, 706, 2066, 5447, 831, 5076, 6647, 9448, 308, 4192, 5552, 29904, 239, 1512, 94241, 6304, 10625, 7128, 79017, 6446, 11009, 1601, 2620, 133, 140735, 2729, 1027, 8792, 3553, 9479, 6477, 79625, 7043, 6812, 694, 5051, 9423, 329, 260425, 8045, 857, 6997, 6387, 6672, 2185, 374946, 10783
Annotation Cluster 34	Enrichment Score: 1.98
GOTERM_BP_FAT	GO:0008015~blood circulation	29	2.24529	0.205138	0.000107582	425	506	16650	0.424902	0.00902809	5.81162	6445, 133, 18, 23171, 2729, 5025, 1522, 1727, 2244, 3759, 4883, 10659, 55799, 6717, 57835, 1139, 6647, 6546, 3291, 2013, 8509, 775, 9732, 26509, 857, 6387, 239, 6446, 4607
GOTERM_BP_FAT	GO:0003013~circulatory system process	29	2.22768	0.232386	0.000121887	425	510	16650	0.465692	0.00989961	5.81162	6445, 133, 18, 23171, 2729, 5025, 1522, 1727, 2244, 3759, 4883, 10659, 55799, 6717, 57835, 1139, 6647, 6546, 3291, 2013, 8509, 775, 9732, 26509, 857, 6387, 239, 6446, 4607
GOTERM_BP_FAT	GO:0006939~smooth muscle contraction	10	4.66387	0.535978	0.000281528	425	84	16650	0.764918	0.0177155	2.00401	6647, 4638, 6546, 10874, 4629, 18, 8877, 9732, 6525, 1143
GOTERM_BP_FAT	GO:0003012~muscle system process	24	2.32157	0.574355	0.000301741	425	405	16650	0.788131	0.0180907	4.80962	6717, 6647, 6546, 58, 10874, 818, 775, 23171, 18, 3281, 6525, 9732, 26509, 857, 5025, 28999, 4638, 8736, 4629, 8877, 3759, 3553, 1143, 4607
GOTERM_BP_FAT	GO:0006936~muscle contraction	21	2.48552	0.639766	0.00033621	425	331	16650	0.822553	0.0196783	4.20842	6717, 6647, 6546, 58, 10874, 775, 23171, 3281, 18, 6525, 9732, 26509, 857, 5025, 4638, 8736, 4629, 8877, 3759, 1143, 4607
GOTERM_BP_FAT	GO:0006937~regulation of muscle contraction	13	3.37281	0.934883	0.000491992	425	151	16650	0.920376	0.0260144	2.60521	6717, 6647, 6546, 10874, 775, 18, 9732, 857, 5025, 8877, 3759, 1143, 4607
GOTERM_CC_FAT	GO:0030315~T-tubule	7	5.78205	1.71601	0.00119629	409	43	14527	0.460148	0.115995	1.40281	288, 6717, 6546, 775, 3759, 5962, 7043
GOTERM_BP_FAT	GO:0044057~regulation of system process	26	2.02101	2.26808	0.00120127	425	504	16650	0.997931	0.0490074	5.21042	133, 10874, 18, 23171, 5025, 2244, 8877, 3759, 3553, 11343, 8898, 10659, 55799, 6717, 1139, 6647, 2013, 6546, 818, 775, 9732, 857, 239, 6446, 1143, 4607
GOTERM_BP_FAT	GO:0090257~regulation of muscle system process	14	2.77005	3.24479	0.00172673	425	198	16650	0.999862	0.06108	2.80561	6717, 6647, 6546, 10874, 818, 775, 18, 9732, 857, 5025, 8877, 3759, 1143, 4607
GOTERM_BP_FAT	GO:0001508~action potential	11	3.26471	3.81562	0.00203616	425	132	16650	0.999972	0.0679229	2.20441	288, 6717, 6546, 775, 23171, 3759, 857, 1143, 1269, 5025, 9465
GOTERM_BP_FAT	GO:0006940~regulation of smooth muscle contraction	7	4.89706	5.42058	0.00291559	425	56	16650	1	0.0854913	1.40281	6647, 10874, 18, 8877, 9732, 857, 1143
GOTERM_BP_FAT	GO:0010649~regulation of cell communication by electrical coupling	4	12.0543	7.14663	0.0038773	425	13	16650	1	0.104492	0.801603	288, 6717, 6546, 857
GOTERM_BP_FAT	GO:0010644~cell communication by electrical coupling	5	7.2549	8.37816	0.00457388	425	27	16650	1	0.117845	1.002	288, 6717, 6546, 775, 857
GOTERM_BP_FAT	GO:0002027~regulation of heart rate	8	3.40665	15.9368	0.00905417	425	92	16650	1	0.185455	1.60321	6717, 1139, 133, 6546, 775, 23171, 3759, 857
GOTERM_BP_FAT	GO:0086012~membrane depolarization during cardiac muscle cell action potential	4	8.24768	20.169	0.0117325	425	19	16650	1	0.220194	0.801603	288, 6546, 775, 3759
GOTERM_BP_FAT	GO:0035637~multicellular organismal signaling	10	2.64706	22.9823	0.0135884	425	148	16650	1	0.238661	2.00401	288, 6717, 55799, 6647, 6546, 775, 3759, 857, 1143, 5025
GOTERM_CC_FAT	GO:0042383~sarcolemma	9	2.75573	21.4078	0.0165213	409	116	14527	0.999812	0.32293	1.80361	288, 6445, 6717, 239, 6546, 775, 3759, 5962, 7043
GOTERM_BP_FAT	GO:1903115~regulation of actin filament-based movement	5	5.02262	27.7508	0.0168859	425	39	16650	1	0.272712	1.002	6717, 775, 3759, 857, 4607
GOTERM_BP_FAT	GO:0030048~actin filament-based movement	9	2.67112	31.6738	0.0197574	425	132	16650	1	0.298861	1.80361	6717, 2013, 58, 775, 23171, 25924, 3759, 857, 4607
GOTERM_BP_FAT	GO:0060047~heart contraction	13	2.07875	36.1524	0.0232329	425	245	16650	1	0.32119	2.60521	6717, 6445, 55799, 133, 6647, 1139, 6546, 775, 23171, 857, 5025, 3759, 4607
GOTERM_BP_FAT	GO:0006942~regulation of striated muscle contraction	7	3.15213	36.5969	0.0235904	425	87	16650	1	0.320245	1.40281	6717, 6546, 775, 3759, 857, 5025, 4607
GOTERM_BP_FAT	GO:0086001~cardiac muscle cell action potential	6	3.61629	38.079	0.0247996	425	65	16650	1	0.328702	1.2024	288, 6546, 775, 23171, 3759, 857
GOTERM_BP_FAT	GO:0003015~heart process	13	2.05361	38.757	0.025362	425	248	16650	1	0.330685	2.60521	6717, 6445, 55799, 133, 6647, 1139, 6546, 775, 23171, 857, 5025, 3759, 4607
GOTERM_BP_FAT	GO:0098900~regulation of action potential	5	4.25831	43.1844	0.0291862	425	46	16650	1	0.358567	1.002	288, 775, 3759, 857, 1269
GOTERM_BP_FAT	GO:0055117~regulation of cardiac muscle contraction	6	3.17647	54.3828	0.0402881	425	74	16650	1	0.423426	1.2024	6717, 6546, 775, 3759, 857, 5025
GOTERM_BP_FAT	GO:0070252~actin-mediated cell contraction	7	2.74235	56.3416	0.0424924	425	100	16650	1	0.432597	1.40281	2013, 58, 775, 23171, 3759, 857, 4607
GOTERM_BP_FAT	GO:1903522~regulation of blood circulation	14	1.82824	57.8477	0.044252	425	300	16650	1	0.441125	2.80561	6717, 55799, 1139, 133, 6546, 775, 23171, 9732, 857, 5025, 239, 2244, 3759, 10659
GOTERM_BP_FAT	GO:0086004~regulation of cardiac muscle cell contraction	4	4.47731	68.6036	0.0588902	425	35	16650	1	0.509607	0.801603	6717, 775, 3759, 857
GOTERM_BP_FAT	GO:0055119~relaxation of cardiac muscle	3	7.34559	70.1415	0.0613634	425	16	16650	1	0.514225	0.601202	6546, 3759, 5025
GOTERM_BP_FAT	GO:0008016~regulation of heart contraction	11	1.84953	77.4038	0.074969	425	233	16650	1	0.555651	2.20441	6717, 55799, 1139, 133, 6546, 775, 23171, 3759, 857, 5025, 10659
GOTERM_BP_FAT	GO:0060048~cardiac muscle contraction	7	2.28529	82.1354	0.0862866	425	120	16650	1	0.588193	1.40281	6717, 6546, 775, 23171, 3759, 857, 4607
GOTERM_BP_FAT	GO:0061337~cardiac conduction	6	2.42329	87.0813	0.101673	425	97	16650	1	0.631675	1.2024	6717, 55799, 6546, 775, 3759, 857
GOTERM_BP_FAT	GO:0086010~membrane depolarization during action potential	4	3.33417	90.7606	0.117312	425	47	16650	1	0.671106	0.801603	288, 6546, 775, 3759
GOTERM_BP_FAT	GO:0006941~striated muscle contraction	8	1.94666	90.8246	0.117633	425	161	16650	1	0.671537	1.60321	6717, 6546, 775, 23171, 3759, 857, 5025, 4607
GOTERM_BP_FAT	GO:0098901~regulation of cardiac muscle cell action potential	3	4.35294	95.5008	0.149969	425	27	16650	1	0.733392	0.601202	288, 775, 857
GOTERM_BP_FAT	GO:0086003~cardiac muscle cell contraction	4	2.8492	96.7623	0.164497	425	55	16650	1	0.755023	0.801603	775, 23171, 3759, 857
GOTERM_CC_FAT	GO:0014704~intercalated disc	4	2.84147	92.6519	0.165185	409	50	14527	1	0.760805	0.801603	288, 6546, 3759, 87
Annotation Cluster 35	Enrichment Score: 1.89
GOTERM_BP_FAT	GO:0044262~cellular carbohydrate metabolic process	17	2.45756	3.07824	0.00163677	425	271	16650	0.99978	0.0583913	3.40681	3706, 669, 3628, 2710, 8850, 55577, 3612, 9108, 5209, 5836, 3417, 3632, 116255, 2185, 8972, 51422, 8898
GOTERM_BP_FAT	GO:0005975~carbohydrate metabolic process	30	1.51066	39.7952	0.0262346	425	778	16650	1	0.337507	6.01202	3706, 8693, 669, 3628, 219, 23171, 1950, 6677, 5016, 5209, 80312, 3417, 3632, 8972, 51422, 11093, 8898, 124872, 2710, 8850, 957, 4190, 10418, 55577, 3612, 9108, 2519, 5836, 116255, 2185
GOTERM_BP_FAT	GO:0044723~single-organism carbohydrate metabolic process	25	1.49301	61.4806	0.0487544	425	656	16650	1	0.460081	5.01002	8693, 3706, 669, 3628, 2710, 8850, 957, 4190, 10418, 1950, 3612, 9108, 2519, 5209, 80312, 5836, 3632, 3417, 116255, 2185, 8972, 51422, 11093, 8898, 124872
Annotation Cluster 36	Enrichment Score: 1.85
GOTERM_BP_FAT	GO:0048871~multicellular organismal homeostasis	18	2.22453	6.03859	0.003258	425	317	16650	1	0.0929504	3.60721	26154, 9079, 6647, 58476, 18, 5025, 57822, 79888, 239, 1512, 8792, 31, 7128, 3553, 2185, 340719, 4645, 5284
GOTERM_BP_FAT	GO:0001894~tissue homeostasis	12	2.37433	21.7413	0.0127619	425	198	16650	1	0.231353	2.40481	9079, 26154, 79888, 1512, 6647, 31, 58476, 7128, 2185, 5025, 340719, 5284
GOTERM_BP_FAT	GO:0060249~anatomical structure homeostasis	15	1.66945	73.5389	0.0672849	425	352	16650	1	0.534814	3.00601	26154, 9079, 6647, 140609, 58476, 5025, 5570, 79888, 1512, 31, 6672, 7128, 2185, 340719, 5284
Annotation Cluster 37	Enrichment Score: 1.83
GOTERM_BP_FAT	GO:0006749~glutathione metabolic process	7	4.15508	11.8726	0.00659985	425	66	16650	1	0.151672	1.40281	2938, 6647, 2952, 2954, 79017, 3417, 2729
GOTERM_BP_FAT	GO:0006575~cellular modified amino acid metabolic process	11	2.67665	14.6962	0.0082933	425	161	16650	1	0.176148	2.20441	445, 2938, 6647, 2952, 2954, 79017, 3417, 11145, 2729, 10955, 883
KEGG_PATHWAY	hsa:00480Glutathione metabolism	5	3.38725	53.6431	0.0583629	200	51	6910	0.999999	0.446169	1.002	2938, 2952, 79017, 3417, 2729
Annotation Cluster 38	Enrichment Score: 1.8
GOTERM_BP_FAT	GO:0033240~positive regulation of cellular amine metabolic process	4	22.3866	1.01009	0.000531764	425	7	16650	0.93511	0.0269799	0.801603	2861, 4129, 18, 196743
GOTERM_BP_FAT	GO:0045964~positive regulation of dopamine metabolic process	3	23.5059	11.1046	0.00614817	425	5	16650	1	0.143969	0.601202	2861, 4129, 18
GOTERM_BP_FAT	GO:0045915~positive regulation of catecholamine metabolic process	3	23.5059	11.1046	0.00614817	425	5	16650	1	0.143969	0.601202	2861, 4129, 18
GOTERM_BP_FAT	GO:0042053~regulation of dopamine metabolic process	3	6.91349	74.139	0.0684053	425	17	16650	1	0.538635	0.601202	2861, 4129, 18
GOTERM_BP_FAT	GO:0042069~regulation of catecholamine metabolic process	3	6.52941	77.7411	0.0756976	425	18	16650	1	0.557822	0.601202	2861, 4129, 18
GOTERM_BP_FAT	GO:0042417~dopamine metabolic process	3	4.35294	95.5008	0.149969	425	27	16650	1	0.733392	0.601202	2861, 4129, 18
Annotation Cluster 39	Enrichment Score: 1.78
GOTERM_BP_FAT	GO:1901698~response to nitrogen compound	40	1.7509	1.41685	0.000747352	425	895	16650	0.978599	0.0346543	8.01603	6770, 9550, 133, 2769, 18, 389421, 2729, 1027, 5025, 28999, 65010, 1583, 1132, 80315, 127124, 3553, 1269, 11093, 2170, 706, 57162, 5860, 5447, 694, 1139, 6647, 6546, 3291, 8850, 329, 5791, 857, 29904, 6387, 445, 23284, 7128, 2185, 1143, 9465
GOTERM_BP_FAT	GO:0010243~response to organonitrogen compound	36	1.78752	1.98339	0.00104904	425	789	16650	0.99547	0.0447072	7.21443	6770, 9550, 133, 18, 2729, 1027, 5025, 28999, 65010, 1583, 80315, 127124, 3553, 1269, 11093, 2170, 706, 5860, 5447, 694, 1139, 6647, 6546, 3291, 8850, 329, 5791, 857, 29904, 6387, 445, 23284, 7128, 2185, 1143, 9465
GOTERM_BP_FAT	GO:1901701~cellular response to oxygen-containing compound	38	1.63235	6.50986	0.00352055	425	912	16650	1	0.0984379	7.61523	5754, 5311, 6770, 9550, 942, 5734, 2769, 2729, 5025, 28999, 65010, 1583, 1132, 80315, 127124, 3553, 11093, 706, 81029, 6717, 5447, 5076, 6647, 6546, 9448, 8850, 5791, 857, 29904, 445, 94241, 2861, 6862, 7128, 31, 2185, 9465, 11009
GOTERM_BP_FAT	GO:1901652~response to peptide	22	1.94118	9.11052	0.00499234	425	444	16650	1	0.125441	4.40882	6770, 5860, 5447, 694, 9550, 133, 3291, 8850, 5791, 2729, 857, 1027, 65010, 28999, 29904, 445, 6387, 1583, 7128, 127124, 3553, 2170
GOTERM_BP_FAT	GO:0043434~response to peptide hormone	20	1.93464	14.2813	0.00804116	425	405	16650	1	0.174857	4.00802	6770, 5860, 5447, 694, 9550, 133, 3291, 8850, 5791, 2729, 857, 1027, 65010, 29904, 445, 6387, 1583, 127124, 3553, 2170
GOTERM_BP_FAT	GO:1901699~cellular response to nitrogen compound	22	1.54459	61.1071	0.0482732	425	558	16650	1	0.459905	4.40882	6770, 5447, 9550, 6647, 6546, 8850, 5791, 2769, 389421, 2729, 857, 5025, 65010, 28999, 445, 29904, 1583, 1132, 80315, 127124, 3553, 9465
GOTERM_BP_FAT	GO:1901653~cellular response to peptide	14	1.74118	69.625	0.0605197	425	315	16650	1	0.51234	2.80561	65010, 28999, 6770, 29904, 445, 5447, 9550, 1583, 8850, 5791, 127124, 2729, 3553, 857
GOTERM_BP_FAT	GO:0071417~cellular response to organonitrogen compound	19	1.56049	71.2944	0.063298	425	477	16650	1	0.519313	3.80762	6770, 9550, 5447, 6647, 6546, 8850, 5791, 2729, 857, 5025, 65010, 28999, 445, 29904, 1583, 80315, 127124, 3553, 9465
GOTERM_BP_FAT	GO:0071375~cellular response to peptide hormone stimulus	13	1.72642	77.5586	0.075302	425	295	16650	1	0.556584	2.60521	65010, 6770, 445, 29904, 5447, 9550, 1583, 8850, 5791, 127124, 2729, 3553, 857
GOTERM_BP_FAT	GO:0032868~response to insulin	11	1.76615	85.1397	0.0950588	425	244	16650	1	0.614377	2.20441	6770, 29904, 9550, 133, 3291, 8850, 5791, 127124, 2729, 3553, 2170
GOTERM_BP_FAT	GO:0032870~cellular response to hormone stimulus	21	1.33556	96.3852	0.159662	425	616	16650	1	0.746366	4.20842	6770, 1601, 5447, 9550, 4306, 8850, 5734, 5791, 2729, 857, 65010, 445, 29904, 1512, 1583, 2244, 6943, 31, 127124, 3553, 5962
Annotation Cluster 40	Enrichment Score: 1.76
GOTERM_BP_FAT	GO:0045185~maintenance of protein location	9	3.59784	6.53915	0.00353691	425	98	16650	1	0.0983395	1.80361	5311, 5552, 288, 6717, 5310, 161176, 857, 2201, 706
GOTERM_MF_FAT	GO:0044325~ion channel binding	9	3.01409	14.9792	0.0100645	409	113	15478	0.999989	0.344661	1.80361	5311, 288, 6717, 5310, 6546, 23171, 857, 87, 706
GOTERM_BP_FAT	GO:0051235~maintenance of location	15	2.02637	27.8536	0.0169593	425	290	16650	1	0.272884	3.00601	5311, 6717, 5310, 6546, 775, 857, 5552, 288, 84502, 5336, 161176, 3553, 2185, 2201, 706
GOTERM_BP_FAT	GO:0051651~maintenance of location in cell	8	2.90196	32.6132	0.0204681	425	108	16650	1	0.302652	1.60321	5311, 5552, 288, 6717, 5310, 161176, 857, 706
GOTERM_BP_FAT	GO:0032507~maintenance of protein location in cell	7	3.04706	41.0638	0.0273206	425	90	16650	1	0.346351	1.40281	5311, 288, 6717, 5310, 161176, 857, 706
GOTERM_BP_FAT	GO:0051220~cytoplasmic sequestering of protein	4	4.0181	78.0756	0.0764307	425	39	16650	1	0.559266	0.801603	5311, 6717, 5310, 706
Annotation Cluster 41	Enrichment Score: 1.76
GOTERM_BP_FAT	GO:0034762~regulation of transmembrane transport	20	1.92988	14.6487	0.00826436	425	406	16650	1	0.176312	4.00802	5311, 3742, 6717, 55799, 1183, 6546, 775, 5923, 23171, 3749, 857, 65010, 288, 84502, 5336, 2185, 3759, 9132, 9465, 338440
[truncated: 311 more rows]

## Sheet: cluster3
Category	Term	Count	Fold Enrichment	FDR	PValue	List Total	Pop Hits	Pop Total	Bonferroni	Benjamini	%	Genes
[truncated: 765 more rows]

## Sheet: cluster4
Category	Term	Count	Fold Enrichment	FDR	PValue	List Total	Pop Hits	Pop Total	Bonferroni	Benjamini	%	Genes
[truncated: 624 more rows]

[truncated: 1 more sheets: cluster5]
