# Supplementary material for: Differential transcriptome dynamics during the onset of conceptus elongation and between female and male porcine embryos
Source: BMC Genomics. 2019 Aug 28;20:679. doi: 10.1186/s12864-019-6044-z (PMC6714402; doi:10.1186/s12864-019-6044-z)
Supplement: Supplementary file 3 — Table S3. DEGs involved in signaling pathways of maternal recognition of pregnancy. (XLSX 431 kb) [file 12864_2019_6044_MOESM3_ESM.xlsx]

## Sheet: Final
Supplemental Table 3
Gene ID Hsa	Symbol	Description		hsa00140 Steroid hormone biosynthesis	hsa00590 Arachidonic acid metabolism	hsa04915 Estrogen signaling pathway	hsa01040 Biosynthesis of unsaturated fatty acids	hsa04917 Prolactin signaling pathway	hsa04921 Oxytocin signaling pathway	WP98_45273 PG synthesis and regulation	WP712_48214 Estrogen signaling	WP167 Eicosanoid Synthesis	WP2870 Extracellular vesicle-mediated signaling in recipient cells	WP3297 EV release from cardiac cells and their functional effects	WP585 Interferon type I signaling pathways	WP195 IL-1 signaling pathway	Entrez Gene "prostaglandin"	Entrez Gene "prostaglandin transporter"	Selected from PubMed
412	STS	steroid sulfatase	down	1
1583	CYP11A1	cytochrome P450, family 11, subfamily A, polypeptide 1	down	12						8
1586	CYP17A1	cytochrome P450 17A1	down	15				9
1588	CYP19A1	cytochrome P450 19A1	down	16													47
1588	CYP19A1	cytochrome P450 19A2	down	16													47
3284	HSD3B2	hydroxy-delta-5-steroid dehydrogenase, 3 beta- and steroid delta-isomerase 1	up	21													82
3290	HSD11B1	hydroxysteroid 11-beta dehydrogenase 1	up	22						13
3291	HSD11B2	hydroxysteroid 11-beta dehydrogenase 2	down	23						14
3292	HSD17B1	hydroxysteroid 17-beta dehydrogenase 1	down	24
6715	SRD5A1	steroid 5 alpha-reductase 1	up	27
9420	CYP7B1	25-hydroxycholesterol 7-alpha-hydroxylase-like	up	40
239	ALOX12	arachidonate 12-lipoxygenase, 12S type	down		1							1
1559	CYP2C9	cytochrome P450 2C23-like	up		11
1562	CYP2C18	cytochrome P450 2C33	up		12
2686	GGT7	gamma-glutamyltransferase 7	up		18
2876	GPX1	glutathione peroxidase 1	up		20
2878	GPX3	glutathione peroxidase 3	up		22
2882	GPX7	glutathione peroxidase 7	up		24
5321	PLA2G4A	phospholipase A2 group IVA	up		30				78	15							135
5743	PTGS2	prostaglandin-endoperoxide synthase 2	up		35				107	27		14					165
9536	PTGES	prostaglandin E synthase	down		42							17					220
11145	PLA2G16	phospholipase A2 group XVI	down		44
84647	PLA2G12B	phospholipase A2 group XIIB	up		54
126410	CYP4F22	cytochrome P450 4F22	up		58
151056	PLB1	phospholipase B1	up		60
493869	GPX8	glutathione peroxidase 8 (putative)	up		66
112	ADCY6	adenylate cyclase 6	up			5			7								6
1839	HBEGF	heparin binding EGF like growth factor	up			19
2353	FOS	Fos proto-oncogene, AP-1 transcription factor subunit	up			25		14	38		9
2550	GABBR1	gamma-aminobutyric acid type B receptor subunit 1	down			26
2770	GNAI1	G protein subunit alpha i1	up			27			39
2776	GNAQ	G protein subunit alpha q	down			31			43
2778	GNAS	GNAS complex locus	up			32			44		10
3304	HSPA1B	heat shock protein 70.2	down			38
3310	HSPA6	heat shock protein family A (Hsp70) member 6	up			41
3708	ITPR1	inositol 1,4,5-trisphosphate receptor type 1	up			45			49
3709	ITPR2	inositol 1,4,5-trisphosphate receptor type 2	up			46			50
3725	JUN	Jun proto-oncogene, AP-1 transcription factor subunit	down			48			52		15					13	100
4313	MMP2	matrix metallopeptidase 2	up			54											117
5580	PRKCD	protein kinase C delta	down			70
6714	SRC	SRC proto-oncogene, non-receptor tyrosine kinase	up			80		51	114
10488	CREB3	cAMP responsive element binding protein 3	up			86
51806	CALML5	calmodulin like 5	down			89			131
53358	SHC3	SHC adaptor protein 3	up			90		68
64764	CREB3L2	cAMP responsive element binding protein 3 like 2	up			91
91860	CALML4	calmodulin like 4	up			94			142
148327	CREB3L4	cAMP responsive element binding protein 3 like 4	up			95
6319	SCD	stearoyl-CoA desaturase	down				6
9200	HACD1	3-hydroxyacyl-CoA dehydratase 1	up				9
9524	TECR	trans-2,3-enoyl-CoA reductase	down				11
51495	HACD3	3-hydroxyacyl-CoA dehydratase 3	down				15
54898	ELOVL2	ELOVL fatty acid elongase 2	up				16
79071	ELOVL6	ELOVL fatty acid elongase 6	down				19
122970	ACOT4	acyl-coenzyme A thioesterase 4	down				21
201562	HACD2	3-hydroxyacyl-CoA dehydratase 2	down				22
595	CCND1	cyclin D1	up					3	12
1154	CISH	cytokine inducible SH2 containing protein	up					6
1432	MAPK14	mitogen-activated protein kinase 14	down					7			6				5	4	42
2309	FOXO3	forkhead box O3	up					13
2645	GCK	glucokinase	up					16
3630	INS	insulin	up					20
3659	IRF1	interferon regulatory factor 1	up					21
3972	LHB	luteinizing hormone beta polypeptide	up					24
4790	NFKB1	nuclear factor kappa B subunit 1	up					26			16					17	125
5601	MAPK9	mitogen-activated protein kinase 9	down					37			20					27	149
6774	STAT3	signal transducer and activator of transcription 3	up					53							35		183
6776	STAT5A	signal transducer and activator of transcription 5A	up					54							37		184
6777	STAT5B	signal transducer and activator of transcription 5B	up					55
8651	SOCS1	suppressor of cytokine signaling 1	up					59							42		210
8792	TNFRSF11A	TNF receptor superfamily member 11a	down					60									212
9306	SOCS6	suppressor of cytokine signaling 6	down					63
775	CACNA1C	calcium voltage-gated channel subunit alpha1 C	down						13
779	CACNA1S	calcium voltage-gated channel subunit alpha1 S	down						16
781	CACNA2D1	calcium voltage-gated channel auxiliary subunit alpha2delta 1	down						17
784	CACNB3	calcium voltage-gated channel auxiliary subunit beta 3	up						20
817	CAMK2D	calcium/calmodulin dependent protein kinase II delta	down						30
818	CAMK2G	calcium/calmodulin dependent protein kinase II gamma	down						31
1026	CDKN1A	cyclin dependent kinase inhibitor 1A	up						33
3759	KCNJ2	potassium voltage-gated channel subfamily J member 2	down						53
3770	KCNJ14	potassium voltage-gated channel subfamily J member 14	down						60
4638	MYLK	myosin light chain kinase	down						64
4881	NPR1	natriuretic peptide receptor 1	up						72
5565	PRKAB2	protein kinase AMP-activated non-catalytic subunit beta 2	up						93
5578	PRKCA	protein kinase C alpha	down						98								144
5579	PRKCB	protein kinase C beta	down						99
5607	MAP2K5	mitogen-activated protein kinase kinase 5	up						106
6262	RYR2	ryanodine receptor 2	up						112
7226	TRPM2	transient receptor potential cation channel subfamily M member 2	down						115
10645	CAMKK2	calcium/calmodulin dependent protein kinase kinase 2	down						124
29904	EEF2K	eukaryotic elongation factor 2 kinase	down						129
51422	PRKAG2	protein kinase AMP-activated non-catalytic subunit gamma 2	down						130
55799	CACNA2D3	calcium voltage-gated channel auxiliary subunit alpha2delta 3	down						134
57172	CAMK1G	calcium/calmodulin dependent protein kinase IG	down						136
59285	CACNG6	calcium voltage-gated channel auxiliary subunit gamma 6	up						139
301	ANXA1	annexin A1	up							2							12
302	ANXA2	annexin A2	up							3
306	ANXA3	annexin A3	up							4
308	ANXA5	annexin A5	down							6
309	ANXA6	annexin A6	down							7
1910	EDNRB	endothelin receptor type B	up							11
5737	PTGFR	prostaglandin F receptor	up							23							160
6281	S100A10	S100 calcium binding protein A10	up							29
4240	MFGE8	milk fat globule-EGF factor 8 protein	up										14
7040	TGFB1	transforming growth factor beta 1	up										18				188
7042	TGFB2	transforming growth factor beta 2	up										19				189
7043	TGFB3	transforming growth factor beta 3	down										20
7474	WNT5A	Wnt family member 5A	up										25
89780	WNT3A	Wnt family member 3A	down										30
6387	CXCL12	C-X-C motif chemokine ligand 12	down											5
10365	KLF2	Kruppel like factor 2	up											7
867	CBL	Cbl proto-oncogene	down												1
1398	CRK	CRK proto-oncogene, adaptor protein	down												3
4214	MAP3K1	mitogen-activated protein kinase kinase kinase 1	up												19	14
6194	RPS6	40S ribosomal protein S6 pseudogene	up												31
9252	RPS6KA5	ribosomal protein S6 kinase A5	up												46		215
10379	IRF9	interferon regulatory factor 9	up												48
27250	PDCD4	programmed cell death 4	up												51
3553	IL1B	interleukin 1, beta 2	down													8	86		3
3553	IL1B	interleukin 1 beta	down													8	86		3
9020	MAP3K14	mitogen-activated protein kinase kinase kinase 14	up													44
11213	IRAK3	interleukin 1 receptor associated kinase 3	up													48
54472	TOLLIP	toll interacting protein	down													52
348	APOE	apolipoprotein E	up														14	2
351	APP	amyloid beta precursor protein	up														15
652	BMP4	bone morphogenetic protein 4	up														26
960	CD44	CD44 molecule (Indian blood group)	up														30
1394	CRHR1	corticotropin releasing hormone receptor 1	down														40
1471	CST3	cystatin C	up														43
1728	NQO1	NAD(P)H quinone dehydrogenase 1	up														52
1958	EGR1	early growth response 1	up														57
2034	EPAS1	endothelial PAS domain protein 1	up														58
2069	EREG	epiregulin	down														60
2147	F2	coagulation factor II, thrombin	up														63
2149	F2R	coagulation factor II thrombin receptor	up														64
2247	FGF2	fibroblast growth factor 2	up														66
2494	NR5A2	nuclear receptor subfamily 5 group A member 2	up														70
3105	HLA-A	MHC class I antigen 8	up														77
3162	HMOX1	heme oxygenase 1	down														80
3673	ITGA2	integrin subunit alpha 2	up														96
3952	LEP	leptin	up														106
4306	NR3C2	nuclear receptor subfamily 3 group C member 2	down														115
4843	NOS2	nitric oxide synthase 2	up														126
5025	P2RX4	purinergic receptor P2X 4	down														130
5029	P2RY2	purinergic receptor P2Y2	down														132
5468	PPARG	peroxisome proliferator activated receptor gamma	up														139
5581	PRKCE	protein kinase C epsilon	up														145
5908	RAP1B	RAP1B, member of RAS oncogene family	up														168
5912	RAP2B	RAP2B, member of RAS oncogene family	down														170
6279	S100A8	S100 calcium binding protein A8	up														173
6422	SFRP1	secreted frizzled related protein 1	down														178
6578	SLCO2A1	solute carrier organic anion transporter family member 2A1	up														179	4
6659	SOX4	SRY-box 4	up														180
7076	TIMP1	TIMP metallopeptidase inhibitor 1	up														191
7132	TNFRSF1A	TNF receptor superfamily member 1A	up														194
8989	TRPA1	transient receptor potential cation channel subfamily A member 1	down														213
10135	NAMPT	nicotinamide phosphoribosyltransferase	down														222
10411	RAPGEF3	Rap guanine nucleotide exchange factor 3	up														226
10630	PDPN	podoplanin	down														228
10659	CELF2	CUGBP Elav-like family member 2	down														229
29785	CYP2S1	cytochrome P450 2S1	down														242
54331	GNG2	G protein subunit gamma 2	up														247
55811	ADCY10	adenylate cyclase 10	down														251
93185	IGSF8	immunoglobulin superfamily member 8	up														257		8
117583	PARD3B	par-3 family cell polarity regulator beta	up														260
