# Supplementary material for: Differential transcriptome dynamics during the onset of conceptus elongation and between female and male porcine embryos
Source: BMC Genomics. 2019 Aug 28;20:679. doi: 10.1186/s12864-019-6044-z (PMC6714402; doi:10.1186/s12864-019-6044-z)
Supplement: Supplementary file 4 — Table S4. Comparison of DEGs in the elongating embryos between pigs and sheeps. (XLSX 133 kb) [file 12864_2019_6044_MOESM4_ESM.xlsx]

## Sheet: Foglio1
Supplemental Table 4
up_pig	down_sheep	down_pig	up_sheep	up_pig and sheep	up_pig and down_sheep	down_pig and up_sheep	down_pig and sheep
ITGB3	3BHSD	AASDH	AAK1	TACC1	NT5DC2	ACSL4	AASDHPPT
CPXM1	AADAT	AASS	ABHD10	LAMC1	ZNF385A	ADAM19	ABCD3
FSTL3	AAMP	ABCA12	ABHD14B	CROT	PQLC1	AGPAT5	ABCG2
SSH1	AARS	ABCA2	ABHD3	EIF2AK2	LMNA	ALOX12	ACSL6
LOC100520452	ABCA1	ABCB10	ABI1	GPRC5B	GMDS	ARHGAP18	ACTN1
CDK18	ABCB6	ABCB9	ABLIM1	ALPL	SFXN2	ARL6IP5	ADIPOR1
KANK2	ABCF2	ABCC5	ACAP2	FAM214A	CNPY3	BTG1	AGPAT2
LOC106510565	ABCF3	ABCD1	ACAT1	TMEM106B	B3GAT3	CA8	AGPAT3
SLC19A3	ABHD17A	ABHD12	ACMSD	PDGFRA	TPD52	CAST	ANXA6
PLXNB2	ABHD5	ABHD12B	ACP6	STYK1	EFNB2	CERS6	ATP6V1G1
TMEM231	ABRACL	ABHD6	ACPP	QSER1	2019-03-01	CLIP1	BEST2
BAIAP2L2	ACBD3	ACSL1	ACVR2B	ARHGAP26	SLC37A1	DCBLD2	BLVRB
TRIM14	ACER3	ACSL3	ADAM9	FLRT3	CRELD2	DMXL2	CALML5
FES	ACO2	ACSS2	ADH5	CASP3	CARHSP1	DNAJC13	CAT
LOC106509912	ACOT6	ACTR3B	ADSS	KLHL24	TLN1	DPPA2	CCND3
PBX2	ACOT8	ADAM11	AEBP2	SULF2	FAM213A	DSC1	CD81
PAK6	ACOT9	ADAM8	AFF4	CYP39A1	SLCO2A1	DSG3	CD9
GATA4	ACOX1	ADAMTS17	AGGF1	FMO4	PTGS2	EEA1	CDIPT
PRTFDC1	ACP1	ADAMTSL2	AGMO	WEE1	SLC22A23	EPS15	CDS1
TRAM2	ACPL2	ADARB1	AICDA	LRRC8D	CORO1B	FAM129A	CDX2
WWC3	ACTA1	ADCY10	AIMP1	BACE2	LHPP	FAM83B	CERS3
C4H1orf146	ACTB_1	ADGRB2	AK5	KMT2A	SLC16A1	FCHO2	CLN6
LOC100624806	ACTB_3	ADGRG2	AKAP11	CASC1	GCHFR	FILIP1L	CLN8
CCDC181	ACTR1A	ADGRG6	AKAP12	APLP2	GALM	FLRT2	CNDP2
AFAP1L2	ACTR2	ADGRL3	AKAP9	ZFHX3	BAD	FNIP2	DBI
LAMC2	ADFP	ADM	AKT3	SLC7A9	RAP1B	FOXRED2	DGKZ
P2RY1	ADI1	ADORA2A	ALDH1A1	ELK4	RNF11	FUCA1	EHD1
CDR2	ADIPOR2	AFAP1L1	ALDH5A1	PLA2G4A	ANO10	FUCA2	FDX1
TSC22D3	ADPGK	AFDN	ALMS1	MAP7	SERPINH1	FXYD4	FITM2
LOC100158011	AFG3L2	AGFG1	ALS2	WDR19	PLOD3	GALNT11	GLRX5
DUSP4	AFTPH	AGTPBP1	AMMECR1L	ATP13A3	FHL2	GIPC2	GNG12
BHLHE40	AGPAT6	AKAP17B	AMOTL2	PLK2	HSPA5	GM2A	GPRC5C
REC114	AGPAT9	AKR1E2	ANAPC5	FOXO3	HKDC1	GNAQ	HSD17B1
ITGB5	AHI1	ALDH1B1	ANKRD12	CDH2	WBP1L	GNPTAB	IMPA1
C3H7orf43	AK2	ALDH1L2	ANKRD17	PSME1	DOCK3	GRAMD1C	INPP4A
PXDC1	AKT1S1	ALDH3B1	ANLN	ATP6V0D2	PI4KB	HOMER2	INPP5A
DHCR24	ALG12	ALDH4A1	ANO6	RAP2C	CHPF	IBTK	KRT8
TSEN34	ALG5	ALS2CL	ANTXR2	FAM117B	TFAP2A	KIT	LAP3
TMEM136	ALKBH5	AMDHD2	AP2B1	CDKL5	CASC4	KLF5	LIMK2
F3	ALYREF	AMN	APC	FRS2	PARM1	LIMA1	LIN28A
CREB3L4	AMFR	ANK3	APEX2	CD58	TCEAL8	LRP2	LMO1
FBXW5	ANAPC13	ANKRD29	APPBP2	HAPLN1	IMPDH1	MARK1	LPAR3
PRRT3	ANG-1	ANKRD33B	APPL2	WNT5A	CKAP4	MOSPD1	LPCAT1
CCER2	ANKRD10	ANKRD35	AQR	TMEM8A	APOA1	MTUS1	LPCAT3
COQ8A	AP1S1	ANKRD50	ARHGAP12	FAT1	WNT6	MYO6	LPCAT4
ARSB	AP2A1	ANO1	ARHGAP35	EHF	PAQR8	MYO9A	MAPK14
DDR1	AP2M1	ANO9	ARHGAP5	PPP2R3A	IRX3	NANOG	MBP
GPR39	AP2S1	ANOS1	ARHGEF12	MANSC1	GLRX	NCOA1	MOGAT1
PATZ1	AP3D1	ANXA5	ARID2	FAM114A1	SLC48A1	NFE2L3	MTMR2
LOC100516643	APH1A	APBA1	ARID4A	EIF4G3	MANF	NIN	NETO2
GRK3	APOOL	APOBEC2	ARID4B	CCSER2	OAT	NT5DC1	OPHN1
IFT22	ARF1	APOBR	ARID5B	RBMS2	GFPT1	NUPR1	PERP
SERTAD2	ARFGAP1	APRT	ARIH1	HEATR5A	CITED2	OSBPL8	PEX11A
KIFAP3	ARFGAP2	AQP3	ASB7	PHF21A	S100A10	PEBP4	POLR3E
FXYD3	ARFGAP3	AQP9	ASF1A	DDX58	PDIA6	PGM2	POR
SOGA1	ARFIP2	ARG2	ASGR2	CYBRD1	LMO4	PLEKHA5	PRDX1
MYO1D	ARGLU1	ARHGAP27	ASH1L	HNF1B	SLC35B2	PLP2	PRDX5
SPNS2	ARHGDIA	ARHGEF15	ASNS	DAZAP2	RHOU	PLS1	PRKCD
OSR1	ARID3A	ARHGEF37	ASUN	CEP89	RRBP1	POF1B	PTGES
LOC106509418	ARID3B	ARL14EPL	ASXL2	TIMP2	UBXN11	PPP1R9A	RAB3B
LOC106506226	ARL2	ARL5A	ASZ1	PRKD3	GATA3	PQLC3	RAB3C
PFKM	ARL5B	ARL8B	ATF2	PLEKHA1	SLC35F2	PSIP1	RHOB
TMEM237	ARMC1	ARPP21	ATF7IP	PTPN12	FMNL2	PXK	SCD
TEKT3	ARMC7	AS3MT	ATF7IP2	DIAPH2	FLNC	RABEP1	SEC14L1
HOMER1	ARPC3	ASB4	ATM	CD109	HERPUD1	RABGAP1L	SERPINB1
FIZ1	ASIP	ASCL2	ATP13A4	ACSS3	PKM	RASAL2	SLC10A1
MTTP	ATG10	ASPG	ATP2B_2	ABCC1	OSBPL2	RBPMS2	SUCLA2
C1QTNF12	ATG4B	ASS1	ATP2C1	ADD3	ID3	RIMKLB	TMEM109
P4HTM	ATOX1	ASTN1	ATP6V0A2	ZNF644	HYOU1	RSC1A1	TMEM135
LAMA5	ATP5D	ATG9B	ATP8B1	KDELR3	PRSS23	SATB1	TMEM150A
PROC	ATP5G1	ATP10D	ATRX	NFIL3	BSPRY	SCPEP1	TMEM150B
LRRC58	ATP5G2	ATP11A	ATXN2	ZCCHC11	SPRYD3	SERPINB5	TMPO
LOC100515685	ATP5G3	ATP11B	ATXN2L	ADAM28	CAPG	SETDB2	TRPA1
ASAP1	ATP5H	ATP1B3	BAG5	ANPEP	QSOX1	SKIL	TXNRD1
WDR54	ATP5I	ATP2B1	BAZ1A	ANXA1	EFHD2	SLC16A11	UNC93A
KCNE1	ATP5J	ATP2C2	BAZ2A	ARHGDIB	TMUB1	SLCO4C1	VGLL1
VTN	ATP6V0B	ATP6V0A1	BAZ2B	ARHGEF28	FGF2	SMPDL3A	ZYG11A
KLF4	ATP6V0C	ATP6V1A	BBX	BCAT1	B4GALT7	SNX6
RAB36	ATP6V0D1	ATP6V1C2	BCAS3	CADM1	CNN2	SRI
NRIP1	ATP6V1B2	ATP8A1	BCL2L15	CD59	ABHD2	SSFA2
HYKK	ATP6V1F	ATP8B3	BCLAF1	CDH17	ADAMTS9	TDGF1
PRKG1	ATPAF2	ATXN1	BDP1	CDO1	AHSG	TFPI
VAMP1	ATPIF1	B3GNT2	BEND5	DDAH1	ALDH18A1	TMEM254
RASAL3	AUP1	B3GNT8	BEX5	DLX6	B3GNT7	TMOD3
RHBDL2	AURKAIP1	B4GALT5	BIRC6	ELOVL2	B4GALT1	TOB1
GSTO1	AVEN	BAG2	BMPR2	EMB	BCAM	TSPAN12
LOC100525346	B3GALNT1	BARD1	BOD1L1	FAM105A	C1R	TXNDC16
DOCK5	B3GALTL	BASP1	BPTF	FAM13A	CDC42EP5	UGCG
NOX4	C1orf52	CALHM4	CDCP1	SORBS2	CHRNE
CNNM2	B4GALT3	BCL2L1	BRD7	FHL3	CLDN6
HEG1	BABAM1	BCL6B	BRIX1	FMO5	COLCA2
ALAD	BAG4	BDH1	BTBD7	FNDC3A	CTSL
BCL2L14	BANF1	BHLHB9	C10orf118	FOXO1	EGFL8
TCIM	BAX	BIRC3	C10orf12	FRY	EMILIN2
WNK4	BCAP31	BLNK	C11orf73	GLIS3	FOXA1
LOC102167506	BCAT2	BPGM	C15orf39	GNAS	FSCN1
AMPD2	BCL2L13	BPI	C18orf21	GOLM1	GCNT3
TMEM56	BCL7C	BRWD3	C1orf21	HSD11B1	GNA14
TAPBPL	BFAR	BTBD11	C6orf132	IGFBP7	GNG4
C9H1orf21	BFSP1	BTBD2	C7orf60	IRF2	HAND1
HSPG2	BHLHE23	BTK	CA1	IRF9	HES1
TP53	BID	BTN1A1	CACUL1	KSR2	KCNK1
SKIDA1	BIRC5	BTN2A2	CAPNS1	MBNL3	LHFPL2
SLA-2	BLMH	C10H1orf106	CARD6	MID1	MAGED1
LOC100522861	C20orf27	CAMK1G	CDK19	STAT3	NDRG1
NAPSA	BLOC1S2	C14H10orf90	CARF	MMP7	NOS2
GSTK1	BOLA3	C15H2orf54	CASC5	MUC1	PLBD1
ADAMTS5	BRF1	C15H2orf76	CASP8	MX1	PRSS8
UNC45B	BRI3BP	C17H20orf202	CAV1	NPNT	PTHLH
OBSL1	BRK1	C2CD2	CCDC125	OCIAD2	PTMA
PLEKHM3	C22orf39	CAMKK1	CENPE	TM7SF2	RASSF3
PLEKHG5	BSG	C3H16orf62	CCDC158	PDCD4	REEP1
LOC100739518	C11orf48	C4BPA	CCDC6	PDZK1IP1	ROM1
SH2D2A	C22orf29	CAMK2G	CENPC	TAPBP	SCIN
CTGF	C11orf65	C5H12orf56	CCDC91	PHLDB2	SGMS1
SEMA4G	C21orf33	CAMK2D	CDK4	SYNE2	SGMS2
FOS	C11orf96	C7H6orf132	CCNDBP1	PLS3	STARD5
CCDC191	C12orf44	C8H4orf46	CCNG1	QPCT	TAGLN
STAT5A	C14orf2	C8H4orf48	CCNI	RASEF	TSPAN1
TXNIP	C14orf37	CACHD1	CCNT1	RAVER2	TUSC3
CELA1	C16orf72	CACNA1C	CCP110	REEP6	UAP1
SIRPA	C16orf91	CACNA1H	CD2AP	RFX7
SLC38A5	C19orf10	CACNA1S	CDC2	SALL1
ITPR1	C19orf24	CACNA2D1	CDC27	SASH1
MFSD6	C19orf25	CACNA2D3	CDC42	SLC26A4
LOC102162292	C1orf64	CALHM5	CDK12	SOX5
CNKSR2	C19orf53	CALCB	CDC73	SOD3
ADCY6	C2CD4D	CAMKK2	CENPF	TMTC1
INAFM1	C2orf43	CAPN5	CFTR	TRIM2
MAP3K1	C4orf3	CASKIN2	CHD1	TST
INPP5J	C8orf82	CASR	CHD2	WFDC2
ZNF34	C9orf114	CBL	CHEK2	YBX3
FAM20C	C9orf116	CCBE1	CHM	ZC3HAV1
RXRA	C9orf40	CCDC151	CHP1
APBB2	CACNG3	CCDC68	CIB1
ATP2A3	CADPS2	CCDC69	CIRH1A
LOC106509504	CALR	CCDC96	CLASP2
SH3BGRL	CALU	CCKBR	CLDND1
EPHA2	CAMK4	CCNB1IP1	CLK1
LOC110255218	CANT1	CCSER1	CLK2
MBOAT1	CARS	CD37	CLK4
CDCA7L	CASP6	CD82	CLOCK
OGFRL1	CBFB	CD86	C-MET
RBPMS	CCDC124	CDC42EP1	CNOT1
MMP14	CCDC134	CDKL1	CNOT4
IHH	CCDC137	CELF2	COBLL1
PITPNM1	CCDC141	CEMIP	COCH
FAM184A	CCDC167	CEP192	COL4A3BP
CERCAM	CCDC176	CEP250	COPS7A
CAVIN4	CCDC43	CEP85L	COX1
CRELD1	CCM2	CEPT1	CP
DECR1	CCND2	CFL2	CPEB4
NIPAL2	CCNY	CHIC1	CPNE3
LOC110259376	CCT3	CHRNA3	CPNE8
RND1	CCT5	CHRNA7	CREBBP
MCC	CD5L	CHRNB4	CRIM1
PAQR7	CDC20	CITED4	CRY1
PHC1	CDC34	CKAP2L	CRYZ
GLCE	CDC37	CLCA1	CSE1L
MLF1	CDC42SE1	CLCA2	CSNK2A2
TFE3	CDCA3	CLDN8	CST6
SLC13A3	CDCA5	CLEC2D	CST7
HYAL1	CDH12	CLIC1	CTSS
RORA	CDK9	CLN3	CTSV
CABP7	CDKAL1	CMTM4	CTTNBP2NL
KLHL13	CDKN3	CNR2	CXCL14
LDHA	CDPF1	COL11A1	CYB5
LOC110260073	CDS2	COL27A1	CYLD
SLC9A3R2	CDV3	COLGALT2	CYP26B1
GDF15	CENPK	COTL1	CYP27A1
CALCOCO1	CENPW	CPE	CYP51A1
UBE2B	CERS2	CPLX1	CYT.B
ZNF35	CETN2	CPT1B	DCAF5
ALDH1L1	CFL1	CPT1C	DCP1A
CBX6	CHAF1B	CRABP2	DDAH2
ANKRD52	CHCHD1	CRHR1	DDHD1
LOC102167874	CHCHD4	CRISPLD2	DDX17
ABL1	CHID1	CRK	DDX24
FOXA2	CHMP1A	CRMP1	DDX6
ZNF629	CHMP4B	CROCC2	DEK
PRAF2	CHMP6	CRSP3	DENND5B
CYTH3	CHN1	CRYBG2	DGAT2
VKORC1	CHTF8	CRYL1	DICER1
ABCG4	CHTOP	CSTB	DIP2C
KIF1C	CIAO1	CT55	DIS3
SELENOW	CIAPIN1	CTDSPL	DLG1
GPR137	CKS2	CTH	DLGAP5
ZNF76	CLCN7	CTNNAL1	DMTF1
FAM110C	CLDN7	CTSZ	DMXL1
TTC21A	CLEC16A	CXCL12	DNA2
GAMT	CLNK	CYB5A	DNAJA1
KCTD17	CLPTM1	CYB5B	DNAJC2
MFSD12	CLPTM1L	CYP11A1	DNAJC7
HBEGF	CLTA	CYP17A1	DNASE1L3
KLHDC9	CLUH	CYP19A1	DNTTIP2
IL27RA	CMC2	CYP19A2	DOCK9
CDC42EP4	CMPK1	CYP19A3	DPY19L4
GNG2	CMTM6	CYP27B1	DTL
ST6GALNAC3	CMTM8	CYYR1	DTX3L
MIDN	CNIH1	DAB2	DYRK1A
RAPGEF3	COA4	DACT1	DYSF
SCARF2	COA5	DAGLA	EAAT3
MSI2	COMMD10	DAZL	EBP
BMP1	COMMD9	DBN1	ECE
CRTC3	COPE	DBP	ECT2
OAZ2	COPG1	DCLK3	EED
NAV2	COPZ1	DCTD	EFEMP1
PPP1R16A	COQ4	DCUN1D3	EFR3A
TM4SF4	CORO1C	DDX43	EIF2S2
LACC1	COX10	DENND3	EIF3A
RFX3	COX19	DENND4A	EIF5B
LOC100523736	COX20	DEPDC7	EMC4
WDR31	COX7A2	DIRC2	EMX2
LOC110256218	CPSF3L	DLGAP3	ENAH
TNFSF12	CRB3	DMD	ENPP4
LOC110260785	CRKL	DNAH3	ENPP5
SHROOM3	CS	DNAJB1	ENTPD1
HID1	CTDNEP1	DNAJC12	EP300
SPTB	CTDSP1	DNAJC27	EPC2
IKBIP	CTNS	DOCK11	EPS8
RHBDF2	CTSB	DOK6	ERBB2IP
SH3PXD2B	CUL4A	DPP4	ERCC6L2
TMEFF1	CYB5R1	DPPA4	ESF1
LHB	CYB5R3	DPYSL3	ESR1
RGS12	CYCS	DPYSL5	ESR2
TGFB2	DAD1	DRAM2	ETAA1
SGSM3	DAPK3	DRAXIN	ETHE1
CHD1L	DAZAP1	DSC2	EVI5
MKRN3	DBNDD1	DSG2	EXOC1
SRM	DBNL	DSP	EXOSC9
SERINC2	DCTN2	DTNB	EXPH5
TMOD2	DCUN1D5	DUSP5	FABP7
DYNLT3	DDA1	DUSP6	FAM134B
LOC110259405	DDB1	DVL1	FAM149A
SDC3	DDB2	DYNC1I1	FAM178A
ZNF512	DDX23	DZIP1	FAM188A
FBLN1	DENND1C	DZIP1L	FAM208A
UROD	DENND4C	E2F7	FAM45A
KHDRBS3	DENR	EEF2K	FAM60A
STEAP3	DEPDC1B	EFCAB8	FAM91A1
ACOT11	DERL1	EFR3B	FASN
LOC102164954	DERL2	EI24	FDFT1
SPOPL	DESI1	ELAVL4	FIP1L1
TTC25	DGCR8	ELFN1	FKBP5
TRIM8	DGKD	ELOVL6	FKBP9
MAP3K5	DHDDS	EML5	FMR1
LOC100736818	DHRS11	EMP1	FNBP4
SIK2	DHX30	EN2	FOXJ3
C2H11orf49	DIABLO	ENDOD1	FRA10AC1
DGKH	DIAPH1	ENPEP	FRK
NOTCH2	DKC1	ENPP2	FRYL
FN1	DLG2	ENPP3	FSD1L
LOC102166536	DLG3	ENTPD4	FTL_1
MEST	DLST	EOGT	FTL_2
ZNF514	DNAJA3	EOMES	FTL_4
BCL2L11	DNAJB9	EPB41L1	FTO
ACP2	DNAJC11	EPHX3	FUT8
NUMBL	DOHH	EPPK1	FXR1
NEURL2	DOK3	EPS8L1	FYN
BNIP3L	DPM2	ERAS	G3BP2
TMSB10	DPP3	EREG	GAB1
IER5L	DR1	ESRRB	GABARAP
PKNOX2	DRG2	ESRRG	GALNT7
MSANTD3	DSTN	ESYT2	GAPVD1
KIAA1614	DTYMK	ETFDH	GATAD2B
SUGCT	DYNLL2	ETS2	GBE1
EIF4E3	DYNLRB1	EZR	GCA
EFCAB7	ECHS1	FAAH	GCC2
EPHB4	ECI2	FAAP20	GDPD2
PAM	EDEM1	FABP3	GEMIN5
SGTB	EDEM2	FADS3	GLA
BICDL2	EEF1E1	FAM102B	GOLGA4
LOC100620188	EEF2	FAM122B	GOLGB1
SLC41A3	EF-1	FAM131C	GPBP1
USP43	EFCAB10	FAM151A	GPCPD1
ZNF768	EFTUD2	FAM155B	GPD1L
RRAD	EIF1	FAM160A1	GPR116
RIPOR1	EIF3B	FAM160B1	GPR126
SLC16A3	EIF3D	FAM171A2	GRB14
HNMT	EIF3G	FAM221A	GRM7
EHD4	EIF4A1	FAM35A	GSK3B
TMEM176B	EIF4EBP1	FAM46B	GSTM3
ALPK2	EIF4G1	FAM83C	GTF2A1
AMOTL1	EIF4H	FAM83F	GTF2I
HSPB11	EIF5	FANCF	GUCY1B3
EML3	EIF5A_2	FASTKD1	H1F0
LOC100515643	ELAC2	FBN2	H2AFZ
SPEF1	ELK3	FBXL5	H3F3A
LIMCH1	ELOF1	FBXO5	HACL1
BEX1	ELOVL5	FCER1G	HECTD1
FAM110B	ELP3	FDXR	HECW1
ATF3	EMC1	FER1L5	HECW2
LOC100624032	EMC10	FERMT2	HELLS
ADAMTS1	EMC3	FEZ1	HELZ
ZC3H12C	EMC6	FGB	H-FABP
PIR	EMC8	FGFRL1	HIF1A
TIMD4	EMD	FHIT	HIPK1
RELN	EMG1	FNBP1	HIPK2
FAM174B	EML4	FOLH1B	HIPK3
LOC102158401	ENOPH1	FOXN2	HIST1H2AK
ETV4	ENOX2	FSIP2	HIST1H2AL
MVP	ENSA	FUOM	HIST1H2BG
COL21A1	EPB41L5	FYB1	HIST3H2BB
C16H5orf42	EPN1	FZD4	HIVEP2
ITGA3	EPSTI1	GABBR1	HLTF
LOC102158334	ERC1	GABPA	HMGCS1
RASSF2	ERO1L	GABPB2	HMGXB4
SAMD15	ERP29	GALNT10	HMMR
ANXA3	ERP44	GAPDHS	HOOK3
TBX1	ESYT1	GARNL3	HP1BP3
IRF7	EXOC4	GBA	HPSE
PAPSS1	EXOSC2	GCSH	HSD17B7
LOC110261743	EXOSC4	GDA	HTRA1
A1CF	F11R	GDE1	HUWE1
LOC100519177	F2RL1	GDF3	IDH1
HYAL4	FADS1	GDPD3	IDI1
LDHD	FADS2	GFRA2	IFI6
GPC1	FAM120AOS	GK	IFIH1
SOCS1	FAM129B	GLB1	IFIT1
CHIC2	FAM162A	GLDC	IFIT3
KIAA1147	FAM172A	GLDN	IFIT5
GRHL2	FAM173B	GLI1	IGF2
PLAUR	FAM195B	GLI2	IGFBP1
LOC110259106	FAM220A	GLIS2	IGFBP3
LOC102165484	FAM63A	GLT1D1	IL6ST
MMP11	FAM65B	GLUD1	INA
SSBP4	FANCC	GMPR	INO80D
FCHSD1	FBRSL1	GNA11	INSIG2
HDAC7	FBXL17	GNA15	INTS2
SLC22A15	FECB	GNPDA1	IP6K2
ANKS4B	FKBP11	GPAT3	IRAK4
KCTD11	FKBP3	GPC4	ISG12(B)
ACVR2A	FKBP8	GPR1	ISG17
GLIPR2	FLNA	GPR137B	ITGAV
TJAP1	FSTL5	GPR137C	ITGB8
MAP3K14	FTH1	GPR37	ITPR3
IRAK3	FURIN	GPRASP2	IWS1
PRPH	FXR2	GRAP	JAK1
FCHO1	G3BP1	GRHL1	JAM2
CLSTN1	G6PD	GRHL3	JHDM1D
VPS37D	GABARAPL1	GRIN1	JMJD1C
2019-09-05	GABRB1	GRK5	JMY
LOC106504743	GADD45G	GRP	KAT6B
MOV10	GAK	GRTP1	KCTD1
TRIM25	GAL-1	GTF2A1L	KDM3B
FLYWCH1	GALE	GULP1	KDM5A
DISP2	GALNT2	GYG1	KDM6A
FBXL2	GANAB	HACD2	KIAA0196
MADD	GATA2	HACD3	KIAA0907
RPL3L	GBGT1	HAVCR1	KIAA1551
TIAF1	GCH1	HCFC2	KIAA1731
SULT4A1	GET4	HEBP1	KIAA2018
TPM4	GFER	HECTD2	KIAA2026
GGTA1P	GGCT	HENMT1	KIF13A
TM4SF1	GIPC1	HERC4	KIF13B
PEAK1	GLO1	HINT3	KIF20B
LOC110257438	GLRX3	HIP1	KIF2A
ACYP2	GLTP	HIST1H2BD	KIF5B
FOXO4	GLTPD1	HLF	KLF3
MAP2K5	GLTSCR2	HMGN5	KLHL15
B3GALNT2	GLYATL2	HMOX1	KLHL28
BCAP29	GMPPA	HSD11B2	KLHL5
LOC110255313	GMPPB	HSD17B14	KMT2E
RIC8B	GNAL	HSD17B4	KRIT1
TMEM184B	GNB2	HSP70.2	KTN1
TMEM38A	GNL1	IDH3A	LAPTM4A
HABP2	GNPNAT1	IFT43	LARP4
RHBDF1	GORASP2	IGF2R	LATS1
SMOX	GPAM	IGSF9B	LCAT
POLI	GPHN	IL17B	LCOR
FLVCR1	GPI	IL1B	LDLR
CITED1	GPS1	IL1B2	LEO1
ROR1	GRB2	IL24	LETMD1
LOC110260348	GREB1L	IL25	LGALS15
KCNAB3	GRSF1	INPP5D	LGALS3
KIF27	GRWD1	INSIG1	LGR4
CD99L2	GSTCD	INTS6L	LINC00935
ZSCAN2	GTF2E2	IP6K3	LPIN1
TP53I13	GTF2H1	ISCA2	LPP
C1QL4	H2AFX	ISOC1	LRBA
SYNC	HDDC2	ITGA10	LRCH3
ZNF704	HDGF	ITIH5	LRIF1
MAN1A1	HDHD1	ITPK1	LRP6
SERPINC1	HDLBP	ITPKA	LRRCC1
ADAM15	HEATR4	ITPRIP	LTV1
PTPN1	HIC2	ITSN1	LUC7L3
DDIT4	HIF1AN	IVNS1ABP	LUZP1
HYAL3	HM13	JAM3	MACF1
IER3	HMGA1	JCAD	MAGED2
ZNF133	HMGN4	JPH2	MAML2
SEMA7A	HMOX2	JUN	MAN1A2
NRP2	HN1	KAT2B	MAP2
LOC110255687	HN1L	KBTBD3	MAP3K2
GDPD1	HNRNPA0	KCNAB2	MAP4K3
PTPRD	HNRNPA1	KCNC4	MARVELD2
LDLRAD3	HNRNPA3	KCNJ11	MAT2A
GSR	HNRNPAB	KCNJ14	MBNL1
LOC100519221	HNRNPH2	KCNJ2	MCOLN3
SLC25A21	HNRNPL	KCNK5	MECOM
LOC100622849	HPRT_1	KCNQ1	MED1
IFI30	HRSP12	KCNQ4	MED13
RNF215	HSBP1	KDM4C	MEF2A
HACD1	HSD17B11	KIF1A	MEP1B
SLC39A10	HSP10_1	KITLG	METAP1
INHBA	HTATIP2	KLF15	METTL20
TMEM63B	ICT1	KLRG2	MFAP3
CABLES1	IDE	KRT18	MFN1
NPB	IDH3B	KYAT1	MGA
STEAP1	IFRD2	LAD1	MGEA5
SCMH1	IGF2BP1	LAMB2	MGP
ARHGAP42	IGLV4-3	LAMB3	MGST3
LOC110261696	IKBKG	LARP1B	MICU2
RRAS	IL17F	LARP7	MIER1
LOC100511509	ILF2	LAS1L	MITD1
SLC39A6	IMMT	LDB2	MITF
SUSD6	IMP4	LGALS4	MKI67
MAPK13	INADL	LGR5	MKI67IP
PRRG4	ING5	LHX1	MKLN1
NME5	INPP4B	LIMS2	MLLT10
MAPRE3	IPO9	LIPE	MME
MYH14	IRAK1	LIPG	MOB1A
FZD3	IST1	LIX1L	MOSPD3
FRMD4A	ITPKB	LMNB1	MOXD1
ZDHHC13	JMJD6	LOC100152221	MPHOSPH10
LOC100514329	KBTBD6	LOC100154105	MPHOSPH8
GPR173	KCTD10	LOC100157453	MPZL2
SLC23A1	KCTD5	LOC100158115	MRCL3
STX11	KDELR1	LOC100510917	MRPL39
COL4A2	KHDRBS1	LOC100511133	MS4A8
FREM2	KHSRP	LOC100511891	MSANTD2
CDC42EP2	KIAA1467	LOC100512003	MSH2
LOC110259342	KIF22	LOC100512656	MSH6
TMEM206	KLF13	LOC100512920	MSL2
LOC102164761	KLHDC3	LOC100513119	MSLN
ZDHHC8	KNDC1	LOC100513797	MTF1
CACNB3	KPNA6	LOC100514110	MTF2
TCF7L2	KPNB1	LOC100515147	MTMR3
ATG16L2	KRAS	LOC100515156	MT-ND5
FAM46C	KRT15	LOC100515559	MT-ND6
ERMP1	KRTCAP2	LOC100515857	MTRF1L
LOC100738653	KXD1	LOC100517166	MUC16
GPT	LAMP1	LOC100521229	MX2
LOC100523897	LAMR1	LOC100521647	MYC
ZNF296	LAMTOR1	LOC100521937	MYCBP2
SLA-8	LIN7A	LOC100522267	MYEF2
CRTC2	LIN7C	LOC100522401	MYL12B
CLMN	LINC00998	LOC100522404	MYO5C
IMPAD1	LIPA	LOC100522421	MYOF
CXHXorf38	LMAN2	LOC100522455	MYPT1
PRKD2	LMNB2	LOC100523770	NAALADL2
LOC106510200	LRPAP1	LOC100523928	NAPEPLD
RNASE1	LRRC59	LOC100524016	NARG2
ADAP2	LRRFIP2	LOC100524254	NBEAL1
F2R	LSM1	LOC100524475	NBN
LPAR6	LSM2	LOC100524517	NCOA2
PECAM1	LSM3	LOC100524679	NCOA3
NOCT	LSM5	LOC100525229	NCOA6
LOC102159383	LSM7	LOC100526118	ND2
TANC1	LSMD1	LOC100622481	ND4
ARL13B	LUZP2	LOC100622859	NDC80
CDRT1	LYN	LOC100624109	NEK5
JAG1	LYPLA2	LOC100625088	NELFCD
FUT4	LYRM4	LOC100626199	NEMF
LOC110257392	MAD2L1	LOC100626360	NFAT5
ACRBP	MAF1	LOC100626387	NFATC3
RAB3A	MAFA	LOC100627091	NFIB
FKBP7	MAGOHB	LOC100627705	NFIC
PSRC1	MANBAL	LOC100628233	NFKBIA
MAP9	MAP2K1	LOC100736733	NGDN
ZNF462	MAP3K15	LOC100737051	NHLRC3
TMEM243	MAPK1	LOC100737142	NHP2L1
TNS2	MAPKAPK2	LOC100737912	NIPBL
EPHX1	MAPRE1	LOC100737961	NKTR
SRGAP3	MARCKS	LOC102157639	NOC3L
AGO4	MAZ	LOC102157806	NOL8
NECTIN2	MCAT	LOC102157889	NOP58
LOC110259374	MCF2L2	LOC102158190	NOS1
SLC44A3	MCFD2	LOC102158609	NOSTRIN
SEMA4D	MCM3	LOC102159224	NPAT
MFAP5	MCM5	LOC102159522	NR4A1
TICAM2	MCM7	LOC102160349	NRAS
TIE1	MDH1	LOC102160537	NRBP1
ZNF792	MDH2	LOC102160539	NRCAM
DSC3	MED24	LOC102160748	NT5E
IRF1	MED27	LOC102160793	NUDT4
ZCCHC24	MESDC2	LOC102161634	NUP88
KIF9	METTL23	LOC102162684	OAS1
PON2	METTL9	LOC102163438	OAS2
PLXND1	MFAP2	LOC102164766	OPTN
NOL4L	MFSD9	LOC102165359	PABPC1
EPB41L4B	MGAT2	LOC102165633	PAPD5
PRPF40B	MGST1	LOC102166701	PARP14
LOC110259015	MID1IP1	LOC102167692	PARP8
SLC44A1	MINOS1	LOC106504299	PARP9
LOC100526148	MINPP1	LOC106504840	PAX2
ADAMTSL1	MLEC	LOC106504955	PAXBP1
GRB10	MLF1IP	LOC106504960	PBRM1
ST5	MLF2	LOC106504985	PBX1
HDHD3	MOG	LOC106505208	PCF11
PREX1	MOGS	LOC106505952	PCGF2
C9H11orf1	MORF4L1	LOC106506035	PCM1
DENND2A	MORF4L2	LOC106506137	PDCD10
TMEM154	MORN1	LOC106506286	PDE3A
GABRD	MPDU1	LOC106507406	PDE5A
LOC100736865	MPP1	LOC106507685	PDK2
LOC100739561	MPRIP	LOC106508572	PDS5A
ELOVL7	MRFAP1	LOC106509228	PDS5B
SLC30A4	MRPL10	LOC106509522	PGBD1
SYN1	MRPL11	LOC106509644	PHACTR4
LRRC8A	MRPL12	LOC106510217	PHC3
LOC100521510	MRPL14	LOC106510428	PHF3
COL4A5	MRPL16	LOC106510546	PHF6
LOC110261070	MRPL17	LOC110255180	PHGDH
CREB3L2	MRPL20	LOC110255187	PHIP
GPR176	MRPL21	LOC110255206	PHLPP2
CGREF1	MRPL23	LOC110255210	PICALM
PGF	MRPL24	LOC110255255	PIGK
OSBPL5	MRPL27	LOC110255300	PIK3C2A
ZBTB8B	MRPL28	LOC110255306	PIK3R1
RBKS	MRPL34	LOC110255325	PIK3R3
PLAGL2	MRPL35	LOC110255332	PKHD1
COL7A1	MRPL37	LOC110255414	PLA2G10
PPDPF	MRPL38	LOC110255544	PLCB1
DNMT3B	MRPL40	LOC110255888	PLCB4
MZF1	MRPL43	LOC110256117	PLCH1
DGKE	MRPL45	LOC110256320	PNISR
SLC20A2	MRPL48	LOC110256626	PNN
ERBB3	MRPL49	LOC110256677	PNRC1
RAB4A	MRPL51	LOC110257470	POGZ
SLC45A4	MRPL52	LOC110257544	POLK
POLE4	MRPL54	LOC110257938	POU2F1
PHF1	MRPL9	LOC110257943	PPIG
SLC35E2B	MRPS14	LOC110258095	PPIP5K2
PLEKHG4B	MRPS18A	LOC110258110	PPM1A
PARP3	MRPS2	LOC110258124	PPM1H
CXXC5	MRPS21	LOC110258125	PPP1R10
MYADM	MRPS25	LOC110258135	PPP1R2
CALML4	MRPS27	LOC110258202	PPP3CA
ZC3H12D	MRPS33	LOC110258203	PPP3CC
PDZD3	MRPS34	LOC110258272	PPWD1
DUSP22	MRPS36	LOC110258364	PRDM2
PKIA	MRPS6	LOC110258445	PRIM1
CHST14	MRPS7	LOC110258578	PRKAA1
SMAD5	MRPS9	LOC110258579	PRO
MT-2B	MRTO4	LOC110258582	PRODH
SGCB	MSMP	LOC110258926	PRPF38B
C8H4orf22	MSRA	LOC110259014	PRPF39
EGR1	MSRB1	LOC110259156	PRPF4
IGSF3	MSRB3	LOC110259167	PRR13
LOC110262202	MT-CO2	LOC110259220	PRRC2C
EID1	MTERFD2	LOC110259223	PSMB10
ZBTB38	MTFP1	LOC110259264	PSMB9
ENPP1	MTFR1	LOC110259338	PSMD12
ACSF2	MT-ND1	LOC110259451	PSPH
FIGNL2	MTX1	LOC110259674	PTBP3
MBOAT7	MUL1	LOC110259679	PTGR1
TMC8	MVD	LOC110259782	PTPN13
DPPA5	MYBBP1A	LOC110259848	PTPN22
FAM107B	MYBL2	LOC110260052	PTPRJ
MAGEE2	MYCN	LOC110260310	PTPRM
ERGIC1	MYEOV2	LOC110260609	PUM1
LETM2	MYL6	LOC110260730	PUM2
EXD1	MYPOP	LOC110260802	PURA
LOC102162202	MZT1	LOC110261130	PYGL
FXYD6	NAA20	LOC110261314	R3HDM1
LOC100523635	NAA30	LOC110261318	R3HDM2
DNAJC22	NAA38	LOC110261320	RAB10
LEF1	NAA50	LOC110261321	RAB27B
COL4A1	NADK	LOC110261324	RAD21
GLI3	NAP1L4	LOC110261325	RAD50
SLC1A1	NAPA	LOC110261473	RANBP9
SHISA4	NCLN	LOC110261500	RAP1A
C4H1orf226	ND3	LOC110261666	RAPH1
NPHP1	ND4L	LOC110261668	RASGRP3
LOC102160805	NDEL1	LOC110261700	RBAK
NRG2	NDUFA10	LOC110262192	RBBP6
ITGAL	NDUFA3	LOC110262223	RBM25
CADM4	NDUFA8	LPL	RBM26
LOC102164131	NDUFAF2	LRIG1	RBM27
ZNF697	NDUFAF6	LRRC20	RBM34
DERL3	NDUFB2	LRRC3	RC3H1
TTC7B	NDUFB3	LYAR	RDH10
HDGFL3	NDUFB7	LYRM1	REEP3
ZNF25	NDUFS5	LZTS1	REL
2019-09-09	NDUFV1	LZTS3	REV3L
LOC102166382	NECAP1	MAGI3	RGS2
HERPUD2	NEDD8	MAOA	RHOBTB3
FRMD3	NEK2	MAP1B	RICTOR
WWTR1	NEK7	MAP2K3	RIF1
SAG	NEK9	MAP3K21	RIOK3
KRT10	NELFB	MAP4K4	RIPK3
SLC25A20	NHP2	MAPK11	RLF
ERO1B	NOB1	MAPK9	RNF111
SLC29A1	NONO	MCOLN1	RNF125
LOC100154873	NOP10	MCOLN2	RNF213
FAM3D	NOP16	MCRIP2	RNGTT
ARHGAP23	NPLOC4	MCT7	ROCK1
SLC39A5	NPM3	MDFI	ROCK2
CALHM6	NPRL2	MDK	RPL10
CHSY1	NR2F6	ME2	RPL26
KIRREL3	NR6A1	METRNL	RPRD2
CCS	NSFL1C	METTL22	RSBN1
DZANK1	NSUN2	METTL7A	RSF1
PFN1	NT5DC4	MFSD1	RSPH9
PTH1R	NTMT1	MGAM	RSRC2
IFNGR1	NTNG1	MGLL	RTCA
LDOC1	NUCB1	MICAL1	S100G
2019-03-02	NUCB2	MID2	S100PBP
LOC102157778	NUDC	MINDY3	SAMD9
MICAL2	NUDCD3	MIOX	SAMHD1
GUSB	NUDT1	MKNK1	SAT1
TNFRSF1B	NUDT3	MKNK2	SBNO1
LOC110257186	NUP62	MLLT3	SCAF11
ITGA2	NUS1	MORC4	SCAF4
IGFBP5	NXN	MORN5	SCAF8
NOXA1	OAZ1	MPND	SCD5
KIF5C	OGDH	MRI1	SCYL2
LOC100738003	OGFOD1	MROH7	SEC24B
XKRX	OIP5	MSC	SENP6
WNK2	ORAOV1	MSH5	2019-09-11
SH3BGR	ORC1	MSI1	SERINC3
NIPAL4	ORMDL2	MSN	SERINC5
LOC110258382	OSBP	MST1R	SERPINB8
IFT74	OSGIN2	MTHFD1L	SERPINE2
LOC110255669	OST4	MTHFD2	SESN3
PCDH1	OSTC	MTM1	SESTD1
MYORG	P4HB	MTMR11	SETD2
LOC110256469	PACSIN2	MTMR7	SETD5
ABI2	PALLD	MTMR9	SETX
LOC110260216	PAQR3	MXD3	SF3B1
LMTK3	PARD6B	MYBPC2	SGOL2
CFAP54	PARVB	MYLK	SH3D19
LOC100522551	PARVG	MYO18B	SHOC2
MYOZ1	PBXIP1	MYO1C	SIK3
SMPD1	PCNA	MYO1G	SIN3A
PDK4	PCNP	MYO5A	SLAIN2
DEFB1	PCSK7	MYRIP	SLC13A2
TNFRSF12A	PCYT1A	NAAA	SLC17A5
PLXNA2	PDAP1	NACC2	SLC25A40
KLB	PDGFB	NAGK	SLC26A7
CHRD	PDIA3	NAMPT	SLC38A1
ULK1	PDIA4	NANOS1	SLC44A2
HUNK	PDIA5	NAP1L1	SLC4A11
SYNPO	PEA15	NAT8L	SLC52A3
USP2	PES1	NCMAP	SLC5A1
EHHADH	PEX14	NCOA7	SLC9A6
TCP11	PFDN1	NEDD4	SLC9B2
P4HA1	PFDN6	NEK6	SLCO1A2
ZNRF3	PGAM4	NEK8	SLCO2B1
GPR158	PGK1	NELL2	SLK
GSKIP	PGLS	NEU1	SLMAP
CARD19	PGRMC1	NGEF	SLTM
AXL	PGRMC2	NIPSNAP2	SMARCA2
TAP1	PHB2	NKD2	SMC1A
HTRA4	PHF5A	NLRP7	SMC2
SERPINF2	PHPT1	NODAL	SMC3
FAM214B	PI4K2A	NOTCH1	SMC5
GALNT12	PIAS3	NPC1	SMC6
NCKAP5L	PIH1D2	NPC2	SMCHD1
SRD5A1	PIM3	NPL	SMG1
NEK11	PIN1	NR1H2	SMG7
PHF19	PISD	NR3C2	SMNDC1
PNPLA2	PKD2L1	NRARP	SNPRA1
EBPL	PLA2G7	NRDC	SNRNP27
PHC2	PLEKHJ1	NSMAF	SNRNP48
POU2F2	PLIN3	NT5C3A	SNX24
FAM20A	PMCH	NTRK1	SNX9
SLC25A12	PMM2	OAF	SOCS4
LOC100512560	PNKD	OCRL	SOS1
CCDC157	POC1A	OLFML1	SOS2
LOC100517759	POLDIP2	ORC6	SPAG9
EPB41L4A	POLR2C	OSBPL11	SPATA9
MANBA	POLR2D	OSGIN1	SPDYC
NADK2	POLR2E	OTX2	SPEN
DLC1	POLR2H	OXCT1	SPICE1
SLC4A9	POLR2I	P2RX1	SPIN1
GPC3	POLR2K	P2RX4	SPRY-2
CBLB	POLR2L	P2RX5	SQLE
LOC106505390	POLR3H	P2RY2	SRCAP
SEMA3G	POLR3K	P3H2	SREK1
PHLDB1	PPA1	PAFAH2	SRRM1
DUSP1	PPAP2C	PAG1	SRRM2
SPOCK2	PPARD	PALD1	STAM2
GPX8	PPARG2	PANK1	STAT1
KLHL23	PPIB	PAOX	STAT6
SCAMP5	PPIF	PARP2	STK38L
BMPR1B	PPIH	PBX4	STRADB
TLNRD1	PPP1R8	PCBP3	STXBP1
CRYM	PPP2R1B	PCYOX1	SUCO
PC	PPP2R4	PDE11A	SUN1
TCP11L2	PPP2R5D	PDGFC	SUPT20H
LOC100522281	PPP4C	PDK1	SUZ12
ZNF260	PPP4R1	PDK3	SYDE2
PPIC	PPP5C	PDLIM1	TAB2
COL23A1	PPP6R1	PDPN	TAB3
MINDY4	PRADC1	PDZD2	TAF1D
ZSCAN9	PRDX4	PDZRN4	TAF2
CBX4	PRDX6	PEX11G	TAX1BP1
TNFSF9	PREB	PFKFB3	TBK1
DGKA	PRELID2	PGPEP1	TC2N
KRCC1	PRKACA	PHACTR1	TCF12
LOC100511905	PRKCSH	PHLDA3	TCTN2
TMPRSS2	PRMT1	PHOSPHO1	TDRD7
WFIKKN1	PRMT5	PHTF2	TET1
NOTCH3	PRMT7	PIM2	TGIF1
BCAR3	PRPF19	PIP4K2B	TLE1
ARRB2	PRPF31	PITPNA	TMEM100
LOC110256025	PRPF6	PIWIL2	TMEM131
ST6GALNAC4	PRPSAP1	PKD2	TMEM50A
PLOD1	PRRC1	PKDCC	TMEM59
FUT2A	PRSS46	PKP1	TMF1
ARMC2	PSCA	PKP2	TNFRSF21
DTX2	PSMB1	PKP3	TNKS
TCF7L1	PSMC1	PLA2G16	TNPO1
C5AR2	PSMC3IP	PLAC9	TOP2A
LOC110257274	PSMD13	PLCD3	TOP2B
LOC110259370	PSMD2	PLCD4	TOPORS
LOC110261676	PSMD3	PLCL2	TP53INP1
RPS6KA5	PSMD4	PLEKHD1	TPP1
AMOT	PSMD8	PLEKHF2	TPR
REPS1	PSMG2	PLEKHM1	TPT1
SPARC	PSMG3	PLGRKT	TRAF3IP2
PYCR1	PTDSS1	PLIN2	TRAPPC8
PAK3	PTGES3	PLPP3	TRIM24
CD320	PTGES3L	PLPPR3	TRIM33
ZMYM3	PTGIS	PNLDC1	TRIM38
GRAMD1A	PTOV1	PODN	TRIP11
SSBP3	PTP4A1	POLR3G	TTLL7
PRICKLE3	PTPLB	POU5F1	TUBE1
TEC	PTTG1IP	PPARGC1A	TXLNG
BLVRA	PUF60	PPAT	U2SURP
SLC39A13	PWP2	PPEF2	UACA
SOWAHC	QARS	PPFIBP1	UBA6
KIF12	RAB1B	PPM1E	UBAP2
LY6G6C	RAB21	PPM1K	UBAP2L
LOC102164731	RAB35	PPM1L	UBN2
ITPKC	RAB7A	PPP1R21	UBP1
KLHDC8B	RAB8A	PPP1R27	UBR5
MGAT5	RABL6	PPP2R2C	UHMK1
PGAP2	RAC1	PPP2R5A	UNC50
RNF183	RAD23A	PRAP1	USP31
MTSS1	RAD23B	PRDM14	USP34
MEX3A	RAD51	PRDM4	USP48
GOT2	RAE1	PRDX3	USP53
PLD2	RAN	PRELID1	USP8
RNASE4	RANGAP1	PRELID3B	USP9X
PLAGL1	RAPSN	PRKAG2	UTP11L
ITGB6	RARS2	PRKCA	UTP3
UHRF1	RBFA	PRKCB	UTRN
SLC4A7	RBM14	PRKCH	VDR
SH3YL1	RBM19	PRKX	VDUP1
IL4R	RBM3	PRODH2	VEZF1
ADA	RBM38	PRR9	VIM
FAM109A	RBM4	PRRG2	VPS13A
RAI1	RCAN1	PRRG3	VPS13C
LOC106506801	RCBTB1	PRTG	VPS29
PLB1	RCE1	PRUNE2	WAC
SLC6A8	RCOR3	PSAP	WAPAL
MAL2	RDH13	PSORS1C2	WBP4
RNF149	REEP4	PSTPIP2	WDR41
LAMA1	REEP5	PTK7	WNK1
STAT5B	RER1	PTPN14	XAF1
KCNE3	REXO2	PTPN3	XPO6
CCDC28B	RFK	PTPRE	XRN1
VIL1	RMDN3	PTPRS	YAE1D1
AP1M1	RNF10	PYGM	YLPM1
FAM222B	RNF114	QDPR	YTHDF3
CLIP2	RNF126	RAB11FIP4	ZBED5
NFKB1	RNF130	RAB11FIP5	ZBED6
SGPP1	RNF141	RAB24	ZBTB10
LGALS3BP	RNF145	RAB25	ZBTB11
IFT122	RNF167	RAB26	ZC3H11A
CDC14B	RNF4	RAB27A	ZCCHC6
LOC110256390	RNF5	RAB37	ZFC3H1
ABCC3	RNF7	RAB38	ZFP42
TBX2	RNPS1	RAB3IL1	ZFPM2
MCUR1	ROMO1	RABGGTA	ZFY
PSD3	RP9	RALB	ZKSCAN1
MGAT5B	RPL12	RALGDS	ZMYM1
HECA	RPL13	RAP2B	ZMYM2
LOC106508372	RPL13A_2	RARG	ZMYND11
APOH	RPL23A_1	RASA2	ZNF106
PDE4D	RPL23A_3	RASGRF1	ZNF148
FNDC10	RPL29	RASGRP1	ZNF180
DDR2	RPL7A	RASL11A	ZNF24
ADGRA3	RPL8	RASSF5	ZNF280D
C2H11orf95	RPLP0_1	RBM41	ZNF292
CCDC106	RPN1	RBP2	ZNF518B
LOC106509647	RPRML	RDH16	ZNF608
TTC13	RPS16	RDX	ZNF638
LOC102160712	RPS19BP1	RENBP	ZNF711
IL20RA	RPS20	REV1	ZNF830
LOC110259862	RPS26_1	RFFL	ZNHIT6
LOC110255273	RPS26_2	RGCC	ZO1
C9H11orf52	RPS27	RGL1	ZZZ3
CISH	RPS28	RGN
TNIP2	RPS4X	RHBDL3
LOC100152619	RQCD1	RHNO1
RNF103	RRP12	RHOBTB2
RGS19	RRP7A	RIN3
TM6SF2	RSL24D1	RIT1
KLK5	RSRC1	RMC1
STOX1	RTFDC1	RMDN2
BMP7	RTN4	RNASE12
RELB	RUVBL1	RPIA
LOC102158335	RWDD1	RPS6KA1
LOC100517487	S100A14	RRAGC
AAMDC	S100A16	RRAGD
ANKH	S100A2	RSPH6A
GRAMD2A	SAE1	RSPO3
NINJ1	SAMM50	RTN2
BACE1	SAP30BP	RTN4R
LOC110259013	SARS	RTTN
RNF144B	SBF2	RUFY3
CDCA7	SCAI	RUSC2
ZYX	SCAMP3	S1PR5
ARHGEF6	SCAMP4	SAPCD2
NLRP12L	SCAND1	SBSN
NKX2-8	SCNN1B	SC5D
GLIPR1	SCOC	SCARA5
LOC100510904	SDC4	SCN11A
LAMB1	SDHA	SCN3B
BIN2	SDHB	SCNN1A
NFKBIE	SDHC	SCP2
STOX2	SEC11A	SCUBE2
INSR	SEC11C	SDR9C7
PJA1	SEC13	SECTM1
ADGRE5	SEC22A	2019-09-04
SELENON	SEC23B	SERAC1
ITGA6	SEC24C	SFN
STK39	SEC24D	SFRP1
NNAT	SEC61A1	SFXN1
LOC641352	SEC61B	SGCG
SLC7A6	SEC61G	SH3D21
HEY1	SEL1L	SH3PXD2A
KIFC3	2019-09-08	SH3TC1
TSPAN33	SEPW1	SHISA3
USP35	SERF2	SHTN1
KLF2	SERHL2	SIAH1
LOC100516279	SERP1	SIM1
MDM2	SERPINB9	SLC10A4
LRRC46	SETD7	SLC12A6
LOC110255327	SF1	SLC16A5
TTYH2	SF3A1	SLC17A7
TRIQK	SF3A2	SLC24A4
AGAP1	SF3B5	SLC25A28
EMSY	SFPQ	SLC25A30
LOC110256041	SGPL1	SLC25A32
RNFT2	SGTA	SLC25A33
CDK2AP2	SHC4	SLC25A35
SH3BP1	SHFM1	SLC25A37
NPR1	SHMT2	SLC25A42
TBC1D19	SIGMAR1	SLC25A43
IGFBP6	SKIV2L2	SLC25A51
EFNA1	SLBP	SLC27A5
NEO1	SLC10A5	SLC28A3
LXN	SLC23A2	SLC2A12
PLSCR3	SLC24A2	SLC2A13
LOC110256366	SLC25A1	SLC2A5
NSMF	SLC25A11	SLC2A8
MFHAS1	SLC25A26	SLC30A2
UBE2L6	SLC25A3	SLC31A1
PRKAB2	SLC25A5	SLC31A2
COX7A1	SLC25A6	SLC34A2
SHOX2	SLC27A4	SLC35E4
MFGE8	SLC27A6	SLC37A2
BAIAP2	SLC2A3	SLC38A7
SLC22A17	SLC33A1	SLC39A2
HSH2D	SLC35A2	SLC40A1
FCGRT	SLC35A3	SLC46A2
MAGEH1	SLC35B1	SLC46A3
GPR27	SLC35B4	SLC49A3
PLD1	SLC35F6	SLC4A5
LOC106510665	SLC39A1	SLC6A12
CLBA1	SLC39A3	SLC7A3
ST3GAL3	SLC39A7	SLC8A1
LOC100523909	SLC39A9	SLC8B1
MPDZ	SLC3A2	SLC9A3R1
C4H8orf34	SLC43A2	SLIT2
PSME2	SLC7A6OS	SMIM3
GOLIM4	SLIRP	SMPD3
AMIGO2	SLIT1	SMYD2
ARMC9	SMAP1	SNX10
C5AR1	SMARCB1	SNX13
PCYOX1L	SMCO4	SNX18
PPP1R9B	SMDT1	SNX2
LOC100522143	SMIM12	SNX22
LOC110256294	SMIM15	SNX3
PRSS35	SMIM20	SNX30
TNK2	SMOC1	SOCS6
EPS8L2	SMYD5	SOD2
NAA60	SNAP29	SOHLH1
SEC23A	SND1	SORBS1
ZNF662	SNF8	SORCS2
APOE	SNRNP70	SOX11
KLHL9	SNRPA	SOX15
SPIN2B	SNRPB	SOX2
SLC1A5	SNRPC	SPAG1
GFRA3	SNRPD2	SPAM1
ZSWIM6	SNRPD3	SPATA1
TGFBI	SNRPE	SPRY1
PHYHD1	SNRPF	SPRY2
RHBDL1	SNTB1	SPRY4
APLP1	SNX14	SPTLC3
DLX5	SNX8	SREBF1
HSPA4L	SOD1_1	SRGAP1
MXI1	SOLD1	STAP2
PAPSS2	SPAG17	STAR
CASTOR1	SPCS2	STEAP4
LOC110260941	SPCS3	STK10
CARD10	SPINT2	STK31
TUBB2B	SPNS1	STS
NRBP2	SQSTM1	STX17
FAM89A	SRP14	STX7
LOC102163250	SRP68	STXBP5L
IFT172	SRP9	SVIP
SIX5	SRPR	SYCP3
FGL2	SRPRB	SYNE1
SLC16A14	SRR	SYNGR1
SEMA4F	SRRD	SYNPO2
LOC100153093	SRRT	SYT7
VSIG10	SRSF1	SYTL3
NME7	SRSF3_1	T
HAAO	SRSF9	TACC2
LOC102160340	SSR2	TAF1B
SH3RF1	SSR3	TBC1D17
ADD1	SSRP1	TBC1D8
URAD	STARD4	TBC1D9
TCTN3	STARD7	TCEAL9
LOC110259883	STK16	TCF21
AHDC1	STK40	TDRD5
DHCR7	STOML2	TEAD2
YDJC	STRAP	TEAD4
DPYD	STT3A	TECR
MORN2	STX5	TESK2
RFX2	SULT1E1	TET2
SKP2	SUMO3	TEX13C
RNF152	SUPT4H1	TEX35
NOG	SURF1	TFEB
GPT2	SYCE1L	TGFB3
CHKA	TACSTD2	TGM1
RAP1GAP2	TAF9B	THAP8
ST6GALNAC1	TAX1BP3	THEM6
KSR1	TBC1D20	THSD1
CLDN1	TBC1D9B	TIGAR
C1H15orf62	TBL2	TLCD1
ATP9A	TDG	TLN2
CEACAM1	TEAD3	TLR1
TAOK2	TEX11	TLR6
WDFY4	TFAM	TMEM158
SSBP2	TFAP2C	TMEM168
CASP10	TGIF2-C20orf24	TMEM170B
ABTB2	THEM4	TMEM177
IFT80	THOC3	TMEM210
HK1	THOC7	TMEM220
ANK2	THOP1	TMEM255A
TMEM244	TIMM10	TMEM268
USP18	TIMM17B	TMEM60
ZNF444	TIMM22	TMEM63A
STON1	TIMM44	TMEM79
SIPA1	TIMM50	TMEM86A
RTKN	TIMM8B	TMEM92
RPP25	TIMM9	TMIGD2
LENG9	TK1	TMPPE
MXD4	TKT	TNFAIP3
SLC51A	TM9SF3	TNFAIP8L3
DIXDC1	TM9SF4	TNFRSF11A
LOC110257345	TMBIM1	TNFRSF19
RNF24	TMCC3	TNNI3
BCAR1	TMED2	TOLLIP
ARL3	TMEM101	TP53INP2
ANXA8	TMEM120A	TPMT
PTPRZ1	TMEM120B	TPPP3
SLC9A3	TMEM167A	TPRN
NPEPL1	TMEM179B	TRIM29
NR1H3	TMEM181	TRIM31
BCL9	TMEM208	TRIM50
SOX21	TMEM214	TRIML2
SLC17A9	TMEM222	TRPM2
E2F2	TMEM240	TRUB1
ZNF672	TMEM251	TSPAN18
UROC1	TMEM258	TSPAN9
GSE1	TMEM259	TSTD2
ALPK3	TMEM30A	TTC39B
COL17A1	TMEM33	TTN
LOC102164889	TMEM38B	TTPAL
SLA-6	TMEM41B	TXNRD3
RNF43	TMEM66	UAP1L1
RDH11	TMEM9	UBASH3B
IKZF4	TMX3	UBE2E2
EMP3	TOMM40	UNC13A
PGGHG	TOMM5	UPP1
MAP1LC3A	TOMM6	USP1
UBALD2	TOMM7	USP13
C17H8orf48	TOR1AIP1	USP44
PPP1R14C	TOR1AIP2	UVRAG
TNXB	TP-1	VGLL3
TMEM263	TP53I11	VRTN
OLFML2A	TPI1	VSIG10L
SMARCA1	TPK1	VWA5A
LOC110258713	TPRG1L	WASHC4
PPP2R5B	TRA2B	WDR76
SDF2L1	TRAM1	WDR81
LOC102164024	TRAPPC2L	WFDC1
EXTL2	TRIAP1	WISP2
FAM46A	TRIB3	WNK3
SMAD6	TRPC4AP	WNT3A
PLXNB1	TSPAN14	WSB1
ANXA2	TSPAN15	XPNPEP2
LGALS7	TSSC1	YBX2
IGFBP2	TTC4	YIPF4
MXRA7	TTC40	ZBTB33
BBS1	TTC9C	ZCCHC14
OSCP1	TTI2	ZDHHC1
ALDH9A1	TTLL12	ZDHHC18
LRFN3	TUBA1C	ZDHHC23
CABCOCO1	TUBB2A	ZDHHC3
CLCN2	TUBB4B	ZFP57
TMEM65	TVP23B	ZFYVE21
TCN2	TXN2	ZIC3
ID2	TXNDC5	ZNF471
CFB	TXNL4A	ZNF641
BCL3	TYW5	ZNF703
FMNL3	U2AF1	ZSCAN10
P4HA3	U2AF2	ZSCAN4
NBL1	UBAC1
PLCE1	UBE2A
AGBL2	UBE2C
AAED1	UBE2G2
GGACT	UBE2I
DAG1	UBE2J2
LOC100152714	UBE2L3
GAPDH	UBE2M
FGF10	UBE2N
ABCC6	UBE2R2
ABHD15	UBE2S
ABR	UBL4A
ACOD1	UBOX5
ACP5	UBQLN1
ACSL5	UCK1
ACSS1	UCK2
ACTA2	UPF1
ADAMTSL3	UQCC1
ADGRF2	UQCR10
ADGRG1	UQCRB
ADORA1	UQCRC1
ADORA2B	UQCRQ
ADRA1B	URM1
AEBP1	USP22
AGPAT1	USP5
AGT	VAMP7
AIF1	VAPA
AJUBA	VAPB
AK4	VAT1
AKAP2	VCP
ALDH1A3	VDAC1
ALKAL2	VEGFA
ANGPT2	VEGFB
ANGPTL4	VKORC1L1
ANKRD13B	VPS37B
ANKRD53	VPS51
ANKRD6	VTI1A
AOX1	WBP2
APP	WBSCR16
AQP5	WBSCR17
ARHGAP22	WDR1
ARHGAP28	WDR4
ARHGAP4	WDR46
ARHGDIG	WDR5
ARHGEF10L	WDR83OS
ARHGEF2	WNT7A
ARNTL2	WRB
ARSE	WRNIP1
ASAP3	YARS
ATP10B	YIF1A
ATP1B1	YIF1B
ATP6V1B1	YIPF5
ATRNL1	YWHAG
B3GLCT	YWHAH
B4GALT4	YWHAQ
BAMBI	YWHAZ_1
BATF3	YWHAZ_2
BCAS1	ZDHHC7
BCHE	ZMAT2
BEX4	ZMPSTE24
BGN	ZMYND19
BHLHA15	ZNF248
BHLHE41	ZNF259
BICC1	ZNF706
BMF	ZNF75A
BMP2K	ZNF75D
BMP4	ZNF777
BRICD5	ZNHIT3
BST2
BTG2
BVES
C13H21orf62
C13H3orf52
C13H3orf58
C15H2orf72
C1QTNF2
C1QTNF4
C1QTNF5
C1S
C2CD4B
C2H11orf24
C2H11orf86
C2H11orf96
C3
C4H1orf54
C6H16orf74
C7H6orf52
C9H11orf97
CA12
CABP4
CACNG6
CALCRL
CARNS1
CASP7
CAVIN2
CCDC136
CCDC148
CCDC153
CCDC170
CCDC30
CCDC42
CCDC85B
CCDC87
CCDC92
CCL11
CCND1
CD247
CD276
CD40
CD44
CD55
CDH16
CDH3
CDH6
CDKN1A
CDSN
CEBPA
CELSR2
CEP55
CERS4
CES1
CFAP45
CFAP52
CFAP69
CFD
CFP
CGNL1
CH25H
CHN2
CHRNA4
CHRNA9
CIART
CIDEA
CIDEC
CILP2
CKB
CKMT1A
CLDN23
CLDN3
CLDN9
CLIC6
CLU
CNN1
CNTNAP5
COL12A1
COL8A2
COLEC12
CORO2A
CPN1
CPT1A
CREB3
CRTAC1
CRYBA1
CRYBG1
CSPG5
CST3
CTBS
CWH43
CYP26A1
CYP2C33
CYS1
DAAM2
DAB1
DAPP1
DEPTOR
DES
DHRS3
DIRAS2
DKK3
DLGAP1
DLX1
DLX2
DNAH7
DNAJC6
DNASE2
DNTT
DOK4
DOPEY2
DRD4
DSE
DUOX1
DUSP9
ECE1
ECHDC3
EDAR
EDNRB
EEPD1
EFEMP2
EFHD1
EFNA5
EFNB1
EGFLAM
ELAVL3
ELMO1
ENG
ENO3
ENTPD8
EPAS1
EPB41L2
EPGN
EPHA4
EPHB6
EPOR
EPS8L3
ERAP1
ERICH3
ESM1
ESPN
ETNPPL
EVA1A
F2
FAM111A
FAM111B
FAM124A
FAM186B
FAM189A2
FAM19A3
FAS
FBLN2
FBXL7
FBXO24
FBXO32
FERMT1
FETUB
FGD1
FGFR2
FHDC1
FKBP10
FOSL1
FOXA3
FOXI3
FOXJ1
FOXP1
FRMPD3
FUT9
FYB2
FZD1
FZD5
GABRP
GADD45B
GALNT15
GATA1
GATA5
GBX1
GCK
GCNT4
GDF11
GDF6
GDPD5
GEM
GFAP
GGT7
GHR
GJA1
GJB1
GLUL
GNAI1
GNAT1
GNMT
GPC5
GPLD1
GPR146
GPR152
GPR183
GPRIN3
GPX1
GPX3
GPX7
GRAMD1B
GREB1
GRM4
GSAP
GXYLT2
GYG2
GZMA
HAMP
HESX1
HEYL
HHIP
HMGN3
HNF4A
HOPX
HOXA10
HOXB3
HOXC13
HPCAL4
HSD3B1
HSPA6
HSPB1
ICAM1
ID1
IFI44L
IFN-DELTA-1
IFNG
IFNGR2
IGDCC4
IGF1
IGSF11
IGSF23
IGSF8
IGSF9
IL17RC
IL2RG
INCA1
INHBB
INS
IQCG
IQSEC2
IRX4
ISG15
ISG20
ITGB2
ITIH4
ITM2C
ITPR2
JADE2
JAK3
KCNJ15
KCNK6
KCTD12
KHDC3L
KIAA0040
KIAA1324
KIF19
KLHDC7A
KLK9
LAMA3
LCLAT1
LDLRAP1
LEP
LHFPL3
LIF
LIMD2
LITAF
LMO2
LNPEP
LOC100152206
LOC100152306
LOC100153783
LOC100157935
LOC100513074
LOC100513976
LOC100514323
LOC100514494
LOC100515166
LOC100517069
LOC100517731
LOC100517803
LOC100517809
LOC100518097
LOC100518644
LOC100519934
LOC100521659
LOC100522849
LOC100523107
LOC100525099
LOC100525237
LOC100525721
LOC100526084
LOC100620265
LOC100621771
LOC100623096
LOC100623534
LOC100624226
LOC100626264
LOC100626318
LOC100736765
LOC100736962
LOC100737419
LOC100737676
LOC100737768
LOC100737977
LOC100738647
LOC100738859
LOC100739741
LOC102158035
LOC102159560
LOC102161330
LOC102161828
LOC102162300
LOC102162336
LOC102163011
LOC102163958
LOC102164325
LOC102165602
LOC102165634
LOC102166104
LOC102167554
LOC102168177
LOC106504432
LOC106504658
LOC106504812
LOC106505926
LOC106506243
LOC106506417
LOC106506691
LOC106506715
LOC106507323
LOC106507324
LOC106507765
LOC106509142
LOC106509979
LOC106510322
LOC110255204
LOC110255234
LOC110255452
LOC110255453
LOC110255475
LOC110255713
LOC110255742
LOC110255823
LOC110255894
LOC110255997
LOC110256164
LOC110256489
LOC110256540
LOC110256541
LOC110256649
LOC110256886
LOC110256933
LOC110257058
LOC110257410
LOC110257570
LOC110257759
LOC110257911
LOC110257939
LOC110257977
LOC110258405
LOC110258440
LOC110258505
LOC110258732
LOC110259249
LOC110259250
LOC110259471
LOC110259708
LOC110259958
LOC110260022
LOC110260049
LOC110260050
LOC110260671
LOC110260765
LOC110260766
LOC110260960
LOC110260966
LOC110261202
LOC110261354
LOC110261658
LOC110261659
LOC396866
LOC396905
LOC733579
LOXL2
LOXL4
LRCH1
LRP1
LYPD6
LYPD6B
LYSMD2
MAL
MAN1C1
MAP6
MAPK4
MAPKBP1
MASP2
MBOAT2
MCCD1
MCF2L
MDM1
MEGF6
MEX3B
MFSD4A
MISP
MISP3
MMP15
MMP2
MMP23B
MMP25
MORN3
MPST
MTURN
MUC4
MUC5B
MYH7
MYL7
MYRF
MZB1
NCCRP1
NCKAP5
NEBL
NECTIN4
NEDD4L
NEFL
NEFM
NEURL1
NGF
NHS
NID2
NIPAL1
NKAIN2
NMB
NOV
NQO1
NR2E1
NR2F2
NR5A2
NRG1
NTF4
NUP62CL
OLFML3
ORAI1
ORAI3
OSBP2
OSBPL3
OSBPL6
OSMR
OSR2
P3H1
P3H4
PAG6
PALM
PALM2
PANX1
PAPPA
PAQR5
PARD3B
PARD6G
PCOLCE
PCSK6
PDE10A
PDE2A
PDE4A
PDE4B
PDE6C
PDE7A
PDE9A
PDLIM2
PDZK1
PEG10
PGA5
PGC
PHEX
PHLDA1
PITPNM2
PLA2G12B
PLA2R1
PLAT
PLCXD2
PLEK2
PLEKHG1
PLEKHG6
PLEKHN1
PLET1
PLP1
PLPP1
PM20D1
PMEPA1
PNCK
POSTN
POU6F1
PPAG3
PPARG
PPM1J
PPM1M
PPP4R4
PRCD
PREX2
PRICKLE1
PRKCE
PROB1
PROCR
PROM2
PROSER2
PRR15
PRRT1B
PRSS12
PRSS16
PSAT1
PTAFR
PTGFR
PTI
PTPRN
PTPRU
PWWP2B
PXDN
QPRT
R3HDML
RAB19
RAB20
RAB31
RAB34
RAB6B
RAB7B
RARA
RASD1
RASSF10
RBP4
RCN3
REM2
RFX5
RHBG
RHOBTB1
RHPN1
RIBC1
RIN2
RIPOR2
RNASET2
RNF128
RNF182
RNF217
RSAD2
RSPO1
RTL5
RTN4RL1
RYR2
S100A1
S100A12
S100A13
S100A5
S100A6
S100A8
S100A9
S100B
SAA3
SALL3
SAMD11
SAMD4A
SAMD5
SATB2
SBK1
SCARA3
SCML2
SCML4
SCNN1D
SELENBP1
SELENOM
SELENOP
SELL
SEMA3C
SEMA3D
SEMA3E
SEMA5A
SEMA6B
SERPINA1
SERPINB10
SERPINB2
SERPINB7
SERPINE1
SERPING1
SERTAD4
SERTM2
SFT2D2
SGCE
SGIP1
SH3BP2
SH3BP5
SHAS2
SHC3
SHF
SHISA9
SIDT1
SIPA1L1
SIX1
SLC15A1
SLC16A8
SLC1A3
SLC22A18
SLC26A1
SLC26A3
SLC26A9
SLC27A2
SLC27A3
SLC35G2
SLC38A2
SLC38A3
SLC39A8
SLC41A1
SLC44A4
SLC45A3
SLC5A5
SLC5A8
SLC6A6
SLC7A1
SLC7A11
SLPI
SMAD1
SMAD9
SMKR1
SMLR1
SMTNL2
SORT1
SOX4
SP6
SPAG6
SPP1
SRC
SRPX
SSX2IP
ST3GAL1
ST6GALNAC2
STAC
STAMBPL1
STAU2
STC1
STEAP2
STK17B
STK26
STON2
SUCLG2
SULF1
SULT2A1
SUSD1
SUSD3
SUSD4
SYN2
SYNPR
TANC2
TAT
TBC1D4
TCEA3
TET3
TF
TFCP2L1
TFDP2
TFF1
TFRC
TGFB1
TGM2
TGM3
THBS2
THPO
THY1
TIAM2
TIFA
TIMP1
TIMP3
TIMP4
TINAGL1
TLE6
TLR4
TM4SF5
TMC4
TMEM106A
TMEM117
TMEM139
TMEM140
TMEM229A
TMEM229B
TMEM35A
TMEM40
TMEM72
TMEM82
TMEM98
TMSB4X
TNFAIP8
TNFRSF1A
TNS4
TOR3A
TP63
TPM2
TPPP
TRIM3
TRIM40
TRIM47
TRIP6
TRPM8
TRPS1
TRPV4
TRPV5
TRPV6
TSKU
TSPAN2
TSPAN7
TTC28
UABP-2
UCP3
UGT8
UNC5B
UNC5D
UPK1B
UPK2
UPK3B
UPK3BL2
UPTI
USP51
VASN
VCAN
VGF
VNN2
VSIG1
VSIR
VTCN1
VWCE
WHRN
WNT2B
WNT4
WNT7B
WNT9A
XRRA1
YPEL2
ZBTB4
ZFPM1
ZNF185
ZNF536
ZNRF1
