# Supplementary material for: Differential transcriptome dynamics during the onset of conceptus elongation and between female and male porcine embryos
Source: BMC Genomics. 2019 Aug 28;20:679. doi: 10.1186/s12864-019-6044-z (PMC6714402; doi:10.1186/s12864-019-6044-z)
Supplement: Supplementary file 5 — Table S5. DEGs between female and male embryos on Day 8, 10, and 12, respectively. (XLSX 68 kb) [file 12864_2019_6044_MOESM5_ESM.xlsx]

## Sheet: d08
Ssc_ID	Ssc_symbol	Alias	Chr.	Description	Hsa_ID	Hsa_symbol	logFC	PValue	FDR	cpm	d08_f_105	d08_f_109	d08_f_124	d08_f_129	d08_f_130	d08_m_103	d08_m_111	d08_m_121	d08_m_133	d08_m_136
100513962	AASS	-	18	aminoadipate-semialdehyde synthase	10157	AASS	1.1451	0.00030736	0.0278209		5.85087	15.286	3.12232	8.30288	10.8694	3.88019	4.28209	2.70034	5.21171	2.67651
100157043	ABCB7	-	X	ATP binding cassette subfamily B member 7	22	ABCB7	0.340373	0.000364122	0.0321923		142.113	136.872	138.155	135.265	133.216	124.999	103.26	102.208	90.9922	119.163
100519529	ABCD1	-	X	ATP binding cassette subfamily D member 1	215	ABCD1	0.508522	1.65557e-06	0.000304544		170.352	163.069	158.53	185.962	187.762	92.4347	135.926	122.663	136.196	110.707
100513366	ADH4	-	X	alcohol dehydrogenase 4 (class II), pi polypeptide	127	ADH4	0.613586	2.47402e-07	5.70243e-05		38.5384	50.0171	46.6095	55.5908	58.7873	30.3804	32.9109	34.4293	31.6957	35.7256
100524062	AIFM1	-	X	apoptosis inducing factor mitochondria associated 1	9131	AIFM1	0.460503	1.05774e-06	0.000204466		145.256	184.458	184.797	206.857	196.245	136.496	137.516	127.591	127.261	148.837
100512031	AMER1	-	X	APC membrane recruitment protein 1	139285	AMER1	0.672119	1.04974e-08	3.1506e-06		42.9386	35.4873	37.5967	37.3904	33.9336	26.9026	20.0239	23.0879	23.559	23.9334
100520351	AMMECR1	-	X	Alport syndrome, mental retardation, midface hypoplasia and elliptocytosis chromosomal region gene 1	9949	AMMECR1	0.385979	0.000300853	0.0278209		102.414	111.377	110.601	108.102	126.124	91.3425	79.4022	65.2806	85.7273	98.3715
100525438	APOO	-	X	apolipoprotein O	79135	APOO	0.60126	1.35998e-06	0.000254272		54.3018	52.1237	43.2619	51.8517	61.7698	32.8522	38.8651	35.7119	26.1117	37.51
102159115	ATP6AP1	-	X	ATPase H+ transporting accessory protein 1	537	ATP6AP1	0.504338	1.32144e-06	0.000251184		462.025	452.315	474.626	518.682	487.265	264.543	362.632	370.554	380.667	272.81
100520774	BCAP31	-	X	B-cell receptor-associated protein 31	10134	BCAP31	0.713378	9.2767e-14	4.40837e-11		258.744	239.283	241.288	280.263	264.709	120.372	167.002	162.088	171.029	148.178
100522692	BDH2	-	8	3-hydroxybutyrate dehydrogenase 2	56898	BDH2	0.690232	0.000112773	0.0116925		24.1288	13.5576	16.5773	17.1006	20.4795	13.1639	12.1122	11.0039	11.3807	8.30106
100516948	BRCC3	BRCC36	X	BRCA1/BRCA2-containing complex subunit 3	79184	BRCC3	0.508569	4.6412e-05	0.00534675		25.7728	32.5165	32.5752	35.191	34.4638	21.9015	25.2847	24.7081	19.73	21.606
100511613	C1GALT1C1	-	X	C1GALT1 specific chaperone 1	29071	C1GALT1C1	0.432129	3.59193e-06	0.000568971		71.516	74.3775	77.4143	87.9775	77.4773	51.7071	57.0946	56.6395	61.1046	61.6761
100157869	CA8	-	4	carbonic anhydrase 8	767	CA8	-1.13486	9.54943e-05	0.0102746		4.25518	1.8905	1.7382	1.37465	1.85574	5.20232	4.44522	2.70034	3.56311	5.0427
100517117	CDC42EP4	-	12	CDC42 effector protein 4	23580	CDC42EP4	-0.682628	0.000470425	0.0403399		15.9569	8.64227	11.9743	10.9972	8.41712	18.5099	13.825	17.5522	14.6779	22.8861
100523763	CHM	-	X	CHM, Rab escort protein 1	1121	CHM	0.836251	8.29581e-08	2.05682e-05		25.386	28.0334	28.3262	24.5237	23.7933	16.1818	17.2507	9.11363	12.072	15.8651
100737091	COL4A5	-	X	collagen type IV alpha 5 chain	1287	COL4A5	-1.21395	0.000307072	0.0278209		1.30557	2.43064	3.95924	1.37465	1.19298	5.23107	3.91506	6.21077	3.13766	2.67651
100515986	CSTF2	-	X	cleavage stimulation factor subunit 2	1478	CSTF2	0.492745	3.3328e-08	9.05014e-06		120.209	114.402	134.292	123.718	133.547	89.9054	85.2748	86.4782	83.3342	99.8455
100513454	CUL4B	-	X	cullin 4B	8450	CUL4B	0.315712	0.000387933	0.0337739		169.385	161.772	172.468	162.648	164.498	144.86	121.693	130.089	119.603	151.553
100152936	CXHXorf56	-	X	chromosome X CXorf56 homolog	728024	LOC728024	0.552268	5.3448e-05	0.00599284		35.8789	42.4551	46.1589	43.7138	48.647	17.9926	32.0545	31.5264	30.9512	29.6744
403334	CYP51	CYP51A1	9	cytochrome P450, family 51, subfamily A, polypeptide 1	1595	CYP51A1	-0.763162	0.000242521	0.0230496		10.1544	6.42769	14.0987	11.9869	11.5984	11.0657	19.0043	23.3579	18.7728	20.2484
100515940	DDX3X	-	X	DEAD-box helicase 3, X-linked	1654	DDX3X	0.589324	3.49243e-12	1.42254e-09		706.891	581.895	634.186	602.261	627.838	482.063	378.578	410.518	396.888	438.715
100216430	DKC1	-	X	dyskerin pseudouridine synthase 1	1736	DKC1	0.542828	2.26631e-11	8.61577e-09		228.861	230.533	243.606	256.289	269.215	166.417	170.672	167.353	182.25	156.557
497636	DMD	-	X	dystrophin	1756	DMD	0.780361	5.35966e-05	0.00599284		49.6115	55.6886	51.2126	34.9711	31.9453	36.5887	30.7903	22.2103	25.2077	16.2918
100518887	EDA	-	X	ectodysplasin A	1896	EDA	1.29031	0.000214263	0.0210025		2.65948	2.16057	2.63949	1.31966	3.97659	1.32214	1.14189	1.35017	0.79771	0.42669
100522912	EIF1AX	-	X	eukaryotic translation initiation factor 1A, X-linked	1964	EIF1AX	0.656938	1.43281e-14	8.60064e-12		570.677	580.598	603.156	596.102	658.988	369.049	360.756	355.904	394.548	472.346
100625415	EIF1AY	-	Y	eukaryotic translation initiation factor 1A, Y-linked	9086	EIF1AY	-13.0433	0	0		0	0	0	0	0	48.1718	50.9365	46.8508	46.6395	44.7249
100525970	EIF2S3	EIF2G	X	eukaryotic translation initiation factor 2 subunit gamma	1968	EIF2S3	0.866278	4.47756e-28	3.9282e-25		552.157	492.879	459.432	488.66	487.133	262.674	269.201	260.245	266.435	301.786
100525626	ENOX2	-	X	ecto-NOX disulfide-thiol exchanger 2	10495	ENOX2	0.764293	3.37935e-06	0.000550593		9.38073	8.7503	11.7168	9.89747	10.3391	5.54723	6.60666	5.87323	5.53079	5.97366
100621986	ERAS	-	X	ES cell expressed Ras	3266	ERAS	1.51482	4.5877e-08	1.21681e-05		5.0772	4.59121	5.27898	5.99347	9.67638	1.75327	1.83518	3.78047	1.43588	2.24982
100622071	ERCC6L	-	X	ERCC excision repair 6 like, spindle assembly checkpoint helicase	54821	ERCC6L	0.337281	0.000540672	0.04501		65.8102	65.1411	78.2834	64.0586	73.4344	56.8519	51.9561	49.2136	54.7761	61.4822
100518049	FAM155B	-	X	family with sequence similarity 155 member B	27112	FAM155B	-1.15529	0.000108035	0.0113041		3.19138	1.45838	2.28541	1.86952	3.64521	6.58195	2.73238	4.11801	6.86031	6.74946
100622467	FAM3A	-	X	family with sequence similarity 3 member A	60343	FAM3A	0.51541	3.7226e-05	0.00442253		51.4006	49.423	47.543	57.9002	51.8945	32.3636	37.193	39.0198	43.7677	26.416
100623080	FAM50A	-	X	family with sequence similarity 50 member A	9130	FAM50A	0.608334	6.638e-06	0.000990769		29.7862	33.3267	34.6031	41.2394	35.1929	29.0583	20.4725	25.0456	21.2191	20.1708
100518350	FUNDC1	-	X	FUN14 domain containing 1	139341	FUNDC1	0.434177	0.000141629	0.014552		33.7513	33.7048	36.9529	33.7614	38.5067	24.2871	27.7724	30.3788	25.7395	22.8861
396564	FUNDC2	HCBP6	X	FUN14 domain containing 2	65991	FUNDC2	0.570555	8.59714e-06	0.00119574		25.8695	32.3005	29.0666	31.7269	31.8127	16.7854	23.9389	22.0752	18.8791	19.9381
100622986	G6PD	-	X	glucose-6-phosphate dehydrogenase	2539	G6PD	0.568735	9.46609e-06	0.00130073		136.939	174.898	105.354	161.054	140.97	85.9964	124.548	87.8959	100.086	102.483
100521120	GNL3L	-	X	G protein nucleolar 3 like	54552	GNL3L	0.360498	4.24008e-05	0.00498538		143.274	124.449	136.545	137.355	134.343	111.433	94.5731	116.722	99.8734	104.112
100156029	GPC4	-	X	glypican 4	2239	GPC4	1.24621	2.07285e-06	0.000369388		5.6091	4.59121	5.53649	5.82851	9.80893	2.32811	2.40613	4.72559	2.07405	2.24982
100525467	HOOK1	-	6	hook microtubule tethering protein 1	51361	HOOK1	-0.510935	0.000230903	0.0221298		26.9333	24.1984	22.3069	22.2143	27.571	39.5779	31.7691	23.1554	39.2474	36.579
100524293	HSD17B10	-	X	hydroxysteroid 17-beta dehydrogenase 10	3028	HSD17B10	0.405655	3.39459e-05	0.00411864		111.843	98.0357	95.6655	106.893	96.4324	65.3883	85.2341	81.0776	81.2069	71.1021
100523496	HSD17B14	-	6	hydroxysteroid 17-beta dehydrogenase 14	51171	HSD17B14	-0.596186	0.000350708	0.0314947		115.808	126.555	109.539	184.698	174.838	212.404	251.461	239.655	188.313	123.934
100622043	HTATSF1	-	X	HIV-1 Tat specific factor 1	27336	HTATSF1	0.564596	3.1819e-09	1.06734e-06		70.9841	73.8374	83.5302	80.4444	93.6488	53.0005	52.527	55.0868	52.9148	56.8274
100525850	IDH3G	-	X	isocitrate dehydrogenase 3 (NAD(+)) gamma	3421	IDH3G	0.567944	2.81091e-07	6.16509e-05		71.1775	89.6635	81.0517	99.5795	95.0406	65.4746	56.1974	66.6983	55.6802	51.9786
100127355	IKBKG	-	X	inhibitor of nuclear factor kappa B kinase subunit gamma	8517	IKBKG	0.537342	0.000162188	0.0163695		15.3767	16.4743	18.7339	19.2451	18.6237	12.8477	13.5804	12.2865	11.9657	10.2406
100037295	KDM5C	JARID1C|SMCX	X	lysine demethylase 5C	8242	KDM5C	0.568633	3.73612e-09	1.21744e-06		103.285	102.735	111.341	111.621	105.976	86.83	72.1023	66.1582	64.7209	75.1363
100154376	KDM6A	-	X	lysine demethylase 6A	7403	KDM6A	0.943181	2.94094e-12	1.24228e-09		43.809	36.8377	41.2662	40.9095	39.1694	29.087	17.1692	19.5774	19.5173	23.5455
100622102	KIF5C	-	15	kinesin family member 5C	3800	KIF5C	0.978442	7.44904e-06	0.00104884		16.9723	17.5006	16.0301	7.4231	17.497	9.39867	7.66699	6.00825	6.22214	10.9
100525794	KLHL15	-	X	kelch like family member 15	80311	KLHL15	0.648294	4.59255e-05	0.0053447		9.0906	11.397	11.5236	13.3616	12.5263	7.35798	7.58542	6.75084	7.60484	7.52526
100622898	LAGE3	-	X	L antigen family member 3	8270	LAGE3	0.700108	2.45428e-06	0.000424106		24.3222	26.791	27.9078	28.2078	31.15	11.9855	19.0859	19.2399	19.411	14.2747
100154598	LAMP2	-	X	lysosomal associated membrane protein 2	3920	LAMP2	0.631732	3.45875e-11	1.27248e-08		718.496	716.552	762.942	752.098	750.582	502.154	422.867	427.463	493.836	678.709
100156298	LAS1L	-	X	LAS1 like, ribosome biogenesis factor	81887	LAS1L	0.51301	6.68114e-07	0.000137841		117.791	96.4693	121.32	101.009	99.6799	84.6456	65.6588	77.9722	68.284	79.3256
100525445	LDOC1	-	X	LDOC1, regulator of NFKB signaling	23641	LDOC1	0.679277	2.60495e-05	0.00337608		24.4673	29.7078	19.4743	28.0428	27.4385	12.7902	19.249	16.5396	19.3578	12.9947
100516480	LOC100516480	-	X	cytochrome c oxidase subunit 7B, mitochondrial	1349	COX7B	0.400293	3.24676e-05	0.00402492		152.945	174.682	165.548	171.776	183.586	149.89	133.03	132.114	109.074	120.443
100524598	LOC100524598	-	X	cytochrome c-type heme lyase	3052	HCCS	0.687645	5.08004e-13	2.22838e-10		210.921	192.453	195.902	174.47	192.799	106.202	137.598	129.886	123.379	103.957
100526148	LOC100526148	-	X	spindlin-2B	474343	SPIN2B	-1.6522	6.83751e-06	0.000990769		0.193417	0.378099	0.386267	0.329916	0.265106	1.0922	0.937982	0.945117	1.27634	0.7758
100624149	LOC100624149	EIF2S3Y	Y	eukaryotic translation initiation factor 2 subunit 3	1968	EIF2S3	-12.1174	0	0		0.0483543	0	0.0643778	0.164958	0	269.601	254.03	242.153	233.463	241.429
100624329	LOC100624329	ZFY	Y	zinc finger X-chromosomal protein	7543	ZFX	-8.48384	8.25782e-140	1.88361e-136		0.241771	0	0.0643778	0.0549859	0.0662766	34.4043	24.1429	21.0626	24.5695	28.627
100624590	LOC100624590	DDX3Y	Y	ATP-dependent RNA helicase DDX3X	8653	DDX3Y	-12.3899	0	0		0	0.0540142	0	0.164958	0	184.611	119.532	125.296	137.844	175.641
100625207	LOC100625207	-	Y	probable ubiquitin carboxyl-terminal hydrolase FAF-X	8239	USP9X	-10.5275	2.60913e-168	7.43929e-165		0.0967085	0	0	0	0.132553	76.1379	43.2695	40.9101	44.3527	66.7576
100737419	LOC100737419	-	2	pregnancy-associated glycoprotein 2	-	-	1.21481	3.4829e-05	0.00418131		4.11011	7.07586	2.54292	8.24789	4.77191	2.32811	2.16144	1.6202	2.39313	2.83167
100737436	LOC100737436	-	4	protein S100-A16 pseudogene	140576	S100A16	2.50276	0.000488933	0.0413058		0.725314	10.6408	1.12661	11.9319	11.267	0.603585	13.2133	1.41768	1.27634	0.54306
102159510	LOC102159510	-	Un	dehydrogenase/reductase SDR family member on chromosome X	207063	DHRSX	-1.48023	6.86284e-06	0.000990769		1.64405	1.1343	4.73177	1.48462	2.58479	3.53528	5.30164	4.18552	7.65802	6.55551
102162178	LOC102162178	-	Y	probable ubiquitin carboxyl-terminal hydrolase FAF-X	8287	USP9Y	-10.0098	1.39377e-66	1.58959e-63		0.0483543	0	0	0	0	15.6932	8.40106	7.89848	9.73207	18.4253
102165752	LOC102165752	-	Y	uncharacterized LOC102165752	-	-	-2.89214	1.42075e-08	3.9521e-06		1.01544	0.270071	0.0321889	0.0549859	0.132553	1.2934	0.937982	0.810101	1.32952	1.24128
110255257	LOC110255257	-	Y	oral-facial-digital syndrome 1 protein-like	-	-	-6.73713	3.06165e-92	4.36476e-89		0.33848	0.0540142	0	0.164958	0.331383	20.9243	14.1105	17.9572	13.9865	19.0847
110255320	LOC110255320	UTX|UTY	Y	lysine-specific demethylase 6A-like	-	-	-10.8088	5.14166e-78	6.51563e-75		0	0	0	0	0	14.1411	6.36197	8.43855	9.99797	11.7146
110257894	LOC110257894	-	Y	gamma-taxilin-like	-	-	-10.445	2.87891e-117	5.47232e-114		0	0.0540142	0	0	0	14.8022	15.8234	12.5566	12.4975	16.5245
110257905	LOC110257905	-	Y	thymosin beta-4-like	-	-	-9.89973	6.81718e-96	1.11071e-92		0	0.0540142	0	0	0	9.39867	10.9703	8.50606	10.3702	10.2794
110260364	LOC110260364	-	4	pancreatic alpha-amylase-like	-	-	-7.03055	1.99404e-38	1.89517e-35		0	7.02184	0.0321889	0.0549859	0.0662766	6.72566	3.54802	10.3288	9.46616	7.56405
110260815	LOC110260815	-	5	eukaryotic translation initiation factor 2 subunit 3, X-linked pseudogene	-	-	-9.44839	1.4305e-52	1.48317e-49		0	0	0	0	0	4.57	4.68991	3.64545	3.50993	3.14199
110261946	LOC110261946	-	8	putative tripartite motif-containing protein 75	-	-	2.1174	8.64259e-07	0.000169946		1.25721	1.40437	2.09228	1.86952	4.37425	0.574842	0.326255	0.40505	0.850891	0.15516
396706	LOC396706	UTX|UTY	Y	U2 small nuclear ribonucleoprotein auxiliary factor 35 kDa subunit-related protein 2	8233	ZRSR2	-8.12115	5.61573e-28	4.57482e-25		0	0	0	0	0	2.09818	1.3458	1.28266	1.27634	1.70676
780435	LOC780435	-	4	glutathione S-transferase mu 2	-	-	1.78573	0.000374971	0.0328965		0.145063	1.08028	1.4485	1.81454	1.59064	0.373648	0.856419	0.337542	0.265903	0.19395
100738351	MAPT	-	12	microtubule associated protein tau	4137	MAPT	-1.76648	7.41416e-14	3.67645e-11		39.6021	33.1107	19.8927	17.5405	17.3645	37.1923	82.3385	75.8119	82.8023	100.505
102165056	MBTPS2	-	X	membrane bound transcription factor peptidase, site 2	51360	MBTPS2	0.731169	1.84427e-10	6.57311e-08		39.6989	32.7326	37.7898	36.4007	38.6392	22.6201	21.5736	22.0752	19.5173	25.679
397567	MGST1	-	5	microsomal glutathione S-transferase 1	-	-	0.88669	3.24059e-05	0.00402492		10.8797	20.0393	11.9099	13.6915	13.3216	7.99031	10.1955	8.0335	5.05217	5.74092
397471	MMP14	MT1-MMP	7	matrix metallopeptidase 14	4323	MMP14	-0.686226	6.90199e-07	0.0001381		29.0126	39.0523	39.2705	29.6924	31.879	58.289	49.3052	65.2806	55.7866	38.4021
100517992	MPP1	-	X	membrane palmitoylated protein 1	4354	MPP1	0.809106	8.06301e-15	5.10882e-12		223.3	223.349	231.438	245.237	253.773	111.893	164.596	131.439	152.097	119.667
100737318	MROH6	-	4	maestro heat like repeat family member 6	642475	MROH6	-1.93711	6.74156e-06	0.000990769		0.290126	0.432113	0.804723	0.27493	2.71734	3.21912	1.50893	1.82273	2.28677	1.66797
100516892	MTM1	-	X	myotubularin 1	4534	MTM1	0.554678	1.72973e-06	0.000313137		39.8923	39.2143	41.2018	45.8583	39.302	31.8463	23.6943	24.033	29.0898	30.9156
100517258	MTMR1	-	X	myotubularin related protein 1	8776	MTMR1	0.57691	3.30095e-06	0.000550593		35.7338	35.2713	43.5516	32.3867	36.4521	26.6152	28.9551	22.5478	22.4954	22.0327
100514555	MTMR8	-	X	myotubularin related protein 8	55613	MTMR8	0.942299	6.26521e-10	2.16529e-07		18.423	19.013	17.543	19.0801	18.6237	10.2897	10.1547	7.42592	11.9125	8.33985
106507058	NAA10	-	X	N(alpha)-acetyltransferase 10, NatA catalytic subunit	8260	NAA10	0.4189	6.57635e-06	0.000990769		77.0767	74.8637	75.6761	88.1424	80.526	55.3861	59.256	65.6182	62.5937	53.8793
100514972	NAA11	-	8	N(alpha)-acetyltransferase 11, NatA catalytic subunit	84779	NAA11	0.787982	0.000304393	0.0278209		13.2974	17.8787	20.955	13.6365	16.5029	12.043	7.1776	7.15589	17.9219	8.68896
100738736	NDNF	-	8	neuron derived neurotrophic factor	79625	NDNF	2.09152	6.76815e-07	0.000137841		0.483543	1.02627	2.12447	1.37465	1.85574	0.316163	0.244691	0.472559	0.372265	0.27153
100515069	NDUFA1	-	X	NADH:ubiquinone oxidoreductase subunit A1	4694	NDUFA1	0.715681	5.84359e-14	3.02937e-11		72.5314	77.4023	77.8006	88.3074	87.4188	43.1994	51.9153	50.8338	51.1598	48.6815
100514505	NKAP	-	X	NFKB activating protein	79576	NKAP	0.604514	2.01279e-07	4.78248e-05		29.0126	31.5443	35.0537	36.7306	35.8556	23.9709	22.1853	22.4803	19.6769	22.1491
110256098	NLRP1	-	12	NLR family pyrin domain containing 1	-	-	-0.921058	0.000174719	0.0174796		3.28809	3.40289	3.86267	7.69803	5.76606	11.6118	7.29995	6.61582	8.56209	8.26227
100519209	NTRK2	TRKB	10	neurotrophic receptor tyrosine kinase 2	4915	NTRK2	0.628524	1.05824e-05	0.00143682		36.2173	28.6275	26.6846	29.3625	21.3411	18.2512	19.0859	15.1894	19.7832	18.852
100294678	PDHA1	-	X	pyruvate dehydrogenase E1 alpha 1 subunit	5160	PDHA1	0.335735	0.000158542	0.0161444		480.932	466.899	548.467	497.843	495.749	452.459	399.05	412.611	328.178	372.19
100525676	PDZD4	-	X	PDZ domain containing 4	57595	PDZD4	1.01813	6.13567e-06	0.000945639		9.38073	5.88755	5.794	7.97296	10.2729	3.13289	4.40444	4.8606	4.09491	2.98683
100151997	PHF6	-	X	PHD finger protein 6	84295	PHF6	0.455917	0.000228999	0.0221298		29.7862	34.299	38.1439	32.9366	38.3741	28.9721	24.6322	23.5604	21.1127	27.9288
100156880	PIGA	-	X	phosphatidylinositol glycan anchor biosynthesis class A	5277	PIGA	0.671373	5.83044e-12	2.29297e-09		107.637	118.129	133.906	114.316	120.822	88.5545	73.6112	68.5885	72.1662	73.6235
100513737	PLA2G2F	-	6	phospholipase A2 group IIF	64600	PLA2G2F	5.1755	0.00020493	0.0203237		13.0073	4.53719	11.4593	0	0	0.0862264	0.0815637	0	0.159542	3.76263
100522871	PLEKHA4	-	6	pleckstrin homology domain containing A4	57664	PLEKHA4	0.664273	0.000442562	0.0382381		6.7696	8.58825	8.53006	7.14817	6.03117	3.65025	4.89382	5.33316	4.83944	4.88754
102166485	POLA1	-	X	DNA polymerase alpha 1, catalytic subunit	5422	POLA1	0.550545	1.24054e-08	3.62778e-06		71.8061	64.5469	69.9465	62.354	65.2161	50.5574	43.8813	42.6653	41.2682	49.3021
100156308	PSMD10	-	X	proteasome 26S subunit, non-ATPase 10	5716	PSMD10	0.346533	8.78076e-05	0.00953758		78.9625	76.7542	81.3092	72.8564	79.5319	55.8747	65.047	64.538	59.456	61.6373
100513057	RAB9A	-	X	RAB9A, member RAS oncogene family	9367	RAB9A	0.470837	0.000215457	0.0210025		24.9992	22.686	22.6288	24.7437	23.1305	19.286	17.944	17.0796	16.9115	13.9644
100626622	RBMX2	-	X	RNA binding motif protein, X-linked 2	51634	RBMX2	0.846923	2.79627e-07	6.16509e-05		8.99389	11.1269	9.94637	9.56755	10.6042	6.23704	5.62789	5.87323	5.37125	4.77117
100738275	REPS2	-	X	RALBP1 associated Eps domain containing 2	9185	REPS2	0.337706	0.000509457	0.0427232		165.952	142.868	170.215	152.036	174.374	106.145	132.541	120.975	130.878	143.562
100514886	RNF113A	-	X	ring finger protein 113A	7737	RNF113A	0.652418	2.0849e-05	0.00273313		16.7789	14.3678	13.9056	17.3206	16.768	8.30647	11.6228	9.18114	11.6466	9.58114
733593	RPL10	-	X	ribosomal protein L10	6134	RPL10	0.646091	1.95156e-14	1.11288e-11		1999.88	1919.77	1914.47	2073.63	2034.29	985.28	1362.36	1317.09	1368.13	1188.22
100515520	RPL39	-	X	ribosomal protein L39	6170	RPL39	0.348392	7.13617e-06	0.00101735		504.093	481.915	475.623	550.189	562.489	403.367	418.136	423.143	401.461	375.759
397611	RPS4X	RPS4	X	ribosomal protein S4, X-linked	6191	RPS4X	0.699624	2.45261e-22	1.8648e-19		2771.04	2678.56	2627.61	2617.28	2639.86	1448	1762.84	1690.07	1661.1	1626.85
100522174	RPS6KA3	-	X	ribosomal protein S6 kinase A3	6197	RPS6KA3	0.556407	4.10913e-06	0.000641982		35.1052	36.3515	41.6846	36.3457	39.6997	29.4319	24.2652	25.0456	20.4746	28.5495
100622635	SLC10A3	-	X	solute carrier family 10 member 3	8273	SLC10A3	0.569311	7.13562e-09	2.2606e-06		74.6106	74.7016	78.3478	81.6541	73.3682	45.0964	54.1583	59.5424	54.0848	45.9274
100156988	SLC25A43	-	X	solute carrier family 25 member 43	203427	SLC25A43	0.327961	0.000285523	0.0266917		115.857	104.193	116.202	114.811	121.286	95.3951	95.8781	80.47	98.9161	85.0277
100158185	SLC25A5	-	X	solute carrier family 25 member 5	292	SLC25A5	0.310367	9.96154e-05	0.0106179		606.459	667.075	700.656	710.473	676.419	479.62	590.643	582.125	528.51	530.027
100523938	SMC1A	-	X	structural maintenance of chromosomes 1A	8243	SMC1A	0.493219	2.92432e-05	0.0037474		231.955	200.879	251.009	234.68	231.769	191.538	135.11	152.164	146.938	227.814
100519210	SPHK1	-	12	sphingosine kinase 1	8877	SPHK1	-0.805033	0.000361548	0.0321923		7.44656	6.96783	9.94637	4.94873	6.69393	9.51364	13.7435	19.78	13.5079	9.23203
100523300	SSR4	-	X	signal sequence receptor subunit 4	6748	SSR4	0.496455	5.2129e-07	0.000110098		162.712	166.148	185.666	179.969	177.489	117.527	139.352	143.793	104.66	114.159
100154944	STAG2	-	X	stromal antigen 2	10735	STAG2	0.36533	7.62269e-05	0.00844047		238.29	234.151	263.563	212.081	221.496	201.597	170.672	176.062	157.893	201.592
100517796	TAB3	-	X	TGF-beta activated kinase 1 and MAP3K7 binding protein 3	257397	TAB3	0.704749	2.49997e-07	5.70243e-05		34.9601	30.7881	34.249	33.0465	30.0896	25.8967	18.0256	16.5396	18.241	23.0413
100620926	TAF1	-	X	TATA-box binding protein associated factor 1	6872	TAF1	0.703793	0.000253127	0.0238588		31.0434	31.8684	35.5688	39.4799	36.9823	50.4137	16.1088	18.2948	18.2942	28.0064
110257854	TAZ	-	X	tafazzin	-	-	0.726049	6.78669e-08	1.72005e-05		35.4437	26.791	30.9979	35.7958	32.2104	19.4297	22.063	21.1976	19.1982	14.779
100154832	THOC2	-	X	THO complex 2	57187	THOC2	0.679408	3.71712e-07	7.99883e-05		109.377	133.469	146.363	133.726	124.202	109.967	68.4727	76.2845	66.9013	99.8455
100517443	TIMM8A	-	X	translocase of inner mitochondrial membrane 8A	1678	TIMM8A	0.309344	0.000100699	0.010634		317.542	348.608	374.55	365.766	372.541	262.214	310.268	301.155	280.688	281.616
396775	TIMP3	TIMP-3	5	TIMP metallopeptidase inhibitor 3	7078	TIMP3	-0.591293	8.01697e-05	0.00879168		39.8439	41.0508	49.1525	36.1258	37.5125	62.198	57.584	61.5001	51.4789	153.182
100520165	TMEM164	-	X	transmembrane protein 164	84187	TMEM164	0.933588	1.76803e-05	0.0023447		37.7647	34.299	40.9443	29.8574	41.0915	23.7123	8.64575	13.7717	30.7916	20.132
100049696	TNNI3	-	6	troponin I3, cardiac type	7137	TNNI3	-1.10786	3.35809e-06	0.000550593		20.1637	20.7414	28.455	17.9254	22.1364	56.6795	53.7505	63.3229	23.559	20.1708
100513447	TRAPPC2	-	X	trafficking protein particle complex 2	6399	TRAPPC2	0.512422	1.47712e-05	0.00198194		27.6103	28.1954	26.3305	30.4072	31.6139	19.0848	23.368	19.0374	19.411	19.9381
100157624	TSR2	-	X	TSR2, ribosome maturation factor	90121	TSR2	0.456609	3.08745e-06	0.000525558		70.1137	71.0827	72.3285	69.1173	76.4169	45.0964	61.0096	53.9392	54.1911	48.8366
100518815	TXLNG	-	X	taxilin gamma	55787	TXLNG	0.588684	1.36112e-08	3.8809e-06		49.5148	51.9076	60.0645	56.3606	55.3409	41.1012	36.7037	36.4545	35.7374	31.6139
100154142	UBE2A	PHR6A	X	ubiquitin conjugating enzyme E2 A	7319	UBE2A	0.420165	3.17813e-05	0.00402492		62.1352	62.7645	77.9616	62.409	65.6801	46.1024	51.0589	55.8969	47.1181	45.5783
100622730	UBL4A	-	X	ubiquitin like 4A	8266	UBL4A	0.690621	1.25304e-07	3.04063e-05		37.0877	34.5691	31.867	36.5107	37.9765	17.3028	25.1624	24.7081	23.8781	18.8907
100628154	USP9X	-	X	ubiquitin specific peptidase 9, X-linked	8239	USP9X	0.557372	2.11353e-06	0.000370844		233.89	179.651	201.052	184.313	185.707	175.931	114.719	115.372	126.942	152.833
100523416	UTP14A	-	X	UTP14A, small subunit processome component	10813	UTP14A	0.472018	3.45129e-06	0.000554395		145.595	157.937	180.805	204.273	203.668	132.904	122.672	125.228	128.272	139.528
100627083	VAMP7	-	X	vesicle associated membrane protein 7	6845	VAMP7	0.648398	1.67941e-13	7.66149e-11		74.7557	71.8389	75.3864	71.0418	71.7112	47.6544	47.2254	41.6527	46.3204	49.5736
100514622	VBP1	-	X	VHL binding protein 1	7411	VBP1	0.632827	3.72068e-14	2.02069e-11		140.469	146.378	155.151	151.541	163.239	93.6706	94.5323	94.9168	99.9265	104.927
100515811	VMA21	-	X	VMA21, vacuolar ATPase assembly factor	203547	VMA21	0.702526	5.1198e-16	3.43478e-13		184.181	163.879	186.728	177.715	182.128	101.373	118.308	101.128	120.029	108.961
100626662	VSIG1	-	X	V-set and immunoglobulin domain containing 1	340547	VSIG1	2.22215	7.35382e-09	2.26677e-06		2.321	3.29487	5.98714	6.59831	9.80893	1.35088	1.54971	0.270034	1.06361	1.12491
100462757	WDR45	-	X	WD repeat domain 45	11152	WDR45	0.323465	0.000485289	0.0413039		67.841	71.7308	64.4744	70.7669	63.2278	50.3849	61.4582	54.2767	53.7657	50.3882
102167717	ZBTB33	-	X	zinc finger and BTB domain containing 33	-	-	0.662952	5.45606e-08	1.41424e-05		177.46	162.961	179.743	188.822	198.962	152.534	95.3887	96.6045	111.892	137.355
100517074	ZFP37	-	1	ZFP37 zinc finger protein	7539	ZFP37	0.84989	5.03557e-05	0.00574307		7.78504	7.9941	11.2661	9.67752	5.30212	4.65622	4.15975	4.45555	4.52036	5.77971
397294	ZFX	-	X	zinc finger protein, X-linked	7543	ZFX	0.861288	1.22845e-16	8.75652e-14		46.7102	54.1762	57.3606	55.7557	54.0817	29.2307	31.035	30.5138	26.0054	30.7605
100156863	ZIC3	-	X	Zic family member 3	7547	ZIC3	1.28932	3.37425e-05	0.00411864		2.80455	1.78247	2.09228	2.3644	3.84404	1.40836	1.01955	1.28266	0.584988	0.81459

## Sheet: d10
Ssc_ID	Ssc_symbol	Alias	Chr.	Description	Hsa_ID	Hsa_symbol	logFC	PValue	FDR	cpm	d10_f_315	d10_f_317	d10_f_336	d10_f_433	d10_f_454	d10_m_318	d10_m_321	d10_m_333	d10_m_435	d10_m_453
100519529	ABCD1	-	X	ATP binding cassette subfamily D member 1	215	ABCD1	0.691777	5.44852e-05	0.024305		279.284	215.487	168.623	189.119	280.955	119.958	168.619	155.222	116.287	142.192
100520774	BCAP31	-	X	B-cell receptor-associated protein 31	10134	BCAP31	0.772339	2.98306e-08	2.32182e-05		314.985	238.524	246.766	243.248	313.548	155.235	161.86	158.523	146.291	172.529
100625415	EIF1AY	-	Y	eukaryotic translation initiation factor 1A, Y-linked	9086	EIF1AY	-11.9477	6.06947e-187	1.77153e-183		0	0	0	0	0.0471005	45.0235	36.9761	39.0608	41.8633	40.1693
100525970	EIF2S3	EIF2G	X	eukaryotic translation initiation factor 2 subunit gamma	1968	EIF2S3	0.84514	1.28229e-09	1.15159e-06		320.173	321.431	285.654	348.563	255.709	186.085	168.182	157.57	187.358	153.404
100622467	FAM3A	-	X	family with sequence similarity 3 member A	60343	FAM3A	0.725353	7.09799e-07	0.000487465		64.5688	58.1194	53.7975	49.9427	52.1874	30.4925	43.2581	32.63	32.5603	31.9199
396564	FUNDC2	HCBP6	X	FUN14 domain containing 2	65991	FUNDC2	0.564582	0.000122677	0.0430387		30.4095	28.435	26.5924	28.6394	28.1661	17.6159	17.4543	19.8706	21.665	19.5291
100622043	HTATSF1	-	X	HIV-1 Tat specific factor 1	27336	HTATSF1	0.549081	4.00464e-05	0.0187017		67.2399	73.6112	69.4016	76.8413	65.1871	44.0845	51.0907	44.7089	50.5796	50.3042
100525850	IDH3G	-	X	isocitrate dehydrogenase 3 (NAD(+)) gamma	3421	IDH3G	0.568385	0.000119249	0.0430387		142.288	131.931	140.233	113.19	133.907	83.3851	106.833	103.572	73.4179	78.8571
397491	IGF1	IGF-1|IGF-I|Npt2B	5	insulin like growth factor 1	3479	IGF1	-1.18572	9.85933e-05	0.0383692		4.8799	7.14624	3.22703	2.81834	10.2679	14.3521	11.1326	9.76519	9.09343	13.3673
397425	IMPA1	-	4	inositol monophosphatase 1	3612	IMPA1	-0.949799	0.00010225	0.0385086		171.721	156.418	368.535	101.17	236.869	402.216	394.571	236.576	387.665	392.568
100154376	KDM6A	-	X	lysine demethylase 6A	7403	KDM6A	0.771742	6.16739e-07	0.000450026		31.7964	31.4334	37.744	35.9753	43.2854	19.8067	18.2098	21.6059	21.4974	24.4113
100512687	LOC100512687	-	16	ubiquitin-like 5 pseudogene	-	-	1.50743	5.62086e-05	0.024305		4.62306	2.14887	3.10449	3.06702	6.45277	0.804789	2.02772	1.12283	1.04763	1.51519
100624149	LOC100624149	EIF2S3Y	Y	eukaryotic translation initiation factor 2 subunit 3	1968	EIF2S3	-12.0856	0	0		0.0513674	0.0999474	0.081697	0	0	227.04	203.846	223.851	217.278	235.662
100624329	LOC100624329	ZFY	Y	zinc finger X-chromosomal protein	7543	ZFX	-8.96237	2.49561e-127	5.82726e-124		0	0	0.0408485	0.0414462	0.094201	22.3105	19.6013	21.8781	21.5393	18.1486
100624590	LOC100624590	DDX3Y	Y	ATP-dependent RNA helicase DDX3X	8653	DDX3Y	-13.1581	4.33618e-238	2.53124e-234		0	0	0	0	0.0471005	102.387	92.162	76.5223	115.03	83.9077
100625207	LOC100625207	-	Y	probable ubiquitin carboxyl-terminal hydrolase FAF-X	8239	USP9X	-12.1193	2.28289e-193	8.88423e-190		0.102735	0	0	0	0	44.0398	40.9521	43.3139	42.3242	46.0953
102162178	LOC102162178	-	Y	probable ubiquitin carboxyl-terminal hydrolase FAF-X	8287	USP9Y	-9.98374	4.37887e-66	6.39042e-63		0.0513674	0	0	0	0	10.0599	8.7868	9.73116	9.47057	11.1114
102723301	LOC102723301	-	1	RNA, 7SL, cytoplasmic 1	107987206	LOC107987206	3.82882	3.27036e-06	0.00200955		83.4206	1.84903	6.57661	1.40917	102.82	1.34131	0.834945	0.986726	1.88573	1.48152
110255257	LOC110255257	-	Y	oral-facial-digital syndrome 1 protein-like	-	-	-8.08054	8.31309e-86	1.3865e-82		0.154102	0.0999474	0	0.0414462	0	15.5592	12.7627	15.4474	15.6306	13.4347
110255320	LOC110255320	UTX|UTY	Y	lysine-specific demethylase 6A-like	-	-	-9.87577	8.48934e-61	1.10126e-57		0	0.0499737	0	0	0	8.18202	7.75306	10.1395	8.96771	11.4144
110257894	LOC110257894	-	Y	gamma-taxilin-like	-	-	-9.61769	3.99427e-58	4.66331e-55		0	0	0.0408485	0	0	9.29978	8.34945	7.75771	12.4039	7.47492
110257905	LOC110257905	-	Y	thymosin beta-4-like	-	-	-11.7655	5.31365e-111	1.03395e-107		0	0	0.081697	0	0	37.0203	34.5111	49.6766	26.6936	65.4561
110260659	LOC110260659	-	5	translationally-controlled tumor protein pseudogene	-	-	1.40372	0.000133163	0.0430387		55.1686	16.4913	60.946	38.3792	20.1119	16.0958	13.0013	51.7861	9.21914	11.7848
110260815	LOC110260815	-	5	eukaryotic translation initiation factor 2 subunit 3, X-linked pseudogene	-	-	-9.38639	1.50447e-37	1.59679e-34		0	0	0	0	0	4.06865	3.93617	3.43653	3.05908	2.92936
396706	LOC396706	UTX|UTY	Y	U2 small nuclear ribonucleoprotein auxiliary factor 35 kDa subunit-related protein 2	8233	ZRSR2	-6.93944	7.34998e-16	7.15092e-13		0.0513674	0	0	0	0	1.47545	0.954223	1.42905	1.46668	0.673416
100517992	MPP1	-	X	membrane palmitoylated protein 1	4354	MPP1	0.87626	1.70897e-05	0.00950104		218.363	184.003	155.02	174.24	114.925	89.9575	121.743	89.4178	99.441	48.789
100516892	MTM1	-	X	myotubularin 1	4534	MTM1	0.533978	0.000136397	0.0430387		47.4121	43.5271	41.8289	43.1455	36.4087	31.5656	29.3821	31.201	29.7946	24.7144
100517258	MTMR1	-	X	myotubularin related protein 1	8776	MTMR1	0.535607	0.000130737	0.0430387		62.2573	53.5218	63.4786	56.4912	68.0603	39.2111	38.9641	45.4575	38.6366	47.2402
100515069	NDUFA1	-	X	NADH:ubiquinone oxidoreductase subunit A1	4694	NDUFA1	0.661893	1.88217e-05	0.00998833		97.033	85.2051	101.223	92.7981	104.704	51.5512	52.8799	74.4808	52.6329	72.3249
733593	RPL10	-	X	ribosomal protein L10	6134	RPL10	0.671516	5.99782e-05	0.0250087		2178.18	1896.6	2128.62	1786.08	2188.34	1236.42	1198.03	1399.21	1216.63	1339.76
100153803	SH3PXD2A	-	14	SH3 and PX domains 2A	9644	SH3PXD2A	1.61537	2.48414e-09	2.07159e-06		15.9753	12.9932	13.0307	12.5582	13.8947	3.44271	3.53858	4.55936	4.60957	18.0812
100523300	SSR4	-	X	signal sequence receptor subunit 4	6748	SSR4	0.567027	1.34706e-05	0.00786347		288.274	253.317	263.146	245.776	310.816	180.764	186.431	188.329	174.158	189.163
110257854	TAZ	-	X	tafazzin	-	-	0.656792	6.61907e-05	0.0266475		39.0392	36.081	30.1462	32.2037	27.5067	21.4163	22.7423	23.069	21.5812	15.4212
100628154	USP9X	-	X	ubiquitin specific peptidase 9, X-linked	8239	USP9X	0.49796	0.000127985	0.0430387		123.539	134.579	146.279	149.911	132.823	98.3184	96.5753	87.6145	101.452	102.662
100627083	VAMP7	-	X	vesicle associated membrane protein 7	6845	VAMP7	0.591956	2.39979e-05	0.011674		59.9971	67.3146	60.2924	73.3184	63.8683	40.3289	38.4075	41.6467	44.21	50.8429
100515811	VMA21	-	X	VMA21, vacuolar ATPase assembly factor	203547	VMA21	0.571534	2.20866e-05	0.0112113		156.003	137.178	130.92	149.289	144.033	103.102	82.6596	90.1664	96.9267	109.868
397294	ZFX	-	X	zinc finger protein, X-linked	7543	ZFX	0.805638	1.85709e-06	0.00120453		33.7997	38.4797	34.0268	47.1658	29.5791	23.16	19.3628	17.5569	24.6822	18.8557

## Sheet: d12
Ssc_ID	Ssc_symbol	Alias	Chr.	Description	Hsa_ID	Hsa_symbol	logFC	PValue	FDR	cpm	d12_f_245	d12_f_271	d12_f_289	d12_f_297	d12_f_299	d12_m_249	d12_m_275	d12_m_276	d12_m_286	d12_m_307
100511581	AHCTF1	-	10	AT-hook containing transcription factor 1	25909	AHCTF1	-0.860469	0.000214311	0.0476159		57.5014	55.4341	65.107	104.713	118.894	135.405	126.697	134.826	153.048	143.898
100520774	BCAP31	-	X	B-cell receptor-associated protein 31	10134	BCAP31	1.00415	9.8098e-05	0.0347788		618.101	497.407	346.307	239.981	255.001	185.865	165.187	198.653	187.781	181.41
100153106	BVES	POP1|POPDC1	1	blood vessel epicardial substance	11149	BVES	-1.44973	9.01719e-05	0.0344344		1.44154	5.67384	10.2183	7.16505	10.1186	18.3583	10.9229	30.1943	25.2896	15.7818
100620860	CCDC24	-	6	coiled-coil domain containing 24	149473	CCDC24	1.9533	0.000211491	0.0476159		3.68394	2.86953	1.67514	1.0603	0.863783	0.545787	0.606826	0.545175	0.565963	0.202331
110255926	CENPX	-	12	centromere protein X	-	-	1.14326	0.000214259	0.0476159		106.674	83.9989	64.3253	27.9212	30.4175	25.652	20.9789	30.1104	29.9365	30.8352
100134961	CHORDC1	Chp-1|Morgana	9	cysteine and histidine rich domain containing 1	26973	CHORDC1	-1.20397	0.000175265	0.0465596		12.0128	10.8912	12.2285	32.4837	31.1579	36.6174	32.8987	33.717	38.3961	51.6753
100155151	CRABP2	-	4	cellular retinoic acid binding protein 2	1382	CRABP2	2.5295	0.00011721	0.0364437		1.60171	0.326083	2.79189	7.4221	4.25722	0.446553	0.433447	1.09035	0.417026	0.242797
494568	CTSD	-	2	cathepsin D	1509	CTSD	1.08671	0.000117693	0.0364437		1795.52	2381.64	1982.08	1173.75	1032.04	798.437	478.179	1016.75	982.661	648.309
403330	CYP17A1	CYP17|P450c17	14	cytochrome P450 17A1	1586	CYP17A1	1.26488	0.000158693	0.0430941		96.9036	66.7165	139.148	186.902	157.27	37.4112	52.9239	126.648	71.6688	29.2975
110261209	DEPDC1	-	6	DEP domain containing 1	-	-	-1.15054	0.00015576	0.0430941		18.4197	15.9128	28.7007	39.3917	43.3743	43.663	55.3079	93.0572	86.2647	43.9058
654408	DNASE1L1	-	X	deoxyribonuclease 1 like 1	1774	DNASE1L1	0.956484	5.02413e-05	0.0219268		145.916	93.977	84.4269	54.75	61.6371	41.1325	41.2209	38.2042	35.7153	50.7446
100625415	EIF1AY	-	Y	eukaryotic translation initiation factor 1A, Y-linked	9086	EIF1AY	-12.6365	1.59829e-113	6.51037e-110		0	0	0	0	0	30.8618	41.8277	43.7818	36.5791	34.4772
110257853	EMD	EDMD|LEMD5|STA	X	emerin	-	-	0.870541	6.94446e-05	0.0282871		200.214	152.476	104.975	96.6479	91.4993	69.0173	67.2277	62.2758	62.8815	68.7925
100519916	EVPL	-	12	envoplakin	2125	EVPL	1.04346	9.9584e-05	0.0347788		164.015	120.585	122.732	68.9195	59.0458	48.972	36.6697	66.5114	56.7155	43.2988
100622467	FAM3A	-	X	family with sequence similarity 3 member A	60343	FAM3A	1.1159	1.99486e-05	0.00943428		130.7	97.8248	62.8735	48.6774	54.1099	43.0676	33.2888	25.0361	30.3535	35.6103
100623080	FAM50A	-	X	family with sequence similarity 50 member A	9130	FAM50A	1.19145	7.01481e-06	0.00358091		123.332	100.433	68.5131	44.4683	43.1892	30.2664	29.5178	29.775	30.8599	32.1302
100623607	GDI1	-	X	GDP dissociation inhibitor 1	2664	GDI1	0.886872	1.90223e-07	0.000166037		134.384	132.324	128.26	134.176	132.652	71.6966	75.6366	69.9082	67.7965	72.8392
100127355	IKBKG	-	X	inhibitor of nuclear factor kappa B kinase subunit gamma	8517	IKBKG	1.02312	4.28068e-06	0.00275316		43.5666	42.3908	37.2439	26.7003	28.1964	17.8621	15.2574	15.7262	17.2768	21.2448
100623453	KIF19	-	12	kinesin family member 19	124602	KIF19	2.80626	1.55204e-06	0.00105367		6.0865	4.36951	1.34011	2.82747	3.45513	1.48851	0.216724	0.167746	0.685114	0.526061
100626221	KNL1	-	1	kinetochore scaffold 1	57082	KNL1	-1.00983	0.000117954	0.0364437		28.8308	24.1953	26.9697	55.232	57.9352	69.96	79.3209	58.7951	68.5709	81.1752
100622898	LAGE3	-	X	L antigen family member 3	8270	LAGE3	1.08646	4.60034e-06	0.00281081		65.6702	52.1732	36.5738	34.4115	37.081	23.0719	14.7806	21.178	21.0002	22.8229
100512700	LOC100512700	-	1	uncharacterized LOC100512700	-	-	1.38087	7.49502e-05	0.0295449		39.5623	32.5431	28.4215	10.0568	9.13142	8.38527	10.4027	9.01636	8.72775	10.1975
100516279	LOC100516279	-	8	40S ribosomal protein S6 pseudogene	6194	RPS6	-1.64163	0.000129068	0.0375526		9.4501	17.2172	11.6143	31.4877	7.83575	29.0756	56.955	66.9727	8.54903	41.3565
100519166	LOC100519166	-	10	uncharacterized LOC100519166	-	-	2.1385	0.000204722	0.0476159		7.52804	5.08689	4.74622	1.41373	1.35737	0.595404	1.34369	1.50972	0.2383	0.728392
100525721	LOC100525721	DUSP15	17	dual specificity protein phosphatase 15	128853	DUSP15	1.73071	2.00729e-05	0.00943428		15.3764	16.6302	18.594	8.19322	8.26764	2.13353	1.86382	7.59052	4.46813	5.30107
100624149	LOC100624149	EIF2S3Y	Y	eukaryotic translation initiation factor 2 subunit 3	1968	EIF2S3	-10.9478	4.43489e-182	5.41944e-178		0	0.19565	0.279189	0	0.0616988	189.686	179.621	204.357	208.006	186.185
100624329	LOC100624329	ZFY	Y	zinc finger X-chromosomal protein	7543	ZFX	-9.25029	1.55671e-64	2.71757e-61		0	0.130433	0	0	0.0616988	19.2514	22.9727	21.9328	20.3449	14.6892
100624590	LOC100624590	DDX3Y	Y	ATP-dependent RNA helicase DDX3X	8653	DDX3Y	-11.5075	2.67681e-150	1.63553e-146		0	0.391299	0.0558379	0	0	91.3449	88.7267	92.2185	92.6988	102.784
100625207	LOC100625207	-	Y	probable ubiquitin carboxyl-terminal hydrolase FAF-X	8239	USP9X	-10.8969	5.6453e-107	1.72464e-103		0	0	0	0.0642606	0	36.7662	49.1096	50.6594	57.4602	37.6336
100737436	LOC100737436	-	4	protein S100-A16 pseudogene	140576	S100A16	4.80032	4.36106e-07	0.000355281		104.271	146.02	2.51271	6.65097	43.7445	1.98468	1.51707	1.17422	0.863839	105.698
102162178	LOC102162178	-	Y	probable ubiquitin carboxyl-terminal hydrolase FAF-X	8287	USP9Y	-10.8102	8.75483e-47	1.18871e-43		0	0	0	0	0	8.18681	11.1829	10.568	13.8214	9.06443
110255257	LOC110255257	-	Y	oral-facial-digital syndrome 1 protein-like	-	-	-6.92809	7.65399e-66	1.55886e-62		0	0.19565	0.111676	0.192782	0.185096	18.4575	19.8952	19.7941	19.9874	21.8517
110255320	LOC110255320	UTX|UTY	Y	lysine-specific demethylase 6A-like	-	-	-10.9164	1.17998e-50	1.80243e-47		0	0	0	0	0	10.9157	11.4864	10.7777	14.0299	9.67142
110257894	LOC110257894	-	Y	gamma-taxilin-like	-	-	-10.6858	4.90908e-44	5.9989e-41		0	0	0	0	0	8.73259	10.2727	7.50664	8.78733	13.192
110257905	LOC110257905	-	Y	thymosin beta-4-like	-	-	-8.40058	4.88983e-76	1.19507e-72		0	0.913032	0.111676	0.224912	0.555289	78.7422	83.1352	162.043	129.397	69.7637
110257929	LOC110257929	-	Y	RNA-binding motif protein, X chromosome-like	-	-	-9.44253	6.98972e-38	7.76495e-35		0	0	0	0.0321303	0	4.71362	16.4277	11.7422	16.4129	9.79282
110258133	LOC110258133	-	Un	coiled-coil-helix-coiled-coil-helix domain-containing protein 2 pseudogene	-	-	4.08458	5.28629e-07	0.00040374		19.7011	8.15207	2.12184	0.771127	7.09536	0.248085	0.260068	4.73883	0.297875	0.202331
110258473	LOC110258473	-	Un	uncharacterized LOC110258473	-	-	2.06852	0.000119292	0.0364437		16.6578	9.52162	13.4011	10.9886	18.5713	2.18315	1.95051	8.51312	0.387238	6.19133
110259864	LOC110259864	-	3	group 10 secretory phospholipase A2-like	-	-	1.12509	9.9612e-05	0.0347788		110.038	145.629	122.676	45.4965	50.2228	45.6477	34.9792	56.6982	39.7664	43.7844
110259924	LOC110259924	-	3	uncharacterized LOC110259924	-	-	1.49062	0.000196815	0.0476159		69.8346	58.7601	41.7109	12.0489	12.4015	15.5301	18.1614	13.0423	13.7618	9.06443
110259931	LOC110259931	-	3	uncharacterized LOC110259931	-	-	1.93355	0.000179797	0.0467472		3.52377	6.58687	3.46195	2.08847	3.88702	0.744255	0.780205	3.10331	0.446813	1.37585
110260815	LOC110260815	-	5	eukaryotic translation initiation factor 2 subunit 3, X-linked pseudogene	-	-	-9.22967	7.55415e-27	7.69264e-24		0	0	0	0	0	3.91974	2.81741	3.52267	4.11068	3.27776
396706	LOC396706	UTX|UTY	Y	U2 small nuclear ribonucleoprotein auxiliary factor 35 kDa subunit-related protein 2	8233	ZRSR2	-6.95567	1.09414e-14	1.02849e-11		0	0.0652165	0	0	0	1.38928	1.17031	1.55165	1.60853	1.49725
100625285	MIGA1	-	6	mitoguardin 1	374986	MIGA1	-0.874767	0.00020962	0.0476159		20.9824	26.4779	35.4571	42.6048	52.9376	61.5251	60.5093	68.9437	71.8476	57.8262
414900	PLD2	-	12	phospholipase D2	5338	PLD2	1.60272	6.05691e-06	0.00352455		13.6145	4.23908	12.1727	12.0167	9.74841	2.82817	3.81434	3.35492	4.76601	2.5089
100154565	RHOV	-	1	ras homolog family member V	171177	RHOV	1.46759	0.000204641	0.0476159		60.865	138.194	74.6553	25.4151	18.0777	23.5185	12.6567	13.0423	27.2854	20.3545
733593	RPL10	-	X	ribosomal protein L10	6134	RPL10	0.914907	2.80063e-05	0.0126755		3549.07	3199.33	2633.32	2232.93	2318.02	1353.25	1423.31	1658	1567.27	1387.38
100621425	SLC39A6	-	6	solute carrier family 39 member 6	25800	SLC39A6	-0.955338	0.00012892	0.0375526		8.00856	11.8042	10.1067	15.1012	18.4479	22.9727	20.3287	26.3781	27.2556	24.4821
100517138	SMC2	-	1	structural maintenance of chromosomes 2	10592	SMC2	-0.959637	6.00658e-05	0.0253105		53.4972	56.3471	60.1374	100.439	117.166	137.39	130.424	124.51	167.108	155.633
110257854	TAZ	-	X	tafazzin	-	-	0.893748	7.03288e-06	0.00358091		50.4539	49.3689	51.7617	37.0783	40.4127	26.0489	21.4123	26.2103	23.5917	25.8579
100157999	TMED5	-	4	transmembrane p24 trafficking protein 5	50999	TMED5	-1.40072	0.000107922	0.0364437		7.84839	10.1086	16.9747	34.6043	45.2869	51.5521	45.9021	48.3948	49.6261	46.8194
397460	TNC	GMEM|HXB|JI|P230|TN	1	tenascin C	3371	TNC	-3.91754	0.000185848	0.0473139		0	0	6.97974	0.514085	0.431892	0.793872	9.44915	10.2325	9.65116	0.283263
100515536	TRAP1	-	3	TNF receptor associated protein 1	10131	TRAP1	1.09701	1.14338e-06	0.00082189		205.66	238.106	181.92	171.319	176.705	88.6656	79.4509	84.1247	83.2264	178.577
100622730	UBL4A	-	X	ubiquitin like 4A	8266	UBL4A	1.29435	6.45519e-06	0.00358091		159.21	112.433	75.4928	48.2276	46.3358	34.9304	28.8676	28.0556	27.6428	38.969
100154859	VPS28	-	4	VPS28, ESCRT-I subunit	51160	VPS28	0.912801	0.000157209	0.0430941		120.449	119.346	106.427	59.0876	49.976	49.1705	50.1065	53.5949	48.8814	46.5361
100621065	ZNF146	-	6	zinc finger protein 146	7705	ZNF146	-0.852669	0.000223199	0.0487051		32.5147	38.3473	44.2236	63.2967	72.1876	78.3453	98.9127	76.5762	84.9839	102.137
